# Supplementary material for: G-CSF/NAMPT signaling drives neutrophil dysfunction and enhances bacterial infection susceptibility in cancer patients
Source: Nat Commun. 2025 Dec 12;16:11137. doi: 10.1038/s41467-025-67471-4 (PMC12705696; doi:10.1038/s41467-025-67471-4)
Supplement: Supplementary file 3 — Supplementary data 1 [file 41467_2025_67471_MOESM3_ESM.xlsx]

## Sheet: Sheet1
acc_Accession	gen_Gensymbol	misc_FDR Confidence	misc_Description	misc_# PSMs	misc_# Unique Peptides	misc_# Aas	grp_MTEK_1	grp_MTEK_2	grp_MTEK_3	grp_MTEK_4	grp_MTEK_5	grp_M4_1	grp_M4_2	grp_M4_3	grp_M4_4	grp_M4_5	fc_MTEK.M4	pV_MTEK.M4	pV_MWU_MTEK.M4	snr_MTEK.M4	Normalised Score2	Mutual Information3
P30993	C5ar1	High	C5a anaphylatoxin chemotactic receptor 1 OS=Mus musculus OX=10090 GN=C5ar1 PE=1 SV=2	12	2	351	0	441625	309194	0	731035	1.78415e+06	858326	2.12929e+06	999035	1.83268e+06	-2.35926	0.07784	0.135996	-1.5749	0.493764	0.383016
Q9D8N0	Eef1g	High	Elongation factor 1-gamma OS=Mus musculus OX=10090 GN=Eef1g PE=1 SV=3	15	3	437	2.0148e+06	0	1.50978e+06	1.5069e+06	2.06521e+06	3.35235e+06	1.19639e+07	2.22116e+06	6.16953e+06	5.77329e+06	-2.05453	0.265134	0.135996	-1.08617	0.529058	0.474683
Q93092	Taldo1	High	Transaldolase OS=Mus musculus OX=10090 GN=Taldo1 PE=1 SV=2	93	14	337	5.29898e+07	5.71092e+07	6.91322e+07	4.96367e+07	7.05153e+07	4.13698e+07	3.80904e+07	3.74706e+07	3.67744e+07	3.31478e+07	0.68009	0.101604	0.135996	2.02652	0.587576	0.445516
Q8BTM8	Flna	High	Filamin-A OS=Mus musculus OX=10090 GN=Flna PE=1 SV=5	928	108	2647	5.65464e+08	7.65655e+08	6.96606e+08	6.90041e+08	7.18099e+08	8.37762e+08	9.64211e+08	9.42898e+08	1030565193	8.35368e+08	-0.42435	0.071258	0.135996	-1.65472	0.470544	0.350635
Q8VCH8	Ubxn4	Medium	UBX domain-containing protein 4 OS=Mus musculus OX=10090 GN=Ubxn4 PE=1 SV=1	2	1	506	2.95804e+06	2.45141e+06	2.71044e+06	2.77276e+06	857026	3.94071e+06	5.22262e+06	2.27356e+07	9.2505e+06	4.98662e+06	-1.97327	0.412006	0.135996	-0.88671	0.356855	0.240397
P60710	Actb	High	Actin, cytoplasmic 1 OS=Mus musculus OX=10090 GN=Actb PE=1 SV=1	2144	3	375	5831767038	5902276992	5852900316	5358566654	5491335828	7529829697	7313538107	6190687543	7940641987	6203651240	-0.30693	0.192912	0.135996	-1.44481	0.362349	0.237063
O35129	Phb2	High	Prohibitin-2 OS=Mus musculus OX=10090 GN=Phb2 PE=1 SV=1	3	1	299	3.57059e+06	2.02069e+06	1.83804e+06	3.48228e+06	2.62886e+06	1.17718e+06	1.53338e+06	0	1.51465e+06	1.55227e+06	1.22876	0.156173	0.135996	1.1831	0.394204	0.333016
Q9Z1T2	Thbs4	Medium	Thrombospondin-4 OS=Mus musculus OX=10090 GN=Thbs4 PE=1 SV=1	1	1	963	3.88375e+06	2.49478e+06	4.21289e+06	3.19023e+06	3.90726e+06	1.57403e+06	1.46882e+06	2.01548e+06	1.32204e+06	2.11095e+06	1.05879	0.05068	0.135996	1.97841	0.551218	0.403016
O89020	Afm	Medium	Afamin OS=Mus musculus OX=10090 GN=Afm PE=1 SV=2	3	1	608	8.05895e+06	5.24588e+06	5.84765e+06	5.60629e+06	6.0035e+06	1.36506e+06	2.83791e+06	3.00049e+06	2.20595e+06	3.95382e+06	1.20289	0.05068	0.135996	1.88343	0.644296	0.553968
Q61703	Itih2	High	Inter-alpha-trypsin inhibitor heavy chain H2 OS=Mus musculus OX=10090 GN=Itih2 PE=1 SV=1	58	9	946	1.30475e+08	7.30067e+07	1.24247e+08	1.09967e+08	1.18655e+08	3.9777e+07	5.05749e+07	4.7135e+07	2.24246e+07	6.00301e+07	1.33887	0.05068	0.135996	2.04615	0.542857	0.378016
Q61704	Itih3	High	Inter-alpha-trypsin inhibitor heavy chain H3 OS=Mus musculus OX=10090 GN=Itih3 PE=1 SV=3	7	2	889	6.33227e+06	4.87515e+06	5.03659e+06	6.01036e+06	6.14383e+06	2.60037e+06	3.61306e+06	1.18936e+06	2.54915e+06	3.52149e+06	1.07568	0.05068	0.135996	2.02186	0.680621	0.578968
Q3TPX4	Exoc5	High	Exocyst complex component 5 OS=Mus musculus OX=10090 GN=Exoc5 PE=1 SV=2	17	1	708	4.81243e+08	5.31788e+08	6.01572e+08	5.63712e+08	6.22468e+08	0	3.91172e+08	3.66561e+08	430810844	4.61783e+08	0.763078	0.26096	0.135996	1.05297	0.43154	0.411349
P11247	Mpo	High	Myeloperoxidase OS=Mus musculus OX=10090 GN=Mpo PE=1 SV=2	592	47	718	8.80252e+08	924817630	9.06737e+08	7.91382e+08	9.62501e+08	1075414572	1019817587	1094688667	1027810833	1076047355	-0.24542	0.054153	0.135996	-1.90481	0.633156	0.533968
P20152	Vim	High	Vimentin OS=Mus musculus OX=10090 GN=Vim PE=1 SV=3	692	60	466	6.20276e+08	696929331	7.51794e+08	7.27655e+08	696984840	1019310217	9.17792e+08	1041654769	1055297859	9.81089e+08	-0.52156	0.006843	0.135996	-3.24512	0.846545	0.578968
P54227	Stmn1	High	Stathmin OS=Mus musculus OX=10090 GN=Stmn1 PE=1 SV=2	60	10	149	3.07798e+07	3.85555e+07	3.70325e+07	4.21379e+07	3.9961e+07	6.22065e+07	4.35598e+07	7.08548e+07	4.53544e+07	7.02413e+07	-0.63273	0.221039	0.135996	-1.32352	0.424281	0.34873
P31786	Dbi	High	Acyl-CoA-binding protein OS=Mus musculus OX=10090 GN=Dbi PE=1 SV=2	6	2	87	1.17444e+06	3.94102e+06	2.91959e+06	2.38632e+06	3.19994e+06	4.28555e+06	6.96743e+06	9.55346e+06	7.0979e+06	7.96148e+06	-1.39674	0.071258	0.135996	-1.68758	0.508845	0.398849
Q01768	Nme2	High	Nucleoside diphosphate kinase B OS=Mus musculus OX=10090 GN=Nme2 PE=1 SV=1	31	3	152	1.23741e+07	1.23196e+07	1.21045e+07	1.15222e+07	1.2856e+07	2.14469e+07	1.75744e+07	1.42711e+07	1.52567e+07	1.3159e+07	-0.4175	0.331174	0.135996	-1.21794	0.34503	0.25623
P01027	C3	High	Complement C3 OS=Mus musculus OX=10090 GN=C3 PE=1 SV=3	130	27	1663	8.91585e+07	6.75912e+07	7.99388e+07	9.23089e+07	8.07325e+07	4.71199e+07	5.20238e+07	4.30758e+07	4.0521e+07	4.73075e+07	0.832738	0.017968	0.135996	2.86147	0.716122	0.467302
P99027	Rplp2	High	60S acidic ribosomal protein P2 OS=Mus musculus OX=10090 GN=Rplp2 PE=1 SV=3	11	3	115	0	0	0	0	0	3.48432e+06	5.12399e+06	3.09989e+06	2.4364e+06	2.20309e+06	-inf	0.085954	0.135996	-3.16216	0.936774	0.678968
P20491	Fcer1g	High	High affinity immunoglobulin epsilon receptor subunit gamma OS=Mus musculus OX=10090 GN=Fcer1g PE=1 SV=1	3	1	86	0	0	0	0	0	2.61497e+06	3.1285e+06	2.17348e+06	1.49637e+06	1.66496e+06	-inf	0.071258	0.135996	-3.67732	0.966333	0.578968
Q8R2S8	Cd177	High	CD177 antigen OS=Mus musculus OX=10090 GN=Cd177 PE=2 SV=1	291	29	817	2.00735e+08	2.48512e+08	2.17349e+08	2.43777e+08	2.48647e+08	2.63783e+08	3.37126e+08	2.85109e+08	2.49729e+08	2.86339e+08	-0.29511	0.202231	0.135996	-1.07164	0.372735	0.323968
O35744	Chil3	High	Chitinase-like protein 3 OS=Mus musculus OX=10090 GN=Chil3 PE=1 SV=2	215	20	398	1.92742e+08	3.27213e+08	2.5767e+08	182005873	3.17688e+08	5.56056e+07	1.62389e+08	121856301	1.34084e+08	1.05756e+08	1.13976	0.0984	0.135996	1.45357	0.433148	0.33623
O88342	Wdr1	High	WD repeat-containing protein 1 OS=Mus musculus OX=10090 GN=Wdr1 PE=1 SV=3	33	11	606	2.98703e+07	3.26463e+07	3.30581e+07	2.16891e+07	2.32301e+07	1.51678e+07	2.14334e+07	1.69971e+07	1.73448e+07	6.68064e+06	0.855939	0.117084	0.135996	1.30554	0.398444	0.315397
P35441	Thbs1	High	Thrombospondin-1 OS=Mus musculus OX=10090 GN=Thbs1 PE=1 SV=1	20	6	1170	1.25553e+07	9.85944e+06	1.08652e+07	6.85724e+06	7.64763e+06	435412	159088	2.04478e+06	849510	0	3.77575	0.05068	0.135996	3.14474	0.904453	0.712302
P02088	Hbb-b1	High	Hemoglobin subunit beta-1 OS=Mus musculus OX=10090 GN=Hbb-b1 PE=1 SV=2	65	7	147	1.36195e+08	1.79462e+08	2.00379e+08	2.15366e+08	1.70868e+08	8.07757e+06	3.94267e+07	3.0595e+07	1.12729e+07	5.74122e+07	2.61986	0.006843	0.135996	3.33118	0.811422	0.512302
Q9D8X2	Ccdc124	High	Coiled-coil domain-containing protein 124 OS=Mus musculus OX=10090 GN=Ccdc124 PE=1 SV=1	1	1	217	385389	310896	0	507762	0	1.19911e+06	1.00317e+06	812011	652769	1.00022e+06	-1.95469	0.060537	0.135996	-1.76397	0.570765	0.472302
Q62523	Zyx	High	Zyxin OS=Mus musculus OX=10090 GN=Zyx PE=1 SV=2	172	15	564	1.1279e+08	1.25439e+08	1.14329e+08	1.20402e+08	1.0264e+08	1.46561e+08	1.26023e+08	1.68759e+08	1.48485e+08	2.01848e+08	-0.45984	0.168439	0.135996	-1.29711	0.47343	0.423849
O35955	Psmb10	Medium	Proteasome subunit beta type-10 OS=Mus musculus OX=10090 GN=Psmb10 PE=1 SV=1	3	1	273	1.27418e+06	1.34766e+06	1.94619e+06	1.72037e+06	1.32589e+06	0	1.08506e+06	845107	0	956726	1.39919	0.168439	0.135996	1.27438	0.35511	0.259683
Q00612	G6pdx	High	Glucose-6-phosphate 1-dehydrogenase X OS=Mus musculus OX=10090 GN=G6pdx PE=1 SV=3	83	18	515	5.24387e+07	5.52027e+07	5.41098e+07	5.31529e+07	5.26594e+07	8.64191e+07	1.12728e+08	6.46623e+07	8.07876e+07	6.1486e+07	-0.60189	0.305159	0.135996	-1.43012	0.414758	0.314563
Q61093	Cybb	High	Cytochrome b-245 heavy chain OS=Mus musculus OX=10090 GN=Cybb PE=1 SV=1	26	4	570	3.15571e+07	3.72117e+07	3.73773e+07	3.25252e+07	4.02316e+07	1.17901e+07	2.85256e+07	2.75268e+07	2.63511e+07	2.13351e+07	0.630926	0.117084	0.135996	1.34472	0.455403	0.388968
Q9CY58	Serbp1	High	Plasminogen activator inhibitor 1 RNA-binding protein OS=Mus musculus OX=10090 GN=Serbp1 PE=1 SV=2	33	3	407	1.99614e+06	1.75838e+06	1.50375e+06	2.33548e+06	1.60655e+06	6.01493e+06	4.84159e+06	5.2839e+06	2.77101e+06	3.83931e+06	-1.30616	0.119556	0.135996	-1.89135	0.609603	0.503016
P24527	Lta4h	High	Leukotriene A-4 hydrolase OS=Mus musculus OX=10090 GN=Lta4h PE=1 SV=4	109	15	611	7.05291e+07	5.30665e+07	6.37022e+07	5.47472e+07	5.53251e+07	4.04011e+07	4.86141e+07	3.16865e+07	3.90064e+07	2.9672e+07	0.650976	0.071258	0.135996	1.61117	0.442909	0.319683
P01942	Hba	High	Hemoglobin subunit alpha OS=Mus musculus OX=10090 GN=Hba PE=1 SV=2	154	10	142	5.66101e+08	5.5934e+08	7.54715e+08	8.7694e+08	4.99152e+08	2.60556e+08	2.34893e+08	2.30694e+08	2.62944e+08	3.11931e+08	1.32357	0.101604	0.135996	2.29057	0.685482	0.533968
Q3UP87	Elane	High	Neutrophil elastase OS=Mus musculus OX=10090 GN=Elane PE=1 SV=1	135	13	265	2.30401e+08	2.16304e+08	2.25553e+08	2.32331e+08	237413724	1.8918e+08	1.8353e+08	1.56927e+08	1.33683e+08	1.84427e+08	0.42986	0.088372	0.135996	2.07613	0.711381	0.612302
P28667	Marcksl1	High	MARCKS-related protein OS=Mus musculus OX=10090 GN=Marcksl1 PE=1 SV=2	13	2	200	0	868757	0	880996	508826	2.18777e+06	1.29961e+06	1.61013e+06	1.2546e+06	3.0239e+06	-2.05356	0.117084	0.135996	-1.3477	0.429021	0.332302
Q9CQW9	Ifitm3	High	Interferon-induced transmembrane protein 3 OS=Mus musculus OX=10090 GN=Ifitm3 PE=1 SV=1	20	1	137	2.37881e+06	8.85795e+06	1.22238e+07	8.98572e+06	6.7351e+06	1.4947e+07	1.83444e+07	1.56672e+07	2.62694e+07	1.46837e+07	-1.19834	0.116766	0.135996	-1.33752	0.562058	0.542302
P49312	Hnrnpa1	High	Heterogeneous nuclear ribonucleoprotein A1 OS=Mus musculus OX=10090 GN=Hnrnpa1 PE=1 SV=2	70	10	320	3.31979e+07	4.59432e+07	5.17838e+07	4.16737e+07	3.82252e+07	5.50095e+07	5.98827e+07	6.83362e+07	5.91117e+07	6.16744e+07	-0.5281	0.06473	0.135996	-1.73779	0.565377	0.469683
Q62393	Tpd52	High	Tumor protein D52 OS=Mus musculus OX=10090 GN=Tpd52 PE=1 SV=2	37	8	224	7.09485e+06	1.44325e+07	1.07335e+07	9.41269e+06	1.03752e+07	3.34502e+07	1.92287e+07	2.52747e+07	2.77103e+07	2.79267e+07	-1.35988	0.049357	0.135996	-2.33614	0.664754	0.495635
Q8CB87	Rab44	High	Ras-related protein Rab-44 OS=Mus musculus OX=10090 GN=Rab44 PE=1 SV=2	13	4	973	6.01324e+06	4.48389e+06	9.51547e+06	5.63755e+06	5.40345e+06	4.19975e+06	3.06633e+06	2.41261e+06	3.90324e+06	2.53031e+06	0.946604	0.168439	0.135996	1.22189	0.450442	0.405635
Q3URV1	Tbc1d32	Medium	Protein broad-minded OS=Mus musculus OX=10090 GN=Tbc1d32 PE=1 SV=2	3	1	1296	2.51125e+06	2.48174e+06	1.22102e+06	2.39843e+06	0	3.65348e+06	4.03793e+06	3.1419e+06	3.91252e+06	3.68258e+06	-1.09744	0.171784	0.135996	-1.51639	0.458799	0.360635
Q9WTP6	Ak2	High	Adenylate kinase 2, mitochondrial OS=Mus musculus OX=10090 GN=Ak2 PE=1 SV=5	26	6	239	6.8814e+06	8.98834e+06	1.05315e+07	9.12816e+06	5.31196e+06	1.18237e+07	1.58799e+07	1.66258e+07	2.23802e+07	1.63031e+07	-1.0233	0.075531	0.135996	-1.61734	0.570765	0.500635
P08074	Cbr2	High	Carbonyl reductase [NADPH] 2 OS=Mus musculus OX=10090 GN=Cbr2 PE=1 SV=1	107	19	244	1.81979e+08	1.59251e+08	108224724	9.67498e+07	1.03893e+08	2.51358e+07	1.61582e+07	1.26473e+07	1.55949e+07	6.93755e+06	3.08762	0.075531	0.135996	2.86654	0.854207	0.678968
Q7TQH0	Atxn2l	High	Ataxin-2-like protein OS=Mus musculus OX=10090 GN=Atxn2l PE=1 SV=1	1	1	1049	437314	0	0	0	0	610862	571229	647147	492467	704764	-2.79089	0.05068	0.135996	-2.1013	0.614683	0.469683
P27659	Rpl3	High	60S ribosomal protein L3 OS=Mus musculus OX=10090 GN=Rpl3 PE=1 SV=3	6	1	403	0	2.87376e+06	2.84753e+06	0	3.21391e+06	3.99785e+06	4.87469e+06	5.68425e+06	3.24662e+06	3.74217e+06	-1.26982	0.230217	0.135996	-1.08161	0.294867	0.211111
P35175	Stfa1	High	Stefin-1 OS=Mus musculus OX=10090 GN=Stfa1 PE=3 SV=1	1	1	97	0	0	0	0	0	1.81074e+06	1.95129e+06	3.53849e+06	1.37291e+06	2.09906e+06	-inf	0.05068	0.135996	-2.93797	0.954532	0.678968
P63325	Rps10	High	40S ribosomal protein S10 OS=Mus musculus OX=10090 GN=Rps10 PE=1 SV=1	2	1	165	0	1.92413e+06	0	0	2.01162e+06	4.38953e+06	3.57041e+06	3.33577e+06	3.40394e+06	3.16998e+06	-2.1828	0.075531	0.135996	-2.00198	0.638148	0.522302
P59999	Arpc4	High	Actin-related protein 2/3 complex subunit 4 OS=Mus musculus OX=10090 GN=Arpc4 PE=1 SV=3	30	8	168	3.93207e+07	2.95333e+07	3.06336e+07	3.42237e+07	4.12123e+07	1.11293e+07	2.52318e+07	2.11131e+07	2.28623e+07	1.71768e+07	0.843054	0.071258	0.135996	1.61842	0.524115	0.433968
P43275	H1-1	High	Histone H1.1 OS=Mus musculus OX=10090 GN=H1-1 PE=1 SV=2	221	10	213	1.22205e+08	1.49932e+08	1.4777e+08	1.23592e+08	1.76682e+08	226823605	1.78077e+08	2.27642e+08	1.89609e+08	1.94447e+08	-0.49732	0.085954	0.135996	-1.47167	0.509391	0.441349
P51437	Camp	High	Cathelicidin antimicrobial peptide OS=Mus musculus OX=10090 GN=Camp PE=1 SV=2	482	18	172	2592296206	2139209850	2041184388	2722202464	2200628672	1496853756	1192045149	1702133364	1592207909	2016777438	0.547881	0.101604	0.135996	1.37721	0.445771	0.368968
P0DOV2	Ifi204	High	Interferon-activable protein 204 OS=Mus musculus OX=10090 GN=Ifi204 PE=1 SV=1	10	3	619	264195	932782	1.31112e+06	965790	187408	0	13739.6	0	72276.3	115053	4.18659	0.270382	0.135996	1.43911	0.690498	0.460397
P97426	Ear1	High	Eosinophil cationic protein 1 OS=Mus musculus OX=10090 GN=Ear1 PE=2 SV=1	55	6	155	6.06852e+07	4.78805e+07	7.18482e+07	4.38907e+07	3.95162e+07	1.74457e+06	0	0	0	5.29218e+06	5.22851	0.051976	0.135996	3.68644	0.975724	0.578968
Q9D8B3	Chmp4b	High	Charged multivesicular body protein 4b OS=Mus musculus OX=10090 GN=Chmp4b PE=1 SV=2	19	5	224	4.85472e+06	4.42999e+06	4.36132e+06	5.71049e+06	3.54338e+06	1.23837e+07	6.83373e+06	6.43186e+06	8.00125e+06	9.45279e+06	-0.91246	0.119556	0.135996	-1.41189	0.413539	0.316349
P09103	P4hb	High	Protein disulfide-isomerase OS=Mus musculus OX=10090 GN=P4hb PE=1 SV=2	78	12	509	3.07562e+07	2.77935e+07	2.66474e+07	2.52162e+07	2.78155e+07	3.64222e+07	4.60407e+07	4.30319e+07	5.76781e+07	4.32848e+07	-0.71218	0.062253	0.135996	-2.01037	0.56558	0.417302
P35979	Rpl12	High	60S ribosomal protein L12 OS=Mus musculus OX=10090 GN=Rpl12 PE=1 SV=2	13	2	165	6.95107e+06	5.49519e+06	5.98484e+06	7.52207e+06	4.12391e+06	1.09952e+07	9.84854e+06	9.40853e+06	9.54833e+06	7.64339e+06	-0.65756	0.075531	0.135996	-1.53613	0.504764	0.422302
P97425	Ear2	High	Eosinophil cationic protein 2 OS=Mus musculus OX=10090 GN=Ear2 PE=2 SV=1	60	6	156	4.5694e+07	2.05321e+07	3.25307e+07	3.32911e+07	2.41699e+07	0	0	1.33461e+06	0	2.78531e+06	5.2448	0.074283	0.135996	3.09775	0.942649	0.678968
P24452	Capg	High	Macrophage-capping protein OS=Mus musculus OX=10090 GN=Capg PE=1 SV=2	82	6	352	7.06323e+07	5.7083e+07	7.33649e+07	7.45988e+07	6.1356e+07	3.11714e+07	3.85733e+07	4.67834e+07	4.80995e+07	4.55433e+07	0.681336	0.05068	0.135996	1.90911	0.610341	0.500635
Q6GSS7	Hist2h2aa1	High	Histone H2A type 2-A OS=Mus musculus OX=10090 GN=Hist2h2aa1 PE=1 SV=3	506	8	130	2173742984	2766473720	2131200750	2273104190	2106044620	4449377746	3183877497	2886141386	3194025019	2436022100	-0.49607	0.256821	0.174073	-1.02812	0.383629	0.347897
Q9DBG5	Plin3	High	Perilipin-3 OS=Mus musculus OX=10090 GN=Plin3 PE=1 SV=1	24	9	437	2.24875e+06	1.43351e+06	570577	0	0	2.18229e+06	6.55305e+06	2.33369e+06	7.93767e+06	5.9669e+06	-2.55391	0.21598	0.174073	-1.29547	0.531541	0.410397
P70333	Hnrnph2	High	Heterogeneous nuclear ribonucleoprotein H2 OS=Mus musculus OX=10090 GN=Hnrnph2 PE=1 SV=1	10	2	449	0	1.20605e+06	0	0	0	2.15647e+06	3.85601e+06	815430	3.41021e+06	3.69603e+06	-3.53026	0.088372	0.174073	-1.55696	0.695485	0.511349
P05555	Itgam	High	Integrin alpha-M OS=Mus musculus OX=10090 GN=Itgam PE=1 SV=2	132	18	1153	67525087	6.11988e+07	8.55527e+07	5.66924e+07	7.54299e+07	4.6267e+07	5.90125e+07	3.90094e+07	5.29992e+07	3.8589e+07	0.554399	0.143381	0.174073	1.21246	0.374789	0.299683
P10126	Eef1a1	High	Elongation factor 1-alpha 1 OS=Mus musculus OX=10090 GN=Eef1a1 PE=1 SV=3	224	16	462	1.8218e+08	1.58764e+08	1.69005e+08	1.62612e+08	1.4767e+08	1.76382e+08	3.06655e+08	2.69685e+08	2.35576e+08	2.54716e+08	-0.59974	0.110076	0.174073	-1.55441	0.414737	0.290516
P16110	Lgals3	High	Galectin-3 OS=Mus musculus OX=10090 GN=Lgals3 PE=1 SV=3	5	2	264	1.85134e+06	3.68851e+06	2.72508e+06	1.28867e+06	2.56254e+06	8.25193e+06	5.35576e+06	4.78542e+06	6.77284e+06	2.85615e+06	-1.20964	0.168439	0.174073	-1.20456	0.426364	0.374683
Q8BX17	Gemin5	Medium	Gem-associated protein 5 OS=Mus musculus OX=10090 GN=Gemin5 PE=1 SV=2	8	1	1502	1135836194	5.60554e+08	7.11617e+08	1139282865	8.6482e+08	7.00975e+08	4.42715e+08	4.79261e+08	4.99467e+08	4.57045e+08	0.774398	0.203454	0.174073	1.13125	0.301684	0.21123
Q501J6	Ddx17	High	Probable ATP-dependent RNA helicase DDX17 OS=Mus musculus OX=10090 GN=Ddx17 PE=1 SV=1	12	3	650	4896660345	2819372807	3510008513	3740528986	3783298288	2963758348	2457433789	2328239632	1939991111	2319587283	0.642763	0.117848	0.174073	1.34921	0.430775	0.353016
Q8C2E7	Washc5	High	WASH complex subunit 5 OS=Mus musculus OX=10090 GN=Washc5 PE=1 SV=2	275	1	1159	3735096211	2248676374	4471918086	3677219017	3476544963	2095529492	1530042089	2016329980	1542356103	2670553350	0.83745	0.117084	0.174073	1.35904	0.423919	0.341349
Q8CH25	Sltm	High	SAFB-like transcription modulator OS=Mus musculus OX=10090 GN=Sltm PE=1 SV=1	1	1	1031	7.62754e+06	8.99709e+06	6.53278e+06	5.67547e+06	6.29377e+06	3.96109e+06	3.59136e+06	4.55439e+06	3.36795e+06	5.98631e+06	0.710841	0.117084	0.174073	1.29658	0.402077	0.322302
Q8BP67	Rpl24	High	60S ribosomal protein L24 OS=Mus musculus OX=10090 GN=Rpl24 PE=1 SV=2	8	4	157	0	1.99219e+06	3.8847e+06	2.12311e+06	1.62805e+06	2.75665e+06	6.73399e+06	1.02185e+07	5.02913e+06	6.71385e+06	-1.70784	0.168439	0.174073	-1.18482	0.401828	0.340516
Q921M7	Cyrib	High	CYFIP-related Rac1 interactor B OS=Mus musculus OX=10090 GN=Cyrib PE=1 SV=1	68	8	324	6.50036e+06	7.70267e+06	1.15106e+07	6.47104e+06	1.5196e+07	1.29138e+07	2.88232e+07	1.86687e+07	1.58919e+07	1.58693e+07	-0.95995	0.234427	0.174073	-1.00562	0.361942	0.321349
P10077	Zfp27	Medium	Zinc finger protein 27 OS=Mus musculus OX=10090 GN=Zfp27 PE=2 SV=2	1	1	819	2.66517e+07	5.78494e+06	2.8783e+07	2.93535e+07	1.41548e+07	3.53073e+06	3.59848e+06	3.54787e+06	3.99652e+06	1.06217e+07	2.0497	0.234427	0.174073	1.30493	0.454225	0.36873
O88783	F5	High	Coagulation factor V OS=Mus musculus OX=10090 GN=F5 PE=1 SV=1	4	1	2183	883699	339804	789569	624910	844023	280843	0	0	0	387492	2.38127	0.075531	0.174073	1.53729	0.544999	0.453016
Q9D8E6	Rpl4	High	60S ribosomal protein L4 OS=Mus musculus OX=10090 GN=Rpl4 PE=1 SV=3	9	3	419	2.33229e+06	1.19443e+06	913619	0	0	1.2093e+06	4.90291e+06	3.52046e+06	3.25755e+06	2.7991e+06	-1.82104	0.188656	0.174073	-1.09245	0.400252	0.322897
Q8VIJ6	Sfpq	High	Splicing factor, proline- and glutamine-rich OS=Mus musculus OX=10090 GN=Sfpq PE=1 SV=1	41	7	699	1.18994e+07	1.77491e+07	1.87823e+07	1.66543e+07	1.5646e+07	2.44275e+07	1.86896e+07	2.75323e+07	2.38982e+07	2.22534e+07	-0.53286	0.104398	0.174073	-1.3707	0.426169	0.342302
P40124	Cap1	High	Adenylyl cyclase-associated protein 1 OS=Mus musculus OX=10090 GN=Cap1 PE=1 SV=4	157	23	474	1.45426e+08	1.34111e+08	144424712	1.1816e+08	1.37324e+08	9.4318e+07	1.26917e+08	8.89631e+07	7.98291e+07	9.609e+07	0.483053	0.085954	0.174073	1.5033	0.461035	0.366349
P14069	S100a6	High	Protein S100-A6 OS=Mus musculus OX=10090 GN=S100a6 PE=1 SV=3	6	1	89	6.44169e+06	4.09276e+06	4.39323e+06	4.23003e+06	2.51706e+06	1.1044e+07	8.82417e+06	7.05548e+06	8.90782e+06	5.69488e+06	-0.93801	0.117848	0.174073	-1.29437	0.406372	0.328849
Q8CDN6	Txnl1	High	Thioredoxin-like protein 1 OS=Mus musculus OX=10090 GN=Txnl1 PE=1 SV=3	1	1	289	2.36768e+06	2.62918e+06	2.4302e+06	3.17888e+06	3.28929e+06	0	2.14587e+06	2.11151e+06	2.41051e+06	2.16048e+06	0.65437	0.395955	0.174073	0.796523	0.22929	0.172778
P01899	H2-D1	High	H-2 class I histocompatibility antigen, D-B alpha chain OS=Mus musculus OX=10090 GN=H2-D1 PE=1 SV=2	6	1	362	4.72571e+06	3.7968e+06	5.05833e+06	3.97645e+06	4.26375e+06	1.1132e+06	3.8417e+06	1.96207e+06	3.52025e+06	0	1.06398	0.263873	0.174073	1.18965	0.388574	0.32373
P08905	Lyz2	High	Lysozyme C-2 OS=Mus musculus OX=10090 GN=Lyz2 PE=1 SV=2	217	6	148	1288020541	9.64965e+08	1140492243	1066788644	1094401383	4.4457e+08	6.94846e+08	7.57721e+08	7.20356e+08	1018505855	0.61135	0.117084	0.174073	1.33133	0.35523	0.248849
Q9WVA4	Tagln2	High	Transgelin-2 OS=Mus musculus OX=10090 GN=Tagln2 PE=1 SV=4	174	20	199	1.22065e+08	1.10094e+08	1.33758e+08	1.13674e+08	8.87701e+07	2.10837e+08	1.32044e+08	152836439	1.59555e+08	1.87075e+08	-0.56761	0.126029	0.174073	-1.29187	0.365086	0.270516
Q8R460	Il36g	High	Interleukin-36 gamma OS=Mus musculus OX=10090 GN=Il36g PE=2 SV=1	6	2	164	4.8819e+06	4.24942e+06	7.11625e+06	4.73443e+06	5.44214e+06	1.57966e+06	2.225e+06	3.63148e+06	4.59889e+06	4.12163e+06	0.709727	0.236676	0.174073	0.960774	0.258254	0.182302
P28650	Adss1	High	Adenylosuccinate synthetase isozyme 1 OS=Mus musculus OX=10090 GN=Adss1 PE=1 SV=2	17	3	457	2.41055e+06	2.20693e+06	2.51071e+06	1.64063e+06	2.40301e+06	2.02572e+06	1.40697e+06	1.31816e+06	1.48456e+06	1.71871e+06	0.490093	0.168439	0.216986	1.13362	0.351141	0.28123
P07724	Alb	High	Albumin OS=Mus musculus OX=10090 GN=Alb PE=1 SV=3	220	27	608	1172662065	7.62339e+08	9.13687e+08	7.73763e+08	9.49283e+08	3.85127e+08	7.94287e+08	680970218	6.61764e+08	6.81881e+08	0.512855	0.236676	0.216986	0.959751	0.201291	0.101349
P13020	Gsn	High	Gelsolin OS=Mus musculus OX=10090 GN=Gsn PE=1 SV=3	131	24	780	8.78939e+08	4.50431e+08	5.67081e+08	6.76432e+08	6.96939e+08	3.86726e+08	3.7609e+08	4.81099e+08	3.58723e+08	4.95665e+08	0.639989	0.188656	0.216986	1.17274	0.230181	0.101349
Q6GQT1	A2m	High	Alpha-2-macroglobulin-P OS=Mus musculus OX=10090 GN=A2m PE=2 SV=2	5	1	1474	9.75377e+06	8.53875e+06	5.60756e+06	9.21419e+06	5.78869e+06	1.74175e+06	5.67394e+06	5.14375e+06	5.6425e+06	2.45682e+06	0.913126	0.192912	0.216986	1.0639	0.303161	0.226349
Q9CZX8	Rps19	High	40S ribosomal protein S19 OS=Mus musculus OX=10090 GN=Rps19 PE=1 SV=3	21	5	145	1285056157	8.26485e+08	1107833110	1363237110	1154833419	7.61225e+08	6.22067e+08	1090291549	7.54424e+08	1073664775	0.415511	0.370393	0.216986	0.771523	0.162138	0.081944
P20918	Plg	Medium	Plasminogen OS=Mus musculus OX=10090 GN=Plg PE=1 SV=3	3	1	812	2.09567e+06	1.92218e+06	1.96457e+06	2.3411e+06	1.87583e+06	1.60924e+06	1.71133e+06	1.16381e+06	1.92967e+06	1.44054e+06	0.376868	0.188656	0.216986	1.10231	0.298428	0.212183
Q9WV02	Rbmx	High	RNA-binding motif protein, X chromosome OS=Mus musculus OX=10090 GN=Rbmx PE=1 SV=1	6	1	391	0	1.88234e+06	1.91249e+06	2.2787e+06	1.36992e+06	3.10013e+06	2.11496e+06	1.96941e+06	2.82135e+06	2.61418e+06	-0.76167	0.341346	0.216986	-0.84607	0.187328	0.101349
O70404	Vamp8	High	Vesicle-associated membrane protein 8 OS=Mus musculus OX=10090 GN=Vamp8 PE=1 SV=1	23	5	101	1.89724e+07	2.53327e+07	2.44583e+07	2.5876e+07	2.79164e+07	10590305	2.08378e+07	2.2074e+07	1.12752e+07	1.74726e+07	0.575353	0.219968	0.216986	1.04034	0.25718	0.165397
Q61937	Npm1	High	Nucleophosmin OS=Mus musculus OX=10090 GN=Npm1 PE=1 SV=1	16	5	292	4.1071e+06	602111	1.71032e+06	1.61919e+06	2.35083e+06	9.62429e+06	7.63708e+06	2.61317e+06	1.70861e+07	2.76404e+06	-1.9349	0.379723	0.216986	-0.90494	0.315174	0.18623
P09405	Ncl	High	Nucleolin OS=Mus musculus OX=10090 GN=Ncl PE=1 SV=2	20	6	707	3.68612e+06	5.45738e+06	1.80814e+06	5.34234e+06	2.84298e+06	4.46873e+06	9.62921e+06	8.51346e+06	1.28061e+07	7.88584e+06	-1.17812	0.168439	0.216986	-1.17581	0.317172	0.224683
P29341	Pabpc1	High	Polyadenylate-binding protein 1 OS=Mus musculus OX=10090 GN=Pabpc1 PE=1 SV=2	9	4	636	0	0	2.04895e+06	1.91353e+06	1.43457e+06	2.85363e+06	2.13305e+06	5.03793e+06	2.73233e+06	1.73277e+06	-1.42478	0.294682	0.216986	-0.88736	0.256147	0.006349
Q99020	Hnrnpab	High	Heterogeneous nuclear ribonucleoprotein A/B OS=Mus musculus OX=10090 GN=Hnrnpab PE=1 SV=1	19	6	285	4.08051e+06	13040432	5.26477e+06	3.17625e+06	7.59437e+06	1.35753e+07	1.02515e+07	1.40445e+07	1.49437e+07	1.17964e+07	-0.9625	0.168439	0.216986	-1.20658	0.336554	0.246349
P62858	Rps28	High	40S ribosomal protein S28 OS=Mus musculus OX=10090 GN=Rps28 PE=1 SV=1	32	5	69	5.42108e+06	5.48295e+06	9.14351e+06	7.2342e+06	3.96607e+06	1.04862e+07	9.66406e+06	1.59074e+07	6.78868e+06	1.71245e+07	-0.94051	0.305484	0.216986	-1.00972	0.226575	0.081111
Q64727	Vcl	High	Vinculin OS=Mus musculus OX=10090 GN=Vcl PE=1 SV=4	46	17	1066	1.80254e+07	2.66641e+07	2.5242e+07	3.00935e+07	1.83101e+07	1.67266e+07	1.46253e+07	1.26446e+07	2.38794e+07	1.4419e+07	0.524005	0.331109	0.216986	0.82951	0.213291	0.143611
P32020	Scp2	High	Non-specific lipid-transfer protein OS=Mus musculus OX=10090 GN=Scp2 PE=1 SV=3	14	4	547	3.84341e+06	5.68574e+06	5.1591e+06	1.88849e+06	956077	8.03485e+06	8.87593e+06	1.12537e+07	4.34706e+06	1.37071e+07	-1.39842	0.170733	0.216986	-1.15296	0.305883	0.213016
Q9Z183	Padi4	High	Protein-arginine deiminase type-4 OS=Mus musculus OX=10090 GN=Padi4 PE=1 SV=3	56	10	666	2.87264e+07	4.24255e+07	2.55779e+07	1.85637e+07	1.61106e+07	1.1966e+07	2.02969e+07	1.28705e+07	1.40696e+07	1.37273e+07	0.84942	0.320738	0.216986	0.956869	0.298504	0.240397
P20065	Tmsb4x	High	Thymosin beta-4 OS=Mus musculus OX=10090 GN=Tmsb4x PE=1 SV=1	106	6	50	7.00237e+07	8.78941e+07	6.07706e+07	6.40679e+07	6.72704e+07	1.91049e+08	8.03438e+07	1.12849e+08	7.79916e+07	1.01736e+08	-0.68815	0.400623	0.216986	-0.84359	0.245117	0.18623
P26041	Msn	High	Moesin OS=Mus musculus OX=10090 GN=Msn PE=1 SV=3	190	25	577	1.1954e+08	1.06466e+08	1.03805e+08	8.76541e+07	9.76301e+07	1.61492e+08	146489173	1.39277e+08	120625595	1.05842e+08	-0.38733	0.22	0.216986	-1.05645	0.304491	0.229683
P20029	Hspa5	High	Endoplasmic reticulum chaperone BiP OS=Mus musculus OX=10090 GN=Hspa5 PE=1 SV=3	188	22	655	4.70203e+07	3.80093e+07	4.75225e+07	4.98021e+07	3.41664e+07	4.72299e+07	8.02856e+07	6.91123e+07	5.17443e+07	7.2857e+07	-0.5691	0.234427	0.216986	-1.11717	0.282226	0.18623
Q8BGB5	Limd2	High	LIM domain-containing protein 2 OS=Mus musculus OX=10090 GN=Limd2 PE=1 SV=1	32	4	128	8.33533e+06	9.37635e+06	1.58485e+07	1.25415e+07	1.30599e+07	1.55779e+06	2.45667e+06	4.35412e+06	1.69167e+06	1.07187e+07	1.50954	0.125277	0.216986	1.2527	0.450441	0.399683
Q3UZA1	Rcsd1	High	CapZ-interacting protein OS=Mus musculus OX=10090 GN=Rcsd1 PE=1 SV=1	22	5	412	2.26131e+07	1.73651e+08	7.94325e+06	2.23163e+07	8.08146e+06	2.07552e+06	5.32232e+06	4.62365e+06	6.32988e+06	9.70418e+06	3.06388	0.614665	0.216986	0.624234	0.356892	0.232063
P11352	Gpx1	High	Glutathione peroxidase 1 OS=Mus musculus OX=10090 GN=Gpx1 PE=1 SV=2	46	7	201	2.54183e+07	1.69047e+07	3.81271e+07	2.12118e+07	3.11389e+07	3.27774e+06	1.83287e+07	1.43524e+07	1.27965e+07	1.91038e+07	0.968647	0.234427	0.216986	0.990019	0.28963	0.221349
P26350	Ptma	High	Prothymosin alpha OS=Mus musculus OX=10090 GN=Ptma PE=1 SV=2	92	8	111	3.85428e+07	4.14479e+07	6.93325e+07	5.81418e+07	6.75238e+07	1.87996e+08	7.22992e+07	9.55103e+07	6.00943e+07	9.9589e+07	-0.90657	0.395955	0.216986	-0.83293	0.213337	0.143016
Q06318	Scgb1a1	High	Uteroglobin OS=Mus musculus OX=10090 GN=Scgb1a1 PE=1 SV=1	5	2	96	3.69188e+06	3.34579e+06	1.93351e+06	3.84715e+06	5.51829e+06	0	2.0728e+06	2.86879e+06	921559	1.58564e+06	1.29965	0.216089	0.216986	1.02461	0.262834	0.149683
P18760	Cfl1	High	Cofilin-1 OS=Mus musculus OX=10090 GN=Cfl1 PE=1 SV=3	393	26	166	602137690	7.07522e+08	6.1464e+08	6.13638e+08	6.28451e+08	773620199	6.93779e+08	8.65766e+08	6.70046e+08	933344386	-0.3141	0.273991	0.216986	-1.11444	0.29063	0.19873
P43276	H1-5	High	Histone H1.5 OS=Mus musculus OX=10090 GN=H1-5 PE=1 SV=2	539	16	223	4.54554e+08	4.6487e+08	428840332	5.07808e+08	4.35112e+08	8.65479e+08	507571272	5.87854e+08	5.24177e+08	471373054	-0.36777	0.455524	0.216986	-0.78192	0.216278	0.157063
Q62465	Vat1	High	Synaptic vesicle membrane protein VAT-1 homolog OS=Mus musculus OX=10090 GN=Vat1 PE=1 SV=3	11	3	406	1.07446e+07	9.9721e+06	1.2406e+07	1.20878e+07	1.14756e+07	7.65261e+06	1.1016e+07	9.56199e+06	8.50019e+06	7.98429e+06	0.342233	0.168439	0.216986	1.13513	0.303464	0.213016
P63038	Hspd1	High	60 kDa heat shock protein, mitochondrial OS=Mus musculus OX=10090 GN=Hspd1 PE=1 SV=1	69	12	573	3.56867e+07	2.39607e+07	2.18456e+07	3.38201e+07	1.27444e+07	3.47295e+07	3.46441e+07	4.15322e+07	3.69223e+07	4.15731e+07	-0.56465	0.234427	0.216986	-1.06772	0.19861	0.005397
Q8K426	Retnlg	High	Resistin-like gamma OS=Mus musculus OX=10090 GN=Retnlg PE=1 SV=1	78	6	117	9.44012e+07	1.16915e+08	1.27284e+08	1.44523e+08	1.14872e+08	2.73822e+08	1.33102e+08	2.06932e+08	1.30282e+08	2.24441e+08	-0.69574	0.345264	0.216986	-1.0352	0.239519	0.14123
P47915	Rpl29	High	60S ribosomal protein L29 OS=Mus musculus OX=10090 GN=Rpl29 PE=1 SV=2	14	4	160	3.25213e+06	4.99742e+06	5.84231e+06	6.58852e+06	3.11419e+06	8.86258e+06	5.87823e+06	7.74697e+06	7.54833e+06	6.41618e+06	-0.61538	0.212277	0.216986	-1.0411	0.225696	0.120397
P54116	Stom	High	Stomatin OS=Mus musculus OX=10090 GN=Stom PE=1 SV=3	21	7	284	4.83153e+06	2.88165e+06	6.42176e+06	8.2181e+06	5.31147e+06	3.0899e+06	2.13857e+06	3.41438e+06	2.52255e+06	1.53451e+06	1.12322	0.168439	0.216986	1.22967	0.318627	0.216349
Q8VCT4	Ces1d	Medium	Carboxylesterase 1D OS=Mus musculus OX=10090 GN=Ces1d PE=1 SV=1	1	1	565	395731	563750	581959	0	296747	0	0	0	0	0	inf	0.234427	0.274217	1.73165	0.738516	0.503016
E9PVX6	Mki67	High	Proliferation marker protein Ki-67 OS=Mus musculus OX=10090 GN=Mki67 PE=1 SV=1	5	3	3177	0	0	0	0	0	1.31838e+06	1.72071e+06	2.29141e+06	0	2.03904e+06	-inf	0.221039	0.274217	-1.82951	0.657512	0.378016
P07091	S100a4	Medium	Protein S100-A4 OS=Mus musculus OX=10090 GN=S100a4 PE=1 SV=1	1	1	101	736856	0	298985	376035	178197	0	0	0	0	0	inf	0.370393	0.274217	1.29864	0.493088	0.23123
Q3V1G4	Olfml2b	High	Olfactomedin-like protein 2B OS=Mus musculus OX=10090 GN=Olfml2b PE=1 SV=2	18	4	746	893292	1.50096e+06	1.40097e+06	1.48771e+06	0	3.23642e+06	3.69975e+06	4.16871e+06	1.32356e+06	3.08325e+06	-1.55394	0.117084	0.276655	-1.32782	0.457121	0.394683
P10107	Anxa1	High	Annexin A1 OS=Mus musculus OX=10090 GN=Anxa1 PE=1 SV=2	732	57	346	9.87169e+08	1222650569	1149299895	1028400186	1176798128	1036958824	1655263606	1471630251	1511548454	1366373445	-0.33973	0.261416	0.276655	-0.99356	0.30181	0.238016
Q921I1	Tf	High	Serotransferrin OS=Mus musculus OX=10090 GN=Tf PE=1 SV=1	59	3	697	6.19001e+07	4.13106e+07	6.00258e+07	5.73367e+07	4.98494e+07	5.01694e+07	3.80107e+07	4.03115e+07	3.85123e+07	4.88606e+07	0.32509	0.325386	0.276655	0.849733	0.15127	0.051349
Q9JL35	Hmgn5	High	High mobility group nucleosome-binding domain-containing protein 5 OS=Mus musculus OX=10090 GN=Hmgn5 PE=1 SV=2	11	2	406	451015	768791	3.21102e+06	608969	600413	979193	2.01363e+06	4.36208e+06	4.36183e+06	2.89826e+06	-1.37363	0.389143	0.276655	-0.75769	0.295509	0.234444
Q99JY9	Actr3	High	Actin-related protein 3 OS=Mus musculus OX=10090 GN=Actr3 PE=1 SV=3	80	11	418	7.40968e+07	6.93154e+07	6.45983e+07	7.69084e+07	6.80576e+07	2.59316e+07	6.50154e+07	6.3795e+07	6.44382e+07	6.85197e+07	0.295007	0.533788	0.276655	0.643945	0.115423	0.00873
O35226	Psmd4	High	26S proteasome non-ATPase regulatory subunit 4 OS=Mus musculus OX=10090 GN=Psmd4 PE=1 SV=1	9	2	376	0	1.5278e+06	0	1.15762e+06	0	1.30993e+06	1.42319e+06	1.49231e+06	1.71406e+06	2.97841e+06	-1.73156	0.234427	0.276655	-0.97388	0.378936	0.304683
O70145	Ncf2	High	Neutrophil cytosol factor 2 OS=Mus musculus OX=10090 GN=Ncf2 PE=1 SV=1	32	7	525	2.6298e+07	7.83405e+06	1.86488e+07	7.49584e+06	8.29908e+06	1.74628e+06	1.25327e+07	6.90372e+06	5.18445e+06	6.81168e+06	1.04743	0.525705	0.276655	0.641067	0.186765	0
Q62422	Ostf1	High	Osteoclast-stimulating factor 1 OS=Mus musculus OX=10090 GN=Ostf1 PE=1 SV=2	33	7	215	3.78039e+07	4.46409e+07	3.57117e+07	36195678	4.4627e+07	1.91049e+07	3.31639e+07	3.56548e+07	3.81287e+07	2.8289e+07	0.366492	0.342766	0.276655	0.831822	0.147721	0
P28293	Ctsg	High	Cathepsin G OS=Mus musculus OX=10090 GN=Ctsg PE=1 SV=2	138	18	261	7.11435e+07	8.92918e+07	8.56342e+07	1.12613e+08	7.65322e+07	8.5423e+07	2.0175e+08	131972509	1.18728e+08	147764560	-0.65572	0.305978	0.276655	-0.95229	0.211978	0.118016
Q8BG05	Hnrnpa3	High	Heterogeneous nuclear ribonucleoprotein A3 OS=Mus musculus OX=10090 GN=Hnrnpa3 PE=1 SV=1	81	12	379	2.49674e+07	5.00038e+07	5.3508e+07	2.32102e+07	3.13474e+07	3.45528e+07	5.75578e+07	6.87394e+07	7.30078e+07	5.16396e+07	-0.64134	0.368617	0.276655	-0.7784	0.166679	0.046944
P62754	Rps6	High	40S ribosomal protein S6 OS=Mus musculus OX=10090 GN=Rps6 PE=1 SV=1	20	3	249	5.4609e+06	9.13903e+06	6.08949e+06	6.04312e+06	3.06566e+06	8.58287e+06	1.04312e+07	8.09992e+06	1.039e+07	6.60819e+06	-0.56595	0.325386	0.276655	-0.84502	0.18506	0.100397
P08071	Ltf	High	Lactotransferrin OS=Mus musculus OX=10090 GN=Ltf PE=1 SV=4	1857	105	707	3306848731	3510345652	3633790091	3340496964	3366420337	3517462128	4373840062	4377507636	3376505461	3794840610	-0.18017	0.435046	0.276655	-0.84071	0.131164	0.006944
P60867	Rps20	High	40S ribosomal protein S20 OS=Mus musculus OX=10090 GN=Rps20 PE=1 SV=1	21	3	119	4.59768e+06	4.67064e+06	1.31153e+07	6.93529e+06	1.08937e+07	8.32885e+06	1.25841e+07	1.36443e+07	1.77517e+07	1.42307e+07	-0.72657	0.338045	0.276655	-0.81642	0.17996	0.03373
O08709	Prdx6	High	Peroxiredoxin-6 OS=Mus musculus OX=10090 GN=Prdx6 PE=1 SV=3	32	3	224	2.36515e+07	2.10393e+07	1.79869e+07	1.26976e+07	1.88251e+07	1.29317e+07	1.70876e+07	7.19246e+06	1.36315e+07	1.2582e+07	0.570677	0.276752	0.276655	0.901973	0.232562	0.157063
P34884	Mif	High	Macrophage migration inhibitory factor OS=Mus musculus OX=10090 GN=Mif PE=1 SV=2	16	2	115	1.43886e+07	6.50535e+06	8.61718e+06	9.99778e+06	7.67202e+06	1.03171e+07	1.34029e+07	1.20229e+07	2.77646e+07	1.95447e+07	-0.81582	0.395955	0.276655	-0.78708	0.184488	0.09623
Q6P5E4	Uggt1	High	UDP-glucose:glycoprotein glucosyltransferase 1 OS=Mus musculus OX=10090 GN=Uggt1 PE=1 SV=4	5	1	1551	1.66455e+07	3.81231e+07	3.78796e+07	0	3.78832e+07	4.1665e+07	3.86426e+07	4.10485e+07	3.40961e+07	4.3613e+07	-0.60884	0.533788	0.276655	-0.73241	0.209479	0.156944
O55131	Septin7	High	Septin-7 OS=Mus musculus OX=10090 GN=Septin7 PE=1 SV=1	6	1	436	1.34403e+06	1.65617e+06	1.89938e+06	1.74129e+06	1.53486e+06	1.62137e+06	888703	1.18029e+06	1.14265e+06	1.39397e+06	0.392819	0.28906	0.276655	0.896071	0.216052	0.134683
O70251	Eef1b	High	Elongation factor 1-beta OS=Mus musculus OX=10090 GN=Eef1b PE=1 SV=5	19	3	225	5.43028e+06	9.79685e+06	4.97543e+06	8.2681e+06	8.97912e+06	1.3882e+07	1.10923e+07	1.49718e+07	7.25122e+06	1.6504e+07	-0.76636	0.234427	0.276655	-1.00982	0.330924	0.276349
P03958	Ada	High	Adenosine deaminase OS=Mus musculus OX=10090 GN=Ada PE=1 SV=3	20	5	352	1.87047e+06	8.90806e+06	4.00749e+06	1.50202e+06	1.18548e+07	5.28945e+06	1.42553e+07	1.50425e+07	1.87107e+07	1.0377e+07	-1.17796	0.332932	0.276655	-0.82156	0.223691	0.14873
P10404		High	MLV-related proviral Env polyprotein OS=Mus musculus OX=10090 PE=1 SV=3	20	4	641	2.73156e+06	6.30066e+06	6.58186e+06	6.92445e+06	6.50143e+06	2.77135e+06	2.0903e+06	3.63763e+06	4.60237e+06	2.42865e+06	0.902954	0.192912	0.276655	1.09855	0.350563	0.287183
P40142	Tkt	High	Transketolase OS=Mus musculus OX=10090 GN=Tkt PE=1 SV=1	511	45	623	786614394	6.72523e+08	8.16508e+08	1066553818	7.30931e+08	4.92713e+08	750928781	719874066	6.40298e+08	667971830	0.31606	0.408292	0.276655	0.712839	0.126774	0.028016
Q9CPX6	Atg3	High	Ubiquitin-like-conjugating enzyme ATG3 OS=Mus musculus OX=10090 GN=Atg3 PE=1 SV=1	15	3	314	2.08858e+06	6.253e+06	6.78581e+06	8.43162e+06	7.76931e+06	1.44204e+06	2.00515e+06	5.25021e+06	5.29959e+06	4.64348e+06	0.749029	0.457941	0.276655	0.653377	0.159986	0.003611
P10639	Txn	High	Thioredoxin OS=Mus musculus OX=10090 GN=Txn PE=1 SV=3	43	6	105	2.30972e+07	5.57117e+07	4.70541e+07	4.25173e+07	6.67295e+07	5.89711e+07	5.54549e+07	81428954	7.35528e+07	7.04482e+07	-0.53159	0.320738	0.276655	-0.86972	0.168602	0.052183
Q60749	Khdrbs1	High	KH domain-containing, RNA-binding, signal transduction-associated protein 1 OS=Mus musculus OX=10090 GN=Khdrbs1 PE=1 SV=2	1	1	443	0	0	1.42373e+06	0	0	2.03047e+06	541692	866546	485844	2.40212e+06	-2.15177	0.406407	0.276655	-0.71813	0.374875	0.241825
P46638	Rab11b	High	Ras-related protein Rab-11B OS=Mus musculus OX=10090 GN=Rab11b PE=1 SV=3	8	3	218	4.83983e+06	3.77394e+06	5.41132e+06	5.55914e+06	4.99009e+06	5.25913e+06	3.22387e+06	2.66783e+06	3.41741e+06	3.56731e+06	0.438331	0.320738	0.276655	0.858793	0.243669	0.18123
P19783	Cox4i1	High	Cytochrome c oxidase subunit 4 isoform 1, mitochondrial OS=Mus musculus OX=10090 GN=Cox4i1 PE=1 SV=2	7	3	169	1.29813e+07	1.51186e+07	1.21417e+07	1.29935e+07	8.3468e+06	2.31336e+07	1.56061e+07	1.40332e+07	1.46078e+07	1.3771e+07	-0.39812	0.435381	0.276655	-0.68377	0.135779	0.061349
Q6BCL1	Pram1	High	PML-RARA-regulated adapter molecule 1 OS=Mus musculus OX=10090 GN=Pram1 PE=1 SV=2	67	17	675	2.16563e+07	2.93e+07	2.08137e+07	2.37952e+07	2.67842e+07	3.06596e+07	2.20446e+07	3.32884e+07	3.36342e+07	4.17989e+07	-0.39986	0.368617	0.276655	-0.82148	0.1495	0.043849
P70168	Kpnb1	High	Importin subunit beta-1 OS=Mus musculus OX=10090 GN=Kpnb1 PE=1 SV=2	6	1	876	1.66577e+06	3.16234e+06	1.21087e+06	1.93606e+06	1.65541e+06	1.01996e+06	1.88725e+06	560936	981725	1.139e+06	0.785045	0.395955	0.276655	0.740289	0.206035	0.150516
A2AKB9	Dcaf10	Medium	DDB1- and CUL4-associated factor 10 OS=Mus musculus OX=10090 GN=Dcaf10 PE=1 SV=1	7	1	566	5.78979e+06	4.49427e+06	6.54773e+06	5.81983e+06	6.31036e+06	5.48727e+06	4.2555e+06	3.16856e+06	5.58402e+06	5.19059e+06	0.290129	0.457941	0.276655	0.64948	0.125696	0.053611
Q8VHX6	Flnc	High	Filamin-C OS=Mus musculus OX=10090 GN=Flnc PE=1 SV=3	43	1	2726	1.2954e+07	9.23005e+06	1.08185e+07	1.337e+07	1.04045e+07	1.15376e+07	9.13612e+06	6.57926e+06	8.97619e+06	6.48385e+06	0.41063	0.338376	0.276655	0.816178	0.149807	0.055397
P62862	Fau	High	40S ribosomal protein S30 OS=Mus musculus OX=10090 GN=Fau PE=1 SV=1	8	2	59	1.41262e+06	4.25696e+06	5.03193e+06	2.0341e+06	2.62455e+06	5.51169e+06	6.06385e+06	7.51133e+06	5.70247e+06	2.23087e+06	-0.81484	0.392203	0.276655	-0.75304	0.194813	0.132063
Q6ZWR6	Syne1	High	Nesprin-1 OS=Mus musculus OX=10090 GN=Syne1 PE=1 SV=2	9	2	8799	1.64713e+06	3.06006e+06	1.59519e+06	0	2.36444e+06	0	1.56751e+06	0	1.55483e+06	0	1.47287	0.485089	0.347444	0.621719	0.26419	0.176349
Q99JW4	Lims1	High	LIM and senescent cell antigen-like-containing domain protein 1 OS=Mus musculus OX=10090 GN=Lims1 PE=1 SV=3	2	1	325	5.75227e+06	7.90372e+06	0	5.71986e+06	7.48728e+06	0	5.06397e+06	0	5.28232e+06	0	1.37651	0.485089	0.347444	0.615845	0.245645	0.163016
Q8VCT3	Rnpep	High	Aminopeptidase B OS=Mus musculus OX=10090 GN=Rnpep PE=1 SV=2	5	2	650	535120	527003	271804	324991	0	844524	774066	378187	1.19855e+06	362985	-1.10095	0.395955	0.357404	-0.74478	0.205935	0
Q61233	Lcp1	High	Plastin-2 OS=Mus musculus OX=10090 GN=Lcp1 PE=1 SV=4	261	31	627	2.14002e+08	194200166	1.68537e+08	1.46238e+08	1.49848e+08	2.0785e+08	2.60903e+08	2.0637e+08	2.86033e+08	1.87383e+08	-0.39603	0.316235	0.357404	-0.87046	0.155779	0.018849
O08795	Prkcsh	High	Glucosidase 2 subunit beta OS=Mus musculus OX=10090 GN=Prkcsh PE=1 SV=1	1	1	521	2.20334e+06	2.42141e+06	2.57074e+06	2.36987e+06	2.3152e+06	3.19067e+06	2.62797e+06	2.99406e+06	3.07742e+06	2.29601e+06	-0.25588	0.325567	0.357404	-1.02222	0.274612	0.19373
Q04857	Col6a1	Medium	Collagen alpha-1(VI) chain OS=Mus musculus OX=10090 GN=Col6a1 PE=1 SV=1	1	1	1025	3.2005e+06	3.46538e+06	3.2327e+06	8.66115e+06	2.7831e+06	0	0	0	2.45264e+06	4.70501e+06	1.57619	0.412006	0.357404	0.692012	0.41911	0.383016
Q91W10	Slc39a8	Medium	Metal cation symporter ZIP8 OS=Mus musculus OX=10090 GN=Slc39a8 PE=1 SV=1	16	1	462	6.6385e+07	4.87686e+07	2.07181e+07	3.69016e+07	2.81008e+07	7.40559e+07	5.16467e+07	6.2568e+07	7.26872e+07	4.00383e+07	-0.58345	0.412006	0.357404	-0.69031	0.178115	0.120397
Q9Z0K8	Vnn1	High	Pantetheinase OS=Mus musculus OX=10090 GN=Vnn1 PE=1 SV=3	5	1	512	2.20851e+07	1.2357e+07	8.99231e+06	1.3128e+07	1.00068e+07	6.6538e+06	4.60778e+06	9.14161e+06	7.64073e+06	1.24313e+07	0.717814	0.412006	0.357404	0.719084	0.165923	0.017063
Q7TPR4	Actn1	High	Alpha-actinin-1 OS=Mus musculus OX=10090 GN=Actn1 PE=1 SV=1	103	8	892	5.87475e+07	5.08564e+07	6.73247e+07	7.15468e+07	7.25027e+07	1.64809e+07	3.33018e+07	5.27355e+07	5.00383e+07	6.77392e+07	0.543033	0.395955	0.357404	0.779049	0.157394	0.05873
P14211	Calr	High	Calreticulin OS=Mus musculus OX=10090 GN=Calr PE=1 SV=1	4	3	416	0	0	2.3522e+06	0	0	1.43448e+06	3.52314e+06	1.23396e+06	1.78136e+06	1.14416e+06	-1.95457	0.395955	0.357404	-0.74402	0.490428	0.444683
Q9QZQ8	Macroh2a1	High	Core histone macro-H2A.1 OS=Mus musculus OX=10090 GN=Macroh2a1 PE=1 SV=3	23	5	372	7.43277e+06	7.33786e+06	9.39393e+06	1.17447e+07	9.64685e+06	7.24623e+06	1.0112e+07	3.51369e+06	4.30546e+06	4.20797e+06	0.632547	0.370393	0.357404	0.78792	0.328903	0.316349
Q9CZU6	Cs	Medium	Citrate synthase, mitochondrial OS=Mus musculus OX=10090 GN=Cs PE=1 SV=1	2	1	464	1.36926e+06	2.64528e+06	1.89142e+06	1.54334e+06	2.09028e+06	1.38406e+06	1.91903e+06	0	0	968969	1.159	0.322072	0.357404	0.872713	0.228821	0.042897
P00687	Amy1	High	Alpha-amylase 1 OS=Mus musculus OX=10090 GN=Amy1 PE=1 SV=2	310	6	511	5.76555e+08	3.75852e+08	4.45523e+08	4.1042e+08	4.63447e+08	1275085987	5.06525e+08	5.60994e+08	572178502	5.56968e+08	-0.61183	0.53326	0.357404	-0.66786	0.275849	0.263968
Q3U9G9	Lbr	High	Delta(14)-sterol reductase LBR OS=Mus musculus OX=10090 GN=Lbr PE=1 SV=2	32	6	626	1.06483e+07	1.88829e+07	1.71351e+07	1.76428e+07	1.33445e+07	1.61495e+07	2.20706e+07	1.95312e+07	1.87873e+07	1.89304e+07	-0.29798	0.408292	0.357404	-0.71961	0.125968	0
Q9ERL7	Gmfg	High	Glia maturation factor gamma OS=Mus musculus OX=10090 GN=Gmfg PE=1 SV=1	79	8	142	5.02359e+07	6.74029e+07	7.26088e+07	6.17532e+07	6.33444e+07	2.70756e+07	3.90074e+07	5.10144e+07	4.83279e+07	6.63152e+07	0.444422	0.36356	0.357404	0.81687	0.153123	0.037063
P70460	Vasp	High	Vasodilator-stimulated phosphoprotein OS=Mus musculus OX=10090 GN=Vasp PE=1 SV=4	152	17	375	1.10656e+08	1.18809e+08	123304275	1.31798e+08	1.08359e+08	1.08105e+08	8.83433e+07	113835277	1.02118e+08	1.12747e+08	0.175125	0.381304	0.357404	0.759514	0.119669	0
P11680	Cfp	High	Properdin OS=Mus musculus OX=10090 GN=Cfp PE=1 SV=2	58	7	464	8.17626e+06	1.04132e+07	1.20462e+07	1.70735e+07	9.1873e+06	1.09026e+07	5.88117e+06	7.05545e+06	5.62764e+06	8.29337e+06	0.591471	0.395955	0.357404	0.757772	0.159126	0.039683
P68254	Ywhaq	High	14-3-3 protein theta OS=Mus musculus OX=10090 GN=Ywhaq PE=1 SV=1	72	4	245	7.88513e+06	1.14209e+07	1.54461e+07	1.83021e+07	1.37704e+07	9.68491e+06	8.37526e+06	6.80469e+06	5.98905e+06	1.34959e+07	0.591454	0.396746	0.357404	0.727162	0.214701	0.165397
P0CW03	Ly6c2	High	Lymphocyte antigen 6C2 OS=Mus musculus OX=10090 GN=Ly6c2 PE=1 SV=1	70	4	131	9.38366e+07	9.68307e+07	9.37579e+07	9.74262e+07	106647056	2.33989e+06	7.87558e+07	9.06327e+07	8.13851e+07	1.05255e+08	0.446911	0.542287	0.357404	0.640967	0.23702	0.213849
Q9CQ60	Pgls	High	6-phosphogluconolactonase OS=Mus musculus OX=10090 GN=Pgls PE=1 SV=1	16	7	257	8.45345e+06	4.52762e+06	4.5123e+06	3.04348e+06	0	2.06875e+06	1.30045e+06	0	1.47372e+06	0	2.08427	0.368617	0.357404	0.88176	0.388495	0.270397
P68433	H3c1	High	Histone H3.1 OS=Mus musculus OX=10090 GN=H3c1 PE=1 SV=2	358	1	136	1260795181	1205157076	1482738774	1348247713	1534042227	1334638980	1261249626	1068447454	781531141	1087459550	0.303946	0.34594	0.357404	0.817887	0.139868	0
P27773	Pdia3	High	Protein disulfide-isomerase A3 OS=Mus musculus OX=10090 GN=Pdia3 PE=1 SV=2	160	26	505	8.32202e+07	8.81863e+07	9.34812e+07	1.84068e+08	7.92984e+07	186966601	1.37957e+08	121243480	1.23798e+08	9.75558e+07	-0.33758	0.649855	0.357404	-0.40244	0.230833	0.39373
P84099	Rpl19	High	60S ribosomal protein L19 OS=Mus musculus OX=10090 GN=Rpl19 PE=1 SV=1	3	1	196	0	821771	843838	612534	933675	894853	1.09694e+06	1.03073e+06	1.30058e+06	781495	-0.66841	0.408292	0.357404	-0.73456	0.163312	0
Q61171	Prdx2	High	Peroxiredoxin-2 OS=Mus musculus OX=10090 GN=Prdx2 PE=1 SV=3	5	2	198	5.91577e+06	5.00073e+06	1.25646e+06	7.16932e+06	1.24678e+06	4.03669e+06	1.14718e+06	1.08849e+06	1.60898e+06	1.04893e+06	1.2051	0.513085	0.357404	0.650846	0.203123	0
Q8BGT7	Smndc1	Medium	Survival of motor neuron-related-splicing factor 30 OS=Mus musculus OX=10090 GN=Smndc1 PE=1 SV=1	1	1	238	1.70881e+07	1.12809e+07	8.64989e+06	1.08618e+07	9.84271e+06	2.15621e+07	1.19798e+07	1.2429e+07	1.45357e+07	1.35473e+07	-0.35942	0.542287	0.357404	-0.50969	0.181191	0.159683
O35343	Kpna4	High	Importin subunit alpha-3 OS=Mus musculus OX=10090 GN=Kpna4 PE=1 SV=1	11	1	521	829787	757172	617671	946393	864014	803726	494166	0	733485	643986	0.585679	0.485089	0.357404	0.673716	0.147172	0.00123
Q8BGD9	Eif4b	High	Eukaryotic translation initiation factor 4B OS=Mus musculus OX=10090 GN=Eif4b PE=1 SV=1	36	6	611	1.30188e+06	1.58102e+06	3.36145e+06	3.54606e+06	5.07719e+06	5.96961e+06	4.60983e+06	4.18268e+06	4.44128e+06	4.6547e+06	-0.68231	0.325386	0.357404	-0.89468	0.346894	0.321349
P47791	Gsr	High	Glutathione reductase, mitochondrial OS=Mus musculus OX=10090 GN=Gsr PE=1 SV=3	63	8	500	3.03001e+07	3.19529e+07	6.10676e+07	4.72934e+07	4.16786e+07	2.66543e+07	3.5438e+07	2.88815e+07	2.84569e+07	3.43978e+07	0.464731	0.407275	0.357404	0.795499	0.15216	0
Q3U0V1	Khsrp	High	Far upstream element-binding protein 2 OS=Mus musculus OX=10090 GN=Khsrp PE=1 SV=2	68	17	748	1.80889e+07	2.1821e+07	2.27522e+07	2.60992e+07	2.09375e+07	3.02902e+07	2.00376e+07	3.28585e+07	3.01169e+07	3.47489e+07	-0.43256	0.243272	0.357404	-0.99803	0.293056	0.224683
Q6IRU2	Tpm4	High	Tropomyosin alpha-4 chain OS=Mus musculus OX=10090 GN=Tpm4 PE=1 SV=3	33	7	248	7.31392e+06	2.35108e+07	1.08379e+07	6.7727e+06	1.89856e+07	6.50547e+06	4.16121e+06	1.08666e+07	6.75458e+06	6.98495e+06	0.934641	0.498227	0.357404	0.730162	0.188097	0
P84096	Rhog	High	Rho-related GTP-binding protein RhoG OS=Mus musculus OX=10090 GN=Rhog PE=1 SV=1	25	4	191	2.71284e+07	2.95647e+07	2.60708e+07	2.2387e+07	2.6014e+07	1.51057e+07	2.86773e+07	1.73848e+07	1.05249e+07	1.48318e+07	0.600202	0.234427	0.357404	1.06069	0.409189	0.378016
Q9WUM5	Suclg1	High	Succinate--CoA ligase [ADP/GDP-forming] subunit alpha, mitochondrial OS=Mus musculus OX=10090 GN=Suclg1 PE=1 SV=4	6	1	346	2.45799e+08	2.0033e+08	2.26013e+08	2.50684e+08	2.20454e+08	2.0259e+08	2.6865e+08	2.57159e+08	2.89935e+08	2.78845e+08	-0.1822	0.485089	0.357404	-0.63304	0.189148	0.147183
Q60876	Eif4ebp1	High	Eukaryotic translation initiation factor 4E-binding protein 1 OS=Mus musculus OX=10090 GN=Eif4ebp1 PE=1 SV=3	2	1	117	963294	0	1.11938e+06	1.32958e+06	0	2.61844e+06	1.55471e+06	1.73727e+06	0	2.03546e+06	-1.21948	0.485089	0.357404	-0.62888	0.201514	0.045278
Q3U1Z5	Gpsm3	High	G-protein-signaling modulator 3 OS=Mus musculus OX=10090 GN=Gpsm3 PE=1 SV=2	8	2	159	7.28555e+06	2.07621e+07	7.18517e+06	1.62378e+07	2.13383e+07	2.79713e+06	0	6.01812e+06	7.51053e+06	9.38846e+06	1.50155	0.250872	0.357404	0.981698	0.276262	0.020397
O54824	Il16	High	Pro-interleukin-16 OS=Mus musculus OX=10090 GN=Il16 PE=1 SV=3	81	13	1322	2.43448e+07	3.74703e+07	4.18582e+07	4.70292e+07	4.46997e+07	2.34195e+07	2.16251e+07	3.42829e+07	2.95729e+07	3.97168e+07	0.394847	0.473788	0.357404	0.634348	0.127236	0.05873
P16858	Gapdh	High	Glyceraldehyde-3-phosphate dehydrogenase OS=Mus musculus OX=10090 GN=Gapdh PE=1 SV=2	331	28	333	4.75796e+08	3.89348e+08	4.438e+08	3.84802e+08	4.12346e+08	5.23255e+08	5.94449e+08	4.32693e+08	4.9373e+08	3.91555e+08	-0.20976	0.503781	0.390926	-0.62757	0.105074	0
P97351	Rps3a	High	40S ribosomal protein S3a OS=Mus musculus OX=10090 GN=Rps3a PE=1 SV=3	6	4	264	1.10344e+06	1.75759e+06	219936	1.19301e+06	276877	1.16314e+06	4.46457e+06	2.86258e+06	2.42573e+06	440908	-1.31937	0.469088	0.390926	-0.68658	0.218863	0
Q8R1A4	Dock7	High	Dedicator of cytokinesis protein 7 OS=Mus musculus OX=10090 GN=Dock7 PE=1 SV=3	33	1	2130	8.35225e+08	7.18852e+08	5.77053e+08	6.17965e+08	6.76576e+08	7.83323e+07	8.22415e+08	5.46262e+08	5.84938e+08	5.08272e+08	0.431433	0.562411	0.390926	0.535742	0.113752	0.015278
P84104	Srsf3	High	Serine/arginine-rich splicing factor 3 OS=Mus musculus OX=10090 GN=Srsf3 PE=1 SV=1	25	5	164	1.42536e+07	1.97099e+07	1.08744e+07	8.45735e+06	8.25978e+06	1.14745e+07	2.20528e+07	2.06721e+07	1.99606e+07	8.91081e+06	-0.43246	0.602999	0.390926	-0.44667	0.101768	0
O70439	Stx7	High	Syntaxin-7 OS=Mus musculus OX=10090 GN=Stx7 PE=1 SV=3	28	6	261	5.90494e+06	6.91239e+06	6.57496e+06	9.36467e+06	6.4916e+06	4.62341e+06	3.65371e+06	6.21627e+06	4.70902e+06	6.94208e+06	0.431057	0.379723	0.390926	0.762585	0.193934	0.128968
Q9DBP5	Cmpk1	High	UMP-CMP kinase OS=Mus musculus OX=10090 GN=Cmpk1 PE=1 SV=1	14	5	196	0	1.91491e+06	1.27039e+06	1.77522e+06	4.92433e+06	2.53111e+06	1.40924e+07	3.1795e+06	5.59392e+06	1.71719e+06	-1.45575	0.542287	0.390926	-0.56078	0.214802	0
P47226	Tes	High	Testin OS=Mus musculus OX=10090 GN=Tes PE=1 SV=1	1	1	423	0	0	290883	588464	654038	372569	633976	302718	699144	760541	-0.85262	0.542287	0.390926	-0.53601	0.153942	0
P28798	Grn	High	Progranulin OS=Mus musculus OX=10090 GN=Grn PE=1 SV=2	75	8	589	2.49942e+07	4.25148e+07	3.54959e+07	3.38305e+07	4.36326e+07	5.13872e+07	4.88061e+07	4.86412e+07	1.82616e+07	5.46996e+07	-0.29749	0.655321	0.390926	-0.41396	0.229645	0.275516
P62869	Elob	Medium	Elongin-B OS=Mus musculus OX=10090 GN=Elob PE=1 SV=1	1	1	118	0	0	0	0	0	937473	1.20243e+06	0	869435	0	-inf	0.396746	0.390926	-1.19451	0.461992	0.127897
Q07076	Anxa7	High	Annexin A7 OS=Mus musculus OX=10090 GN=Anxa7 PE=1 SV=2	4	2	463	0	0	0	0	0	2.92095e+06	0	1.73103e+06	180237	0	-inf	0.542287	0.390926	-0.82324	0.342065	0
Q3UND0	Skap2	High	Src kinase-associated phosphoprotein 2 OS=Mus musculus OX=10090 GN=Skap2 PE=1 SV=2	3	2	358	0	0	0	0	0	1.02885e+06	1.79512e+06	0	0	1.18795e+06	-inf	0.410453	0.390926	-1.14089	0.451524	0.19373
Q9QXS1	Plec	High	Plectin OS=Mus musculus OX=10090 GN=Plec PE=1 SV=3	17	7	4691	2.77757e+06	543363	2.29481e+06	4.23349e+06	339147	2.70492e+06	3.7538e+06	3.4052e+06	3.95153e+06	4.33869e+06	-0.83337	0.395955	0.390926	-0.7944	0.198083	0.12873
P39749	Fen1	High	Flap endonuclease 1 OS=Mus musculus OX=10090 GN=Fen1 PE=1 SV=1	2	1	378	42553.4	991741	1.25054e+06	1.31717e+06	91094.4	1.3254e+06	1.67635e+06	896128	1.3456e+06	1.19537e+06	-0.80197	0.498227	0.390926	-0.67674	0.168202	0
P27546	Map4	High	Microtubule-associated protein 4 OS=Mus musculus OX=10090 GN=Map4 PE=1 SV=3	23	3	1125	731509	1.58119e+06	2.31147e+06	3.61901e+06	1.44166e+06	2.85074e+06	2.92778e+06	3.77335e+06	1.47951e+06	3.73968e+06	-0.60897	0.533788	0.390926	-0.56115	0.15416	0.11123
P62320	Snrpd3	High	Small nuclear ribonucleoprotein Sm D3 OS=Mus musculus OX=10090 GN=Snrpd3 PE=1 SV=1	20	3	126	2.91914e+06	3.07473e+06	8.90982e+06	2.28951e+06	0	6.42533e+06	3.33464e+06	4.18908e+06	5.05501e+06	6.91884e+06	-0.59239	0.65977	0.390926	-0.40709	0.17206	0.164683
Q64433	Hspe1	High	10 kDa heat shock protein, mitochondrial OS=Mus musculus OX=10090 GN=Hspe1 PE=1 SV=2	28	6	102	1.07226e+07	1.01987e+07	7.58687e+06	8.31091e+06	1.00931e+07	1.58813e+07	1.47841e+07	1.83385e+07	6.56482e+06	1.32875e+07	-0.55363	0.392203	0.390926	-0.84824	0.373854	0.36873
P70315	Was	High	Wiskott-Aldrich syndrome protein homolog OS=Mus musculus OX=10090 GN=Was PE=1 SV=1	18	2	520	4.89643e+06	5.82334e+06	4.14761e+06	5.04863e+06	4.79736e+06	4.54144e+06	2.74132e+06	3.21277e+06	5.26777e+06	3.52648e+06	0.357455	0.396746	0.390926	0.744694	0.135042	0.037897
Q8VCM7	Fgg	High	Fibrinogen gamma chain OS=Mus musculus OX=10090 GN=Fgg PE=1 SV=1	9	2	436	3.96494e+06	0	3.08228e+06	2.25722e+06	2.76934e+06	1.96732e+06	1.31237e+06	2.1616e+06	0	1.81085e+06	0.735398	0.602999	0.390926	0.457715	0.23483	0.234683
P62960	Ybx1	High	Y-box-binding protein 1 OS=Mus musculus OX=10090 GN=Ybx1 PE=1 SV=3	7	3	322	0	8.86651e+06	4.62463e+06	6.10097e+06	1.03373e+07	917445	2.68511e+06	2.03359e+06	0	2.45323e+06	1.88746	0.331109	0.390926	0.946416	0.411348	0.329683
O35350	Capn1	High	Calpain-1 catalytic subunit OS=Mus musculus OX=10090 GN=Capn1 PE=1 SV=1	13	4	713	0	0	3.53888e+06	3.36258e+06	0	1.93323e+06	1.68718e+06	4.36121e+06	6.26454e+06	3.44833e+06	-1.35832	0.464125	0.390926	-0.64017	0.216282	0
P27005	S100a8	High	Protein S100-A8 OS=Mus musculus OX=10090 GN=S100a8 PE=1 SV=3	708	10	89	1007122403	2308686986	7.63087e+08	3.57328e+08	9.39027e+08	1437318155	2836048724	1272823198	2268822709	9.51769e+08	-0.70572	0.545089	0.390926	-0.50196	0.135318	0
Q9D1J3	Sarnp	High	SAP domain-containing ribonucleoprotein OS=Mus musculus OX=10090 GN=Sarnp PE=1 SV=3	50	8	210	9.76175e+06	2.59915e+07	1.48634e+07	1.37286e+07	1.5276e+07	2.90278e+07	1.4986e+07	2.25788e+07	1.78856e+07	2.24737e+07	-0.42574	0.542287	0.390926	-0.53708	0.129336	0.080516
P58252	Eef2	High	Elongation factor 2 OS=Mus musculus OX=10090 GN=Eef2 PE=1 SV=2	94	18	858	4.11763e+07	3.88399e+07	7.70572e+07	4.97878e+07	4.63915e+07	4.65673e+07	9.38747e+07	5.72429e+07	5.94517e+07	6.8801e+07	-0.36402	0.562411	0.390926	-0.48875	0.148518	0.117183
Q9D0T1	Snu13	High	NHP2-like protein 1 OS=Mus musculus OX=10090 GN=Snu13 PE=1 SV=4	4	2	128	1.01134e+06	1.28865e+06	595466	1.01159e+06	919131	1.19074e+06	1.14639e+06	1.24823e+06	1.16621e+06	1.23293e+06	-0.31035	0.395955	0.390926	-0.88685	0.175943	0.079325
P57776	Eef1d	High	Elongation factor 1-delta OS=Mus musculus OX=10090 GN=Eef1d PE=1 SV=3	49	9	281	1.88804e+07	5.37609e+07	1.9818e+07	10913394	1.67515e+07	2.2507e+07	2.32078e+07	2.62918e+07	2.10582e+07	2.47582e+07	0.027907	1	0.390926	0.027078	0.006286	0.201944
Q8C2Q3	Rbm14	High	RNA-binding protein 14 OS=Mus musculus OX=10090 GN=Rbm14 PE=1 SV=1	19	4	669	0	9.73187e+06	1.30075e+07	1.65978e+07	1.3267e+07	7.36021e+06	6.20741e+06	8.07196e+06	4.26159e+06	8.37159e+06	0.618115	0.603202	0.390926	0.510134	0.246098	0.252063
Q91ZV8	Adgra2	High	Adhesion G protein-coupled receptor A2 OS=Mus musculus OX=10090 GN=Adgra2 PE=1 SV=2	6	1	1336	0	1.58052e+07	3.34247e+07	2.62653e+07	2.17667e+07	1.05193e+07	1.00209e+07	9.52279e+06	6.98003e+06	1.20645e+07	0.985929	0.542287	0.390926	0.743195	0.322168	0.315397
Q6PDM2	Srsf1	High	Serine/arginine-rich splicing factor 1 OS=Mus musculus OX=10090 GN=Srsf1 PE=1 SV=3	9	3	248	920550	1.40748e+06	0	622474	392389	1.36708e+06	1.51935e+06	628295	1.6927e+06	692947	-0.81971	0.533788	0.390926	-0.56001	0.154061	0
P97450	Atp5pf	High	ATP synthase-coupling factor 6, mitochondrial OS=Mus musculus OX=10090 GN=Atp5pf PE=1 SV=1	5	2	108	0	0	0	0	0	0	1.54007e+06	2.26527e+06	1.45764e+06	0	-inf	0.406407	0.390926	-1.16408	0.456705	0.005397
Q04750	Top1	High	DNA topoisomerase 1 OS=Mus musculus OX=10090 GN=Top1 PE=1 SV=2	1	1	767	0	0	0	0	0	0	2.99011e+06	3.20978e+06	0	3.88305e+06	-inf	0.395955	0.390926	-1.20564	0.463502	0.140397
Q9WTM5	Ruvbl2	High	RuvB-like 2 OS=Mus musculus OX=10090 GN=Ruvbl2 PE=1 SV=3	8	2	463	0	4.02317e+06	0	3.16053e+06	0	873410	1.07247e+06	4.16105e+06	6.23608e+06	3.53777e+06	-1.14448	0.588098	0.390926	-0.45892	0.171311	0
P15864	H1-2	High	Histone H1.2 OS=Mus musculus OX=10090 GN=H1-2 PE=1 SV=2	959	15	212	2.732e+08	3.23291e+08	2.71821e+08	3.05652e+08	2.79822e+08	3.76872e+08	1.96698e+08	2.10889e+08	2.12072e+08	183485985	0.301006	0.542287	0.390926	0.598166	0.311536	0.503016
O88569	Hnrnpa2b1	High	Heterogeneous nuclear ribonucleoproteins A2/B1 OS=Mus musculus OX=10090 GN=Hnrnpa2b1 PE=1 SV=2	266	21	353	3.99268e+08	1.55731e+08	1.36367e+08	1.34606e+08	1.37432e+08	2.11407e+08	1.76339e+08	1.89437e+08	2.27839e+08	2.23448e+08	-0.09428	0.943738	0.390926	-0.10545	0.042596	0.349683
P15379	Cd44	High	CD44 antigen OS=Mus musculus OX=10090 GN=Cd44 PE=1 SV=3	15	2	778	2.01055e+07	1.89963e+07	1.89759e+07	1.89908e+07	2.60477e+07	6.78045e+06	1.48518e+07	1.64674e+07	1.38392e+07	3.67121e+07	0.218062	0.831267	0.390926	0.226042	0.115575	0.256111
O89053	Coro1a	High	Coronin-1A OS=Mus musculus OX=10090 GN=Coro1a PE=1 SV=5	294	34	461	5.58077e+08	5.26282e+08	5.52101e+08	5.9179e+08	5.624e+08	6.70849e+08	5.01333e+08	4.42334e+08	4.24419e+08	4.22964e+08	0.180829	0.564316	0.390926	0.573443	0.297093	0.474683
P62918	Rpl8	High	60S ribosomal protein L8 OS=Mus musculus OX=10090 GN=Rpl8 PE=1 SV=2	20	2	257	4.0344e+06	5.25658e+06	3.83598e+06	5.18752e+06	4.47993e+06	7.29388e+06	7.20581e+06	6.95798e+06	4.5136e+06	4.35755e+06	-0.41201	0.412006	0.390926	-0.78599	0.145845	0.007897
Q6ZWY3	Rps27l	High	40S ribosomal protein S27-like OS=Mus musculus OX=10090 GN=Rps27l PE=1 SV=3	11	2	84	5.72479e+06	2.70516e+06	2.62694e+06	5.07226e+06	3.38231e+06	6.24779e+06	5.13811e+06	3.31055e+06	8.16161e+06	5.20994e+06	-0.52461	0.50227	0.390926	-0.59979	0.131322	0
Q9WUK2	Eif4h	High	Eukaryotic translation initiation factor 4H OS=Mus musculus OX=10090 GN=Eif4h PE=1 SV=3	31	4	248	5.85323e+06	6.01324e+06	6.57234e+06	1.09178e+07	1.41326e+07	3.51153e+06	1.91792e+07	2.46517e+07	2.43367e+07	3.37645e+07	-1.27774	0.325386	0.390926	-0.93445	0.27148	0.20623
Q99J77	Nans	High	Sialic acid synthase OS=Mus musculus OX=10090 GN=Nans PE=1 SV=1	2	1	359	0	0	1.09919e+07	0	0	876711	2.08938e+06	4.01668e+06	1.33314e+06	1.96131e+06	0.096993	1	0.390926	0.026128	0.012743	0.460397
P70677	Casp3	High	Caspase-3 OS=Mus musculus OX=10090 GN=Casp3 PE=1 SV=1	3	1	277	320432	0	0	1.3082e+06	861957	0	0	0	0	0	inf	0.494281	0.390926	0.970775	0.386246	0.009444
Q03265	Atp5f1a	High	ATP synthase subunit alpha, mitochondrial OS=Mus musculus OX=10090 GN=Atp5f1a PE=1 SV=1	72	14	553	6.71038e+07	5.27258e+07	4.46198e+07	5.34647e+07	5.04653e+07	4.28244e+07	3.8832e+07	5.85764e+07	4.1357e+07	4.63192e+07	0.235816	0.533788	0.390926	0.564789	0.099043	0.019444
Q9JHJ0	Tmod3	High	Tropomodulin-3 OS=Mus musculus OX=10090 GN=Tmod3 PE=1 SV=1	28	7	352	3.05666e+07	2.27607e+07	2.12293e+07	2.88077e+07	2.36772e+07	6.16437e+07	2.55923e+07	2.44815e+07	3.04382e+07	3.57662e+07	-0.48594	0.542287	0.390926	-0.58985	0.126288	0
Q64213	Sf1	High	Splicing factor 1 OS=Mus musculus OX=10090 GN=Sf1 PE=1 SV=6	14	1	653	2.19758e+06	2.29617e+06	2.22337e+06	2.78324e+06	2.70715e+06	3.09477e+06	2.03536e+06	3.06706e+06	3.42585e+06	3.41021e+06	-0.30039	0.407275	0.390926	-0.74379	0.20885	0.153849
Q3TEA8	Hp1bp3	High	Heterochromatin protein 1-binding protein 3 OS=Mus musculus OX=10090 GN=Hp1bp3 PE=1 SV=1	12	2	554	2.80936e+06	9.58701e+06	6.77545e+06	5.00465e+06	1.02575e+07	3.8445e+06	4.632e+06	6.77152e+06	0	4.11856e+06	0.830264	0.498227	0.390926	0.605174	0.161193	0.093016
Q9CR00	Psmd9	High	26S proteasome non-ATPase regulatory subunit 9 OS=Mus musculus OX=10090 GN=Psmd9 PE=1 SV=1	1	1	222	0	834610	471053	1.06429e+06	977122	1.06065e+06	707389	1.0697e+06	1.01772e+06	1.48349e+06	-0.67365	0.493615	0.390926	-0.62409	0.148827	0
Q61462	Cyba	High	Cytochrome b-245 light chain OS=Mus musculus OX=10090 GN=Cyba PE=1 SV=3	39	2	192	5.42124e+07	4.01702e+07	4.89474e+07	4.74737e+07	4.20521e+07	1.31108e+07	3.75924e+07	4.06423e+07	5.26967e+07	3.9029e+07	0.347032	0.542287	0.390926	0.554998	0.108318	0
Q9JI75	Nqo2	High	Ribosyldihydronicotinamide dehydrogenase [quinone] OS=Mus musculus OX=10090 GN=Nqo2 PE=1 SV=3	1	1	231	0	1.12217e+06	2.4409e+06	0	984482	0	0	0	0	0	inf	0.47602	0.390926	1.01051	0.480341	0.308492
Q3TBD2	Arhgap45	High	Rho GTPase-activating protein 45 OS=Mus musculus OX=10090 GN=Arhgap45 PE=1 SV=2	26	4	1116	2.53477e+06	2.10543e+06	1.49183e+06	2.9936e+06	2.0815e+06	2.17215e+06	2.07688e+06	1.17717e+06	1.96876e+06	1.38437e+06	0.352233	0.542287	0.390926	0.539394	0.106697	0
P17742	Ppia	High	Peptidyl-prolyl cis-trans isomerase A OS=Mus musculus OX=10090 GN=Ppia PE=1 SV=2	360	18	164	8.62284e+08	7.64892e+08	8.32064e+08	7.68578e+08	7.97615e+08	5.55751e+08	8.89867e+08	1229663733	1078385516	1346466758	-0.34139	0.552535	0.390926	-0.68143	0.317672	0.32373
Q9CXW4	Rpl11	High	60S ribosomal protein L11 OS=Mus musculus OX=10090 GN=Rpl11 PE=1 SV=4	6	1	178	2.19744e+06	0	0	1.9314e+06	2.26351e+06	0	0	0	0	0	inf	0.395955	0.390926	1.21786	0.465158	0.047897
Q8R081	Hnrnpl	High	Heterogeneous nuclear ribonucleoprotein L OS=Mus musculus OX=10090 GN=Hnrnpl PE=1 SV=2	23	7	586	1.52012e+07	1.16177e+07	9.94781e+06	4.62307e+07	9.90033e+06	1.45234e+07	1.11103e+07	6.87521e+06	9.52866e+06	6.14533e+06	0.947123	0.602999	0.390926	0.526417	0.161651	0
Q9WUM4	Coro1c	High	Coronin-1C OS=Mus musculus OX=10090 GN=Coro1c PE=1 SV=2	2	2	474	3.34765e+06	0	3.46115e+06	0	3.67235e+06	0	0	0	0	0	inf	0.395955	0.390926	1.22248	0.465786	0.160397
Q9R1P4	Psma1	High	Proteasome subunit alpha type-1 OS=Mus musculus OX=10090 GN=Psma1 PE=1 SV=1	7	2	263	1.00137e+07	5.34676e+06	7.2082e+06	9.00661e+06	6.08014e+06	6.32358e+06	3.68869e+06	3.67991e+06	8.11403e+06	4.54262e+06	0.515118	0.454963	0.390926	0.651969	0.137495	0
Q3TTY5	Krt2	High	Keratin, type II cytoskeletal 2 epidermal OS=Mus musculus OX=10090 GN=Krt2 PE=1 SV=1	40	1	707	1.10474e+06	2.11798e+06	0	929164	0	0	0	0	0	0	inf	0.455524	0.390926	1.05086	0.41662	0
Q4VAA2	Cdv3	High	Protein CDV3 OS=Mus musculus OX=10090 GN=Cdv3 PE=1 SV=2	32	5	281	6.21523e+06	9.83369e+06	8.57275e+06	9.19244e+06	5.09105e+06	1.05854e+07	7.62412e+06	1.12081e+07	9.0301e+06	1.24363e+07	-0.38725	0.412006	0.390926	-0.68432	0.129693	0
O89086	Rbm3	High	RNA-binding protein 3 OS=Mus musculus OX=10090 GN=Rbm3 PE=1 SV=1	18	5	153	9.31241e+06	1.21692e+07	1.36737e+07	7.61564e+06	1.41626e+07	8.23439e+06	1.38813e+07	1.60252e+07	2.05017e+07	1.87528e+07	-0.44297	0.513085	0.390926	-0.60134	0.139724	0.082897
A2ADY9	Ddi2	High	Protein DDI1 homolog 2 OS=Mus musculus OX=10090 GN=Ddi2 PE=1 SV=1	2	1	399	0	0	0	0	0	436472	676214	0	0	367370	-inf	0.412006	0.390926	-1.12751	0.448927	0.19373
P62984	Uba52	High	Ubiquitin-60S ribosomal protein L40 OS=Mus musculus OX=10090 GN=Uba52 PE=1 SV=2	114	1	128	0	0	0	0	0	802191	502094	0	0	734298	-inf	0.403003	0.390926	-1.17342	0.459132	0.19373
Q9Z130	Hnrnpdl	High	Heterogeneous nuclear ribonucleoprotein D-like OS=Mus musculus OX=10090 GN=Hnrnpdl PE=1 SV=1	6	1	301	0	0	0	0	0	0	0	2.37658e+06	2.10083e+06	2.85067e+06	-inf	0.395955	0.390926	-1.20086	0.462853	0.025397
Q61324	Arnt2	Medium	Aryl hydrocarbon receptor nuclear translocator 2 OS=Mus musculus OX=10090 GN=Arnt2 PE=1 SV=2	1	1	712	0	84494.3	24391.5	0	0	138267	0	79365	85902.8	156680	-2.07949	0.368617	0.390926	-0.80308	0.307132	0.129683
P16045	Lgals1	High	Galectin-1 OS=Mus musculus OX=10090 GN=Lgals1 PE=1 SV=3	6	3	135	0	4.10222e+06	7.39596e+06	8.72119e+06	7.42337e+06	0	3.93372e+06	4.55024e+06	2.70021e+06	0	1.30544	0.475952	0.390926	0.648072	0.214802	0.12873
Q9R0Q7	Ptges3	Medium	Prostaglandin E synthase 3 OS=Mus musculus OX=10090 GN=Ptges3 PE=1 SV=1	4	1	160	5.56898e+06	5.95763e+06	7.94862e+06	5.92208e+06	5.77151e+06	5.49973e+06	7.18306e+06	5.62166e+06	5.2214e+06	3.79816e+06	0.189934	0.655321	0.390926	0.395	0.071638	0
P49710	Hcls1	High	Hematopoietic lineage cell-specific protein OS=Mus musculus OX=10090 GN=Hcls1 PE=1 SV=2	163	26	486	6.15767e+07	1.5491e+08	1.23337e+08	9.61884e+07	1.45123e+08	1.78837e+08	1.3138e+08	1.97684e+08	1.2107e+08	1.73709e+08	-0.46595	0.408292	0.390926	-0.70017	0.139345	0
P38647	Hspa9	High	Stress-70 protein, mitochondrial OS=Mus musculus OX=10090 GN=Hspa9 PE=1 SV=3	25	4	679	2.01926e+06	3.31307e+06	1.62448e+06	4.69942e+06	1.91367e+06	7.86794e+06	5.35575e+06	6.05097e+06	2.65427e+06	2.00592e+06	-0.8187	0.50227	0.390926	-0.62311	0.162523	0
Q9CQR2	Rps21	High	40S ribosomal protein S21 OS=Mus musculus OX=10090 GN=Rps21 PE=1 SV=1	15	5	83	2.52987e+07	2.87542e+06	1.0116e+07	8.64211e+06	3.15338e+06	2.02296e+07	1.14362e+07	1.08696e+07	1.55435e+07	1.40089e+07	-0.52536	0.65977	0.390926	-0.38149	0.223	0.24873
Q9D8U6	Mcemp1	High	Mast cell-expressed membrane protein 1 OS=Mus musculus OX=10090 GN=Mcemp1 PE=2 SV=1	35	8	183	1.99437e+07	1.82931e+07	2.03664e+07	1.81766e+07	2.18159e+07	2.63067e+07	1.44934e+07	1.59815e+07	9.20678e+06	1.51984e+07	0.280278	0.614665	0.390926	0.502406	0.171847	0.147778
Q9CR57	Rpl14	High	60S ribosomal protein L14 OS=Mus musculus OX=10090 GN=Rpl14 PE=1 SV=3	16	3	217	7.56799e+06	8.48544e+06	8.51656e+06	9.87507e+06	7.21203e+06	1.46792e+07	9.81572e+06	1.47917e+07	9.68947e+06	7.78705e+06	-0.44639	0.454963	0.390926	-0.79944	0.150947	0
P62702	Rps4x	High	40S ribosomal protein S4, X isoform OS=Mus musculus OX=10090 GN=Rps4x PE=1 SV=2	3	1	263	0	0	2.17556e+06	1.74633e+06	0	2.25761e+06	2.52898e+06	3.90549e+06	0	1.79912e+06	-1.41956	0.513085	0.390926	-0.58847	0.215107	0.10373
Q8BQ30	Ppp1r18	High	Phostensin OS=Mus musculus OX=10090 GN=Ppp1r18 PE=1 SV=1	5	2	594	1.35908e+06	0	2.50285e+06	1.72412e+06	2.6718e+06	1.11192e+06	3.06517e+06	2.97836e+06	2.64493e+06	4.18337e+06	-0.75991	0.509791	0.390926	-0.58836	0.152205	0
Q80XU3	Nucks1	High	Nuclear ubiquitous casein and cyclin-dependent kinase substrate 1 OS=Mus musculus OX=10090 GN=Nucks1 PE=1 SV=1	4	1	234	0	2.72144e+06	2.93528e+06	2.47501e+06	2.31195e+06	2.04817e+06	1.93302e+06	1.45916e+06	1.65451e+06	1.4287e+06	0.293103	0.771391	0.390926	0.292178	0.154691	0.266349
P62274	Rps29	Medium	40S ribosomal protein S29 OS=Mus musculus OX=10090 GN=Rps29 PE=1 SV=2	9	1	56	3.81598e+06	2.50079e+06	0	5.01637e+06	4.2339e+06	3.3432e+06	5.95748e+06	8.58089e+06	4.16773e+06	5.24132e+06	-0.80991	0.445452	0.390926	-0.65929	0.166592	0
Q8BH95	Echs1	Medium	Enoyl-CoA hydratase, mitochondrial OS=Mus musculus OX=10090 GN=Echs1 PE=1 SV=1	3	1	290	842101	0	675204	567493	0	0	0	0	0	0	inf	0.396746	0.390926	1.18619	0.460863	0.040397
P68134	Acta1	High	Actin, alpha skeletal muscle OS=Mus musculus OX=10090 GN=Acta1 PE=1 SV=1	1475	6	377	3.55042e+07	3.61752e+07	2.02573e+07	1.78403e+07	3.53002e+07	7.84002e+06	4.40666e+07	1.77213e+07	3.84669e+06	5.22834e+06	0.882333	0.540733	0.390926	0.573433	0.2892	0.292183
P83882	Rpl36a	Medium	60S ribosomal protein L36a OS=Mus musculus OX=10090 GN=Rpl36a PE=3 SV=2	1	1	106	0	0	0	0	0	0	0	4.25596e+06	2.39405e+06	1.3432e+06	-inf	0.484363	0.390926	-0.99641	0.394716	0
Q61990	Pcbp2	High	Poly(rC)-binding protein 2 OS=Mus musculus OX=10090 GN=Pcbp2 PE=1 SV=1	20	3	362	1.61615e+06	0	0	1.43024e+06	0	1.65812e+06	2.08263e+06	0	1.02205e+06	2.92988e+06	-1.33639	0.542287	0.471826	-0.53515	0.199946	0
P35461	Ly6g	High	Lymphocyte antigen 6G OS=Mus musculus OX=10090 GN=Ly6g PE=2 SV=2	11	2	134	0	6.40695e+06	4.06419e+06	4.24855e+06	5.53035e+06	0	0	0	3.76066e+06	4.89971e+06	1.22542	0.542287	0.471826	0.532712	0.189036	0.019444
O08808	Diaph1	Medium	Protein diaphanous homolog 1 OS=Mus musculus OX=10090 GN=Diaph1 PE=1 SV=1	1	1	1255	0	287538	362559	0	0	402258	274040	0	718292	470570	-1.52057	0.498227	0.471826	-0.6121	0.227942	0.00373
Q9D0F9	Pgm1	High	Phosphoglucomutase-1 OS=Mus musculus OX=10090 GN=Pgm1 PE=1 SV=4	5	1	562	0	2.4226e+06	1.54394e+06	3.51266e+06	3.07019e+06	861261	1.85748e+06	1.15734e+06	0	1.14913e+06	1.0699	0.533788	0.471826	0.598504	0.207055	0.149683
P27661	H2ax	High	Histone H2AX OS=Mus musculus OX=10090 GN=H2ax PE=1 SV=2	294	8	143	1.8815e+07	2.79531e+07	2.84931e+07	3.38813e+07	2.58075e+07	6.01342e+07	3.19103e+07	2.9503e+07	3.32457e+07	2.71998e+07	-0.43146	0.542287	0.472113	-0.55595	0.116496	0
P47754	Capza2	High	F-actin-capping protein subunit alpha-2 OS=Mus musculus OX=10090 GN=Capza2 PE=1 SV=3	13	2	286	6.79701e+06	7.98502e+06	5.99298e+06	6.58662e+06	5.50996e+06	0	8.76168e+06	5.93493e+06	4.83962e+06	4.25229e+06	0.466575	0.612293	0.472113	0.493981	0.111438	0.013492
Q6DTY7	Pfkfb4	High	6-phosphofructo-2-kinase/fructose-2,6-bisphosphatase 4 OS=Mus musculus OX=10090 GN=Pfkfb4 PE=2 SV=4	2	1	469	1.11468e+06	986208	1.10461e+06	1.28965e+06	1.11788e+06	549879	1.874e+06	1.06521e+06	0	0	0.685928	0.655321	0.472113	0.527047	0.242543	0.24373
Q9D8Y0	Efhd2	High	EF-hand domain-containing protein D2 OS=Mus musculus OX=10090 GN=Efhd2 PE=1 SV=1	40	7	240	1.65776e+07	1.68519e+07	21391803	1.90731e+07	2.02662e+07	3.00569e+07	1.7993e+07	2.81703e+07	1.76501e+07	2.64813e+07	-0.35406	0.484842	0.472113	-0.73704	0.13368	0
P29699	Ahsg	Medium	Alpha-2-HS-glycoprotein OS=Mus musculus OX=10090 GN=Ahsg PE=1 SV=1	12	1	345	1.21406e+08	1.23286e+08	6.12419e+07	8.34378e+07	6.63243e+07	1.77894e+08	8.74454e+07	1.77866e+08	8.4295e+07	1.09108e+08	-0.48234	0.542287	0.472113	-0.52681	0.117393	0
Q08879	Fbln1	High	Fibulin-1 OS=Mus musculus OX=10090 GN=Fbln1 PE=1 SV=2	24	3	705	7.70497e+06	2.55568e+07	3.17055e+07	2.35203e+07	3.42465e+07	299333	1.37508e+07	2.09935e+07	9.95526e+06	2.95666e+07	0.718956	0.545089	0.472113	0.501848	0.136566	0.015516
P20060	Hexb	High	Beta-hexosaminidase subunit beta OS=Mus musculus OX=10090 GN=Hexb PE=1 SV=2	15	3	536	4.87076e+06	3.29473e+06	3.39525e+06	3.50861e+06	2.51905e+06	1.27894e+06	1.29557e+06	2.53705e+06	0	2.58718e+07	-0.81687	0.846414	0.472113	-0.252	0.155184	0.26873
Q8BH43	Wasf2	High	Wiskott-Aldrich syndrome protein family member 2 OS=Mus musculus OX=10090 GN=Wasf2 PE=1 SV=1	9	4	497	4.27844e+06	2.46736e+06	1.89978e+06	2.9656e+06	2.56758e+06	4.40669e+06	3.97548e+06	3.75566e+06	3.44108e+06	2.46791e+06	-0.34801	0.542287	0.472113	-0.5338	0.10591	0.047778
P97371	Psme1	High	Proteasome activator complex subunit 1 OS=Mus musculus OX=10090 GN=Psme1 PE=1 SV=2	7	2	249	2.19443e+06	1.83492e+06	1.4854e+06	2.62248e+06	1.90837e+06	1.53972e+06	975005	2.18876e+06	1.35702e+06	1.87115e+06	0.340872	0.542287	0.472113	0.529409	0.104259	0
Q9Z172	Sumo3	High	Small ubiquitin-related modifier 3 OS=Mus musculus OX=10090 GN=Sumo3 PE=1 SV=1	5	1	110	4.423e+06	3.40944e+06	3.6189e+06	2.72352e+06	2.78606e+06	4.7066e+06	3.93555e+06	3.5035e+06	5.69347e+06	3.33498e+06	-0.32009	0.533788	0.472113	-0.56512	0.107122	0
Q9EQU5	Set	High	Protein SET OS=Mus musculus OX=10090 GN=Set PE=1 SV=1	4	3	289	2.10727e+06	0	0	0	0	1.59618e+06	4.49957e+06	808672	769390	0	-1.86457	0.602999	0.472113	-0.46216	0.274123	0.137302
Q60668	Hnrnpd	High	Heterogeneous nuclear ribonucleoprotein D0 OS=Mus musculus OX=10090 GN=Hnrnpd PE=1 SV=2	33	4	355	1.52439e+07	1.6327e+07	1.42617e+07	2.1256e+07	1.63074e+07	1.51455e+07	1.85496e+07	3.47587e+07	1.84472e+07	2.66801e+07	-0.44567	0.542287	0.472113	-0.63312	0.128319	0.026944
P02535	Krt10	High	Keratin, type I cytoskeletal 10 OS=Mus musculus OX=10090 GN=Krt10 PE=1 SV=3	106	4	570	1.00531e+08	5.35444e+07	5.33317e+07	6.27855e+07	5.92068e+07	1.28729e+08	5.53591e+07	7.23741e+07	6.92342e+07	6.57236e+07	-0.24888	0.728382	0.472113	-0.28481	0.11559	0.109683
P46414	Cdkn1b	High	Cyclin-dependent kinase inhibitor 1B OS=Mus musculus OX=10090 GN=Cdkn1b PE=1 SV=2	9	1	197	1.50151e+06	2.34077e+06	1.92194e+06	1.80076e+06	1.88256e+06	2.86089e+06	1.99119e+06	1.82924e+06	2.23451e+06	2.22921e+06	-0.23839	0.542287	0.472113	-0.54722	0.096905	0
Q9ES52	Inpp5d	High	Phosphatidylinositol 3,4,5-trisphosphate 5-phosphatase 1 OS=Mus musculus OX=10090 GN=Inpp5d PE=1 SV=2	3	2	1191	831378	3.1327e+06	0	1.17664e+06	322651	2.37813e+06	3.18157e+06	2.72317e+06	1.14403e+06	1.09048e+06	-0.94491	0.542287	0.472113	-0.52038	0.160621	0.038016
Q8VDL4	Adpgk	High	ADP-dependent glucokinase OS=Mus musculus OX=10090 GN=Adpgk PE=1 SV=2	32	7	496	7.90548e+06	9.90073e+06	8.58711e+06	3.02065e+06	3.37615e+06	1.06283e+06	7.68688e+06	6.92776e+06	6.41514e+06	904063	0.511835	0.65977	0.472113	0.337719	0.094557	0
Q9JLV6	Pnkp	High	Bifunctional polynucleotide phosphatase/kinase OS=Mus musculus OX=10090 GN=Pnkp PE=1 SV=2	30	5	522	1.33024e+07	9.12036e+06	1.02703e+07	1.01499e+07	8.92319e+06	9.63443e+06	8.02485e+06	5.39907e+06	1.06805e+07	5.56656e+06	0.397283	0.435046	0.472113	0.675759	0.129488	0
O35601	Fyb1	High	FYN-binding protein 1 OS=Mus musculus OX=10090 GN=Fyb1 PE=1 SV=2	6	3	819	0	0	349467	0	0	549821	0	536278	0	357895	-2.04684	0.542287	0.472113	-0.5684	0.272186	0.02373
Q921F2	Tardbp	High	TAR DNA-binding protein 43 OS=Mus musculus OX=10090 GN=Tardbp PE=1 SV=1	11	4	414	3.17124e+06	3.61797e+06	6.13216e+06	2.30576e+06	1.81799e+06	0	4.0013e+06	2.81351e+06	1.40692e+06	945443	0.894809	0.542287	0.472113	0.540584	0.158585	0.018016
Q9CR86	Carhsp1	High	Calcium-regulated heat stable protein 1 OS=Mus musculus OX=10090 GN=Carhsp1 PE=1 SV=1	2	2	148	0	4.8669e+06	3.00899e+06	0	5.07958e+06	6.85558e+06	0	5.87356e+06	4.37239e+06	6.5351e+06	-0.86746	0.600614	0.472113	-0.4499	0.143677	0
Q9DCM0	Ethe1	High	Persulfide dioxygenase ETHE1, mitochondrial OS=Mus musculus OX=10090 GN=Ethe1 PE=1 SV=2	5	2	254	2.32603e+06	0	0	1.80105e+06	1.88532e+06	1.53027e+06	0	0	0	0	1.97416	0.542287	0.472113	0.55679	0.263683	0
Q01320	Top2a	High	DNA topoisomerase 2-alpha OS=Mus musculus OX=10090 GN=Top2a PE=1 SV=2	6	1	1528	0	3.1143e+07	3.27163e+07	2.96602e+07	3.52224e+07	3.0886e+07	2.32246e+07	2.67922e+07	2.7146e+07	2.35577e+07	-0.03175	1	0.472113	-0.03627	0.007898	0.187063
Q5SVD0	Rflnb	High	Refilin-B OS=Mus musculus OX=10090 GN=Rflnb PE=1 SV=1	3	1	216	0	970266	1.99251e+06	1.26554e+06	0	0	0	0	788020	0	2.42378	0.510167	0.472113	0.636104	0.335458	0.14873
P62307	Snrpf	High	Small nuclear ribonucleoprotein F OS=Mus musculus OX=10090 GN=Snrpf PE=1 SV=1	13	1	86	0	0	596757	0	0	0	563606	430726	993633	527174	-2.07542	0.412006	0.472113	-0.69013	0.339852	0.202302
P08228	Sod1	High	Superoxide dismutase [Cu-Zn] OS=Mus musculus OX=10090 GN=Sod1 PE=1 SV=2	42	9	154	2.91165e+07	2.49502e+07	1.4529e+07	1.8059e+07	2.40356e+07	3.49532e+07	2.094e+07	3.39856e+07	1.93783e+07	3.06183e+07	-0.33761	0.552746	0.472113	-0.49669	0.099511	0
P23506	Pcmt1	High	Protein-L-isoaspartate(D-aspartate) O-methyltransferase OS=Mus musculus OX=10090 GN=Pcmt1 PE=1 SV=3	4	2	227	0	0	2.07844e+06	0	0	1.30215e+07	0	0	2.59267e+07	2.76666e+07	-5.00227	0.441004	0.472113	-1.00612	0.417862	0.00873
Q9CWZ3	Rbm8a	High	RNA-binding protein 8A OS=Mus musculus OX=10090 GN=Rbm8a PE=1 SV=4	15	1	174	2.05166e+06	0	0	3.15939e+06	1.07053e+06	3.73181e+06	1.48009e+06	1.8666e+06	4.95603e+06	1.87351e+06	-1.14672	0.50227	0.472113	-0.5956	0.190063	0
P12382	Pfkl	Medium	ATP-dependent 6-phosphofructokinase, liver type OS=Mus musculus OX=10090 GN=Pfkl PE=1 SV=4	1	1	780	824858	0	0	0	0	905086	1.0995e+06	0	1.53936e+06	0	-2.10314	0.539867	0.472113	-0.57603	0.27859	0.10373
Q9ET66	Pi16	High	Peptidase inhibitor 16 OS=Mus musculus OX=10090 GN=Pi16 PE=1 SV=2	3	1	498	0	0	0	2.63846e+06	0	1.07714e+06	2.53962e+06	1.93591e+06	0	2.86216e+06	-1.67324	0.539867	0.472113	-0.55186	0.282707	0.175516
P21107	Tpm3	High	Tropomyosin alpha-3 chain OS=Mus musculus OX=10090 GN=Tpm3 PE=1 SV=3	265	13	285	1.86964e+08	3.7582e+08	326438941	2.9219e+08	382454667	3.72002e+08	3.30636e+08	4.27803e+08	3.52828e+08	5.50508e+08	-0.37904	0.47751	0.472113	-0.62716	0.121158	0
P62880	Gnb2	High	Guanine nucleotide-binding protein G(I)/G(S)/G(T) subunit beta-2 OS=Mus musculus OX=10090 GN=Gnb2 PE=1 SV=3	23	3	340	1.41146e+07	1.0338e+07	1.45805e+07	1.10225e+07	1.16359e+07	3.29366e+06	1.3536e+07	8.62468e+06	1.27e+07	9.5543e+06	0.370819	0.552746	0.472113	0.525128	0.106534	0
Q9Z204	Hnrnpc	High	Heterogeneous nuclear ribonucleoproteins C1/C2 OS=Mus musculus OX=10090 GN=Hnrnpc PE=1 SV=1	55	9	313	4.77336e+07	4.26512e+07	4.14525e+07	4.22027e+07	4.90932e+07	3.61483e+07	4.3827e+07	4.48017e+07	2.55332e+07	2.53346e+07	0.345244	0.412006	0.472113	0.818068	0.14383	0
Q00519	Xdh	High	Xanthine dehydrogenase/oxidase OS=Mus musculus OX=10090 GN=Xdh PE=1 SV=5	3	1	1335	0	9.12068e+06	5.90692e+06	3.45341e+06	1.00628e+07	0	3.7881e+06	0	5.06e+06	2.68034e+06	1.30798	0.527896	0.472113	0.594529	0.205292	0
Q9JII5	Dazap1	High	DAZ-associated protein 1 OS=Mus musculus OX=10090 GN=Dazap1 PE=1 SV=2	2	1	406	514759	0	0	0	0	0	0	631617	2.3602e+06	956281	-2.93919	0.542287	0.472113	-0.63946	0.317137	0
Q61207	Psap	High	Prosaposin OS=Mus musculus OX=10090 GN=Psap PE=1 SV=2	21	3	557	9.06593e+06	5.1099e+06	6.54852e+06	7.15452e+06	8.69554e+06	1.50716e+07	8.07204e+06	9.73901e+06	5.97396e+06	9.94447e+06	-0.41608	0.542287	0.472113	-0.5483	0.113992	0
P60843	Eif4a1	High	Eukaryotic initiation factor 4A-I OS=Mus musculus OX=10090 GN=Eif4a1 PE=1 SV=1	21	3	406	7.73217e+06	8.8413e+06	1.07555e+07	3.42557e+06	1.31837e+07	7.78012e+06	1.46956e+07	1.40652e+07	1.15233e+07	9.60462e+06	-0.39232	0.584573	0.472113	-0.46752	0.100769	0
P49717	Mcm4	Medium	DNA replication licensing factor MCM4 OS=Mus musculus OX=10090 GN=Mcm4 PE=1 SV=1	4	1	862	796681	0	618742	784565	0	1.28436e+06	1.25207e+06	0	695217	1.24521e+06	-1.02499	0.542287	0.472113	-0.52751	0.169223	0
Q6ZQI3	Mlec	High	Malectin OS=Mus musculus OX=10090 GN=Mlec PE=1 SV=2	5	2	291	0	0	2.20314e+06	1.86679e+06	1.53809e+06	0	700985	0	0	0	3.00004	0.457941	0.472113	0.80442	0.403036	0.185397
Q9R111	Gda	High	Guanine deaminase OS=Mus musculus OX=10090 GN=Gda PE=1 SV=1	20	6	454	5.312e+06	4.29033e+06	4.21513e+06	4.01252e+06	4.13592e+06	4.40753e+06	8.55414e+06	5.44586e+06	6.27082e+06	2.66662e+06	-0.31601	0.65977	0.472113	-0.44361	0.151504	0.130159
Q9CR51	Atp6v1g1	High	V-type proton ATPase subunit G 1 OS=Mus musculus OX=10090 GN=Atp6v1g1 PE=1 SV=3	50	4	118	9.06485e+06	1.47735e+07	8.97614e+06	1.43241e+07	2.38386e+06	6.96006e+06	1.42006e+07	1.93701e+07	1.57597e+07	1.80941e+07	-0.58692	0.533788	0.472113	-0.56192	0.132126	0
Q8R180	Ero1a	High	ERO1-like protein alpha OS=Mus musculus OX=10090 GN=Ero1a PE=1 SV=2	8	1	464	1.99387e+06	0	0	1.8542e+06	1.08436e+06	2.21681e+06	2.82666e+06	2.59584e+06	0	1.34576e+06	-0.86523	0.614665	0.472113	-0.42811	0.140509	0
Q9CR16	Ppid	High	Peptidyl-prolyl cis-trans isomerase D OS=Mus musculus OX=10090 GN=Ppid PE=1 SV=3	1	1	370	0	516779	0	393406	711792	353148	815573	525947	767384	421099	-0.82989	0.542287	0.472113	-0.53879	0.152153	0
P62852	Rps25	High	40S ribosomal protein S25 OS=Mus musculus OX=10090 GN=Rps25 PE=1 SV=1	31	4	125	1.47182e+07	7.25437e+06	1.24794e+07	1.21851e+07	1.14123e+07	1.72067e+07	1.32209e+07	1.65262e+07	1.09337e+07	1.4306e+07	-0.31459	0.498227	0.472113	-0.60042	0.111386	0
Q6DVA0	Lemd2	Medium	LEM domain-containing protein 2 OS=Mus musculus OX=10090 GN=Lemd2 PE=1 SV=1	5	1	511	283379	5.3549e+07	1.01413e+08	0	5.52211e+07	1.02922e+08	6.74282e+07	5.63209e+07	4.04614e+07	8.73707e+07	-0.75221	0.587822	0.472113	-0.47657	0.136308	0.027778
P47911	Rpl6	High	60S ribosomal protein L6 OS=Mus musculus OX=10090 GN=Rpl6 PE=1 SV=3	12	3	296	2.13737e+06	0	3.87255e+06	8.25111e+06	1.79256e+06	7.5991e+06	7.48491e+06	6.2814e+06	2.48291e+06	7.61247e+06	-0.97066	0.469088	0.472113	-0.64558	0.220323	0.182063
P62317	Snrpd2	High	Small nuclear ribonucleoprotein Sm D2 OS=Mus musculus OX=10090 GN=Snrpd2 PE=1 SV=1	16	4	118	7.17202e+06	5.15593e+06	4.98657e+06	7.26729e+06	1.47749e+06	9.36651e+06	6.59286e+06	1.07641e+07	2.72638e+06	8.35206e+06	-0.53666	0.575078	0.472113	-0.48184	0.116472	0.023016
P62264	Rps14	High	40S ribosomal protein S14 OS=Mus musculus OX=10090 GN=Rps14 PE=1 SV=3	18	5	151	8.75812e+06	8.34075e+06	1.02258e+07	1.99825e+06	3.33271e+06	1.19789e+07	1.15098e+07	1.33732e+07	4.23423e+06	6.25733e+06	-0.53614	0.614665	0.472113	-0.43185	0.109642	0
Q9Z1N5	Ddx39b	High	Spliceosome RNA helicase Ddx39b OS=Mus musculus OX=10090 GN=Ddx39b PE=1 SV=1	13	4	428	5.41391e+06	6.04128e+06	2.25028e+07	2.97801e+06	1.23596e+07	8.0999e+06	1.26579e+07	1.17058e+07	1.32736e+07	2.75687e+07	-0.57247	0.65977	0.472113	-0.34954	0.101941	0.04873
Q9CWW6	Pin4	High	Peptidyl-prolyl cis-trans isomerase NIMA-interacting 4 OS=Mus musculus OX=10090 GN=Pin4 PE=1 SV=1	11	1	131	0	2.03291e+06	2.02782e+06	0	1.1139e+06	2.72674e+06	1.34835e+06	2.21719e+06	1.26278e+06	1.80047e+06	-0.85436	0.533788	0.472113	-0.57405	0.159268	0
P17095	Hmga1	High	High mobility group protein HMG-I/HMG-Y OS=Mus musculus OX=10090 GN=Hmga1 PE=1 SV=4	39	4	107	2.14771e+06	7.42657e+06	6.56141e+06	7.48881e+06	1.09228e+07	3.34143e+06	4.39558e+06	5.39549e+06	6.56712e+06	5.78432e+06	0.438985	0.614665	0.472113	0.460877	0.104317	0.002778
P62242	Rps8	High	40S ribosomal protein S8 OS=Mus musculus OX=10090 GN=Rps8 PE=1 SV=2	9	5	208	1.26171e+07	1.17677e+07	1.02192e+07	1.33273e+07	1.8817e+07	2.00559e+07	1.4877e+07	1.61572e+07	1.24618e+07	1.65895e+07	-0.26381	0.552746	0.472113	-0.4963	0.092421	0
Q91VI7	Rnh1	High	Ribonuclease inhibitor OS=Mus musculus OX=10090 GN=Rnh1 PE=1 SV=1	5	3	456	2.39288e+06	1.41505e+06	0	3.07353e+06	1.46015e+06	0	0	0	0	2.79101e+06	1.57954	0.542287	0.472113	0.515208	0.231741	0.115635
P50396	Gdi1	High	Rab GDP dissociation inhibitor alpha OS=Mus musculus OX=10090 GN=Gdi1 PE=1 SV=3	14	2	447	3.88896e+06	2.35415e+06	2.49152e+06	4.04867e+06	2.81009e+06	2.09733e+06	1.2519e+06	1.72097e+06	3.86152e+06	3.35812e+06	0.343467	0.65977	0.472113	0.388131	0.085344	0
P17751	Tpi1	High	Triosephosphate isomerase OS=Mus musculus OX=10090 GN=Tpi1 PE=1 SV=5	116	16	249	6.19108e+07	7.04283e+07	8.23491e+07	5.93034e+07	6.52072e+07	8.23579e+07	6.60954e+07	7.74179e+07	6.57766e+07	7.15674e+07	-0.09869	0.667072	0.472113	-0.32886	0.053968	0
P56480	Atp5f1b	High	ATP synthase subunit beta, mitochondrial OS=Mus musculus OX=10090 GN=Atp5f1b PE=1 SV=2	71	13	529	5.88017e+07	4.10829e+07	3.79108e+07	4.30407e+07	3.92614e+07	1.94065e+07	4.02824e+07	2.54759e+07	4.35931e+07	2.5742e+07	0.510537	0.370393	0.472113	0.774384	0.153663	0.002183
P62821	Rab1A	High	Ras-related protein Rab-1A OS=Mus musculus OX=10090 GN=Rab1A PE=1 SV=3	5	2	205	766492	0	0	911735	0	1.00212e+06	863212	437851	1.67566e+06	0	-1.24541	0.58363	0.559317	-0.47131	0.182614	0.00373
Q6P8I4	Pcnp	High	PEST proteolytic signal-containing nuclear protein OS=Mus musculus OX=10090 GN=Pcnp PE=1 SV=1	2	1	178	1.15048e+06	1.49932e+06	1.13047e+06	1.06503e+06	0	1.24855e+06	1.9693e+06	1.6781e+06	0	1.48535e+06	-0.39727	0.758598	0.559317	-0.25857	0.072899	0.016349
Q99JI6	Rap1b	High	Ras-related protein Rap-1b OS=Mus musculus OX=10090 GN=Rap1b PE=1 SV=2	9	5	184	5.41348e+06	7.14495e+06	4.3994e+06	0	4.0934e+06	1.63289e+06	4.77383e+06	2.13907e+06	3.90112e+06	0	0.758117	0.620047	0.559317	0.425055	0.129883	0.078016
P56382	Atp5f1e	Medium	ATP synthase subunit epsilon, mitochondrial OS=Mus musculus OX=10090 GN=Atp5f1e PE=1 SV=2	1	1	52	0	2.00382e+06	840793	5.74263e+07	2.72428e+06	0	0	2.04608e+06	0	1.68945e+06	4.07586	0.65977	0.559317	0.507465	0.240087	0
F6ZDS4	Tpr	High	Nucleoprotein TPR OS=Mus musculus OX=10090 GN=Tpr PE=1 SV=1	9	1	2431	375084	756794	326981	0	979559	462106	356221	0	0	0	1.5752	0.525705	0.559317	0.592419	0.230481	0
O70138	Mmp8	High	Neutrophil collagenase OS=Mus musculus OX=10090 GN=Mmp8 PE=2 SV=2	30	7	465	9.82461e+06	1.30708e+07	2.23323e+07	1.94135e+07	1.98256e+07	1.1007e+07	1.53951e+07	1.14243e+07	1.87704e+07	1.23234e+07	0.293457	0.649855	0.568548	0.40914	0.083426	0
O08692	Ngp	High	Neutrophilic granule protein OS=Mus musculus OX=10090 GN=Ngp PE=1 SV=1	1432	41	167	5850981019	6680403971	5649718363	5989173505	6624013203	6610929622	5243752742	7670528586	6839348324	8023590657	-0.15925	0.56743	0.568548	-0.51885	0.085512	0.00873
Q8VI36	Pxn	High	Paxillin OS=Mus musculus OX=10090 GN=Pxn PE=1 SV=1	24	6	591	3.53195e+06	5.11944e+06	7.67536e+06	8.12906e+06	4.6516e+06	9.76243e+06	6.74076e+06	7.59058e+06	9.30872e+06	4.99879e+06	-0.39977	0.542287	0.568548	-0.52847	0.109746	0
Q9Z2K1	Krt16	High	Keratin, type I cytoskeletal 16 OS=Mus musculus OX=10090 GN=Krt16 PE=1 SV=3	121	6	469	3.82214e+07	2.20667e+07	1.67922e+07	2.38756e+07	2.18541e+07	3.69834e+07	1.39302e+07	2.10488e+07	1.83391e+07	1.98161e+07	0.157383	0.873679	0.568548	0.168311	0.037787	0
O08585	Clta	High	Clathrin light chain A OS=Mus musculus OX=10090 GN=Clta PE=1 SV=2	22	4	235	9.44812e+06	9.59263e+06	1.33723e+07	9.26867e+06	9.53944e+06	1.62987e+07	8.84205e+06	1.37689e+07	1.05945e+07	1.30851e+07	-0.28917	0.542287	0.568548	-0.54757	0.213738	0.19873
Q923D4	Sf3b5	High	Splicing factor 3B subunit 5 OS=Mus musculus OX=10090 GN=Sf3b5 PE=1 SV=1	4	1	86	6.99489e+07	2.92588e+07	5.42329e+07	4.56304e+07	2.08645e+07	2.60946e+07	2.20439e+07	2.98419e+07	2.35793e+07	3.04107e+07	0.736865	0.47751	0.568548	0.844724	0.184781	0
Q8VDJ3	Hdlbp	High	Vigilin OS=Mus musculus OX=10090 GN=Hdlbp PE=1 SV=1	16	2	1268	8.96153e+08	1223913125	1545030983	8.84262e+08	1837074314	0	4.87477e+08	9.36377e+08	630262690	2076140639	0.628779	0.642493	0.568548	0.42364	0.11736	0
P02798	Mt2	High	Metallothionein-2 OS=Mus musculus OX=10090 GN=Mt2 PE=1 SV=2	29	2	61	1.51404e+07	1.30043e+07	1.16635e+07	1.71922e+07	1.45126e+07	1.59368e+07	5.76875e+06	9.54204e+06	7.05336e+06	1.48187e+07	0.428959	0.539867	0.568548	0.616607	0.124485	0
P29391	Ftl1	High	Ferritin light chain 1 OS=Mus musculus OX=10090 GN=Ftl1 PE=1 SV=2	1	1	183	0	0	4.06111e+06	0	0	0	5.21618e+06	3.9677e+06	5.52231e+06	0	-1.85648	0.542287	0.568548	-0.52159	0.24769	0
Q9DCD0	Pgd	High	6-phosphogluconate dehydrogenase, decarboxylating OS=Mus musculus OX=10090 GN=Pgd PE=1 SV=3	70	12	483	5.57786e+07	6.99901e+07	5.39112e+07	4.07773e+07	5.49206e+07	4.04431e+07	7.93133e+07	4.79301e+07	4.16896e+07	3.28259e+07	0.185201	0.76334	0.568548	0.260954	0.094138	0.08373
Q9ET01	Pygl	High	Glycogen phosphorylase, liver form OS=Mus musculus OX=10090 GN=Pygl PE=1 SV=4	22	8	850	5.43679e+06	1.42901e+07	1.65956e+07	9.34887e+06	1.92021e+07	2.51207e+07	1.99376e+07	1.39427e+07	1.95013e+07	6.4292e+06	-0.38867	0.65977	0.568548	-0.35418	0.085047	0
Q8BGZ7	Krt75	High	Keratin, type II cytoskeletal 75 OS=Mus musculus OX=10090 GN=Krt75 PE=1 SV=1	81	1	551	5.20099e+06	3.36636e+06	3.17088e+06	3.97109e+06	3.73522e+06	6.13907e+06	4.18143e+06	3.39994e+06	4.586e+06	3.86359e+06	-0.18925	0.667072	0.568548	-0.33042	0.062813	0
P62774	Mtpn	High	Myotrophin OS=Mus musculus OX=10090 GN=Mtpn PE=1 SV=2	7	2	118	0	2.66025e+06	0	0	3.26525e+06	1.06945e+06	2.02275e+06	2.77559e+06	5.32917e+06	2.04643e+06	-1.16026	0.545089	0.568548	-0.50301	0.178795	0
Q64525	Hist2h2bb	High	Histone H2B type 2-B OS=Mus musculus OX=10090 GN=Hist2h2bb PE=1 SV=3	1202	1	126	8.46777e+06	8.88156e+06	1.14591e+07	1.16389e+07	1.06871e+07	1.38488e+07	5.7252e+06	6.03951e+06	7.84425e+06	1.05417e+07	0.216806	0.696557	0.568548	0.327015	0.064979	0.00373
Q9JM76	Arpc3	High	Actin-related protein 2/3 complex subunit 3 OS=Mus musculus OX=10090 GN=Arpc3 PE=1 SV=3	14	5	178	5.71709e+06	8.29721e+06	7.77039e+06	8.78879e+06	5.23382e+06	7.62037e+06	9.13364e+06	7.1419e+06	8.53534e+06	9.51751e+06	-0.22837	0.542287	0.568548	-0.53036	0.093663	0
Q61598	Gdi2	High	Rab GDP dissociation inhibitor beta OS=Mus musculus OX=10090 GN=Gdi2 PE=1 SV=1	25	6	445	7.98836e+06	8.21258e+06	1.01962e+07	8.45451e+06	6.96529e+06	4.51694e+06	9.60678e+06	8.95574e+06	1.73463e+07	1.37033e+07	-0.37231	0.65977	0.568548	-0.45435	0.097076	0.044444
Q60710	Samhd1	High	Deoxynucleoside triphosphate triphosphohydrolase SAMHD1 OS=Mus musculus OX=10090 GN=Samhd1 PE=1 SV=3	3	2	658	817490	861006	3.65519e+06	302259	0	573189	723286	0	0	334551	1.78888	0.614665	0.568548	0.50115	0.238472	0
P29351	Ptpn6	High	Tyrosine-protein phosphatase non-receptor type 6 OS=Mus musculus OX=10090 GN=Ptpn6 PE=1 SV=2	35	11	595	5.02058e+06	1.27732e+07	1.31035e+07	2.5354e+07	3.84943e+06	9.67501e+06	1.74288e+07	2.84487e+08	7.08981e+06	8.37039e+07	-2.74312	0.614665	0.568548	-0.60304	0.27576	0
P62082	Rps7	Medium	40S ribosomal protein S7 OS=Mus musculus OX=10090 GN=Rps7 PE=2 SV=1	1	1	194	3.93135e+06	0	0	0	0	0	2.96937e+06	2.382e+06	2.01817e+06	2.22224e+06	-1.28677	0.614665	0.568548	-0.43834	0.316655	0.349683
P14152	Mdh1	High	Malate dehydrogenase, cytoplasmic OS=Mus musculus OX=10090 GN=Mdh1 PE=1 SV=3	25	4	334	2.9186e+06	9.43289e+06	8.5009e+06	1.94109e+07	7.45134e+06	3.82846e+06	8.89038e+06	6.01242e+06	7.6969e+06	1.1576e+06	0.790509	0.580921	0.568548	0.492001	0.142052	0
O08997	Atox1	High	Copper transport protein ATOX1 OS=Mus musculus OX=10090 GN=Atox1 PE=1 SV=1	14	4	68	8.01194e+06	2.1e+07	1.11014e+07	1.06343e+07	1.15087e+07	1.27897e+07	1.02149e+07	1.84613e+07	1.87443e+07	2.12877e+07	-0.38854	0.600614	0.568548	-0.44929	0.097937	0.048016
P50543	S100a11	High	Protein S100-A11 OS=Mus musculus OX=10090 GN=S100a11 PE=1 SV=1	44	6	98	1.4446e+07	2.22366e+07	1.17465e+07	1.05074e+07	1.28838e+07	1.21378e+07	2.13414e+07	1.46946e+07	1.40166e+07	2.5954e+07	-0.29548	0.65977	0.568548	-0.34959	0.07554	0
P05213	Tuba1b	High	Tubulin alpha-1B chain OS=Mus musculus OX=10090 GN=Tuba1b PE=1 SV=2	102	5	451	7.31293e+07	4.47069e+07	5.2956e+07	3.4155e+07	4.29128e+07	5.696e+07	6.69518e+07	5.50519e+07	7.68909e+07	4.18672e+07	-0.26444	0.649855	0.568548	-0.39893	0.095305	0.05873
Q9CQV8	Ywhab	High	14-3-3 protein beta/alpha OS=Mus musculus OX=10090 GN=Ywhab PE=1 SV=3	124	4	246	5.56528e+07	3.80901e+07	4.97518e+07	5.66415e+07	4.46127e+07	5.73099e+07	3.62741e+07	4.22493e+07	2.98377e+07	4.05429e+07	0.247161	0.576755	0.568548	0.48008	0.120935	0.079563
P56212	Arpp19	High	cAMP-regulated phosphoprotein 19 OS=Mus musculus OX=10090 GN=Arpp19 PE=1 SV=2	1	1	112	0	6.02073e+06	1.54106e+07	0	0	9.16304e+06	5.86242e+06	1.21319e+06	3.31709e+06	6.70946e+08	-5.00985	0.65977	0.568548	-0.49112	0.23787	0
P61161	Actr2	High	Actin-related protein 2 OS=Mus musculus OX=10090 GN=Actr2 PE=1 SV=1	51	9	394	1.51423e+07	2.52341e+07	3.70337e+07	1.89472e+07	2.57324e+07	1.13148e+07	1.94807e+07	1.3427e+07	3.53479e+07	1.7418e+07	0.332056	0.685974	0.568548	0.315197	0.074363	0
Q00623	Apoa1	High	Apolipoprotein A-I OS=Mus musculus OX=10090 GN=Apoa1 PE=1 SV=2	20	2	264	4.75786e+07	3.67661e+07	3.32987e+07	2.97921e+07	3.29141e+07	3.56027e+07	4.70814e+07	3.45818e+07	4.31912e+07	3.99792e+07	-0.15235	0.65977	0.568548	-0.37085	0.064779	0
P62983	Rps27a	High	Ubiquitin-40S ribosomal protein S27a OS=Mus musculus OX=10090 GN=Rps27a PE=1 SV=2	120	1	156	8.88398e+07	8.15297e+07	7.80471e+07	8.17683e+07	6.96667e+07	1.10862e+08	1.04461e+08	8.98047e+07	7.69634e+07	7.94724e+07	-0.20706	0.507528	0.568548	-0.62853	0.104948	0
Q3UW53	Niban1	High	Protein Niban 1 OS=Mus musculus OX=10090 GN=Niban1 PE=1 SV=2	7	2	926	0	3.33881e+06	1.71527e+06	0	3.16285e+06	0	0	0	1.90467e+06	0	2.10906	0.542287	0.568548	0.569392	0.400719	0.284444
Q61702	Itih1	High	Inter-alpha-trypsin inhibitor heavy chain H1 OS=Mus musculus OX=10090 GN=Itih1 PE=1 SV=2	1	1	907	0	185895	508028	0	404673	0	143489	0	86395.2	0	2.25668	0.542287	0.568548	0.651915	0.303521	0.021944
P70445	Eif4ebp2	High	Eukaryotic translation initiation factor 4E-binding protein 2 OS=Mus musculus OX=10090 GN=Eif4ebp2 PE=1 SV=1	14	1	120	754219	848681	953142	1.0296e+06	722034	1.34076e+06	900244	1.17375e+06	719675	1.11104e+06	-0.28416	0.542287	0.568548	-0.56277	0.103378	0
Q9JKV1	Adrm1	High	Proteasomal ubiquitin receptor ADRM1 OS=Mus musculus OX=10090 GN=Adrm1 PE=1 SV=2	14	1	407	1.07678e+06	915940	904226	1.21768e+06	0	1.37604e+06	1.0813e+06	872554	1.31002e+06	1.02316e+06	-0.46082	0.580921	0.568548	-0.50499	0.112383	0
P10711	Tcea1	High	Transcription elongation factor A protein 1 OS=Mus musculus OX=10090 GN=Tcea1 PE=1 SV=2	14	2	301	1.75996e+06	2.47645e+06	446384	2.56194e+06	2.99076e+06	4.07346e+06	3.52727e+06	2.61778e+06	0	2.65125e+06	-0.33041	0.797416	0.568548	-0.22986	0.062631	0
P97430	Slpi	High	Antileukoproteinase OS=Mus musculus OX=10090 GN=Slpi PE=1 SV=1	17	4	131	0	1.14455e+06	3.34039e+06	1.23973e+06	6.05325e+06	5.26219e+06	3.27219e+06	3.80759e+06	3.24649e+06	4.17232e+06	-0.74656	0.550309	0.568548	-0.55411	0.146286	0.085397
Q8K1I7	Wipf1	High	WAS/WASL-interacting protein family member 1 OS=Mus musculus OX=10090 GN=Wipf1 PE=1 SV=1	39	8	493	7.87952e+06	3.93384e+07	2.19703e+07	2.32397e+07	2.10844e+07	2.77043e+07	2.07608e+07	3.7205e+07	3.1012e+07	4.47654e+07	-0.50822	0.542287	0.568548	-0.52707	0.119896	0
P48036	Anxa5	High	Annexin A5 OS=Mus musculus OX=10090 GN=Anxa5 PE=1 SV=1	5	4	319	1.57576e+07	0	3.73482e+06	0	1.6983e+06	0	0	0	2.89204e+06	0	2.87327	0.614665	0.568548	0.517029	0.264093	0.018492
P54923	Adprh	Medium	[Protein ADP-ribosylarginine] hydrolase OS=Mus musculus OX=10090 GN=Adprh PE=1 SV=1	3	1	362	0	2.21364e+07	3.14112e+07	0	2.78118e+07	0	0	1.11894e+07	1.42438e+07	0	1.6776	0.542287	0.568548	0.56164	0.236068	0.040397
O88746	Tom1	High	Target of Myb protein 1 OS=Mus musculus OX=10090 GN=Tom1 PE=1 SV=1	7	2	492	541219	780059	577094	645760	0	884006	696479	686126	524556	662621	-0.44101	0.602999	0.568548	-0.47637	0.106611	0
P61965	Wdr5	High	WD repeat-containing protein 5 OS=Mus musculus OX=10090 GN=Wdr5 PE=1 SV=1	10	1	334	0	1.23998e+06	1.28857e+06	1.30251e+06	1.34579e+06	1.27491e+06	894935	1.18451e+06	1.25127e+06	934741	-0.09791	0.935054	0.568548	-0.10695	0.023793	0
P21460	Cst3	High	Cystatin-C OS=Mus musculus OX=10090 GN=Cst3 PE=1 SV=2	26	3	140	7.32729e+06	7.29429e+06	6.92222e+06	7.20026e+06	3.89021e+06	5.68727e+06	3.43516e+06	3.77048e+06	6.33438e+06	9.3453e+06	0.191756	0.794255	0.568548	0.235506	0.134391	0.145992
P97384	Anxa11	High	Annexin A11 OS=Mus musculus OX=10090 GN=Anxa11 PE=1 SV=2	40	9	503	1.33413e+07	1.50845e+07	1.75688e+07	1.05568e+07	1.5645e+07	2.69532e+06	1.39858e+07	1.18315e+07	1.71444e+07	4.47844e+06	0.526092	0.552746	0.568548	0.557367	0.12571	0
Q9WUM3	Coro1b	High	Coronin-1B OS=Mus musculus OX=10090 GN=Coro1b PE=1 SV=1	17	4	484	4.29966e+06	1.15955e+07	1.28774e+07	8.17964e+06	1.26848e+07	5.12787e+06	1.2652e+07	7.64504e+06	3.93938e+06	1.02449e+07	0.325578	0.69643	0.568548	0.308998	0.072904	0
P10854	H2bc14	High	Histone H2B type 1-M OS=Mus musculus OX=10090 GN=H2bc14 PE=1 SV=2	1209	1	126	7.69766e+06	7.9225e+06	1.39814e+07	1.15261e+07	7.05953e+06	9.49562e+06	7.65542e+06	4.70303e+06	4.24204e+06	9.11086e+06	0.452787	0.542287	0.568548	0.533548	0.11549	0
P01791		High	Ig heavy chain V region HPCM6 OS=Mus musculus OX=10090 PE=1 SV=1	14	2	123	0	3.02698e+06	4.28466e+06	1.97024e+06	5.39932e+06	6.72033e+06	4.05464e+06	5.08966e+06	4.05444e+06	3.43421e+06	-0.66966	0.533788	0.568548	-0.57382	0.141628	0
A3KMN5	Prr16	High	Protein Largen OS=Mus musculus OX=10090 GN=Prr16 PE=2 SV=1	3	1	304	2.18716e+06	3.86504e+06	5.13203e+06	5.39877e+06	5.19217e+06	4.33077e+06	2.79696e+06	3.03553e+06	3.10861e+06	4.32307e+06	0.307523	0.614665	0.568548	0.444996	0.08963	0
Q9DCX2	Atp5pd	High	ATP synthase subunit d, mitochondrial OS=Mus musculus OX=10090 GN=Atp5pd PE=1 SV=3	6	3	161	0	5.46266e+06	2.44547e+06	1.90438e+06	8.04196e+06	2.77652e+06	3.20123e+06	7.33006e+06	2.49802e+06	9.05288e+06	-0.47747	0.76334	0.568548	-0.25307	0.079799	0
Q3UV17	Krt76	High	Keratin, type II cytoskeletal 2 oral OS=Mus musculus OX=10090 GN=Krt76 PE=1 SV=1	94	6	594	4.63376e+07	8.84662e+07	1.80227e+07	2.66001e+07	2.05934e+07	3.90864e+07	1.53235e+07	1.89103e+07	2.23304e+07	1.82318e+07	0.812599	0.602999	0.568548	0.49734	0.144882	0
P63101	Ywhaz	High	14-3-3 protein zeta/delta OS=Mus musculus OX=10090 GN=Ywhaz PE=1 SV=1	243	17	245	2.15153e+08	2.34255e+08	2.3397e+08	2.37981e+08	2.6749e+08	2.79109e+08	2.38437e+08	2.81878e+08	1.79274e+08	2.56573e+08	-0.05526	0.878381	0.568548	-0.17106	0.061303	0.054325
Q9CVB6	Arpc2	High	Actin-related protein 2/3 complex subunit 2 OS=Mus musculus OX=10090 GN=Arpc2 PE=1 SV=3	10	4	300	1.09358e+07	6.22844e+06	3.7523e+06	1.91685e+06	2.82941e+06	3.78956e+06	6.15879e+06	2.38221e+06	984550	0	0.946613	0.600739	0.568548	0.456892	0.152172	0
P31725	S100a9	High	Protein S100-A9 OS=Mus musculus OX=10090 GN=S100a9 PE=1 SV=3	1990	19	113	12376594499	13937319193	15442664939	11077204882	13742035224	8618336487	16205061284	10966013238	9097484849	13517387526	0.188924	0.65977	0.568548	0.37788	0.06922	0.001944
Q8BPU7	Elmo1	High	Engulfment and cell motility protein 1 OS=Mus musculus OX=10090 GN=Elmo1 PE=1 SV=2	7	1	727	2.64464e+06	1.49323e+06	0	0	1.43732e+06	0	0	747756	1.29727e+06	0	1.4469	0.605974	0.568548	0.459208	0.200181	0
Q05910	Adam8	High	Disintegrin and metalloproteinase domain-containing protein 8 OS=Mus musculus OX=10090 GN=Adam8 PE=1 SV=3	8	5	826	2.72333e+06	2.49864e+06	9.28652e+06	5.12872e+06	6.5924e+06	295378	5.22261e+06	4.24031e+06	3.15123e+06	120729	1.00933	0.527896	0.568548	0.574158	0.174057	0
Q62261	Sptbn1	High	Spectrin beta chain, non-erythrocytic 1 OS=Mus musculus OX=10090 GN=Sptbn1 PE=1 SV=2	23	7	2363	6.0565e+06	9.29408e+06	5.73014e+06	4.38532e+06	440775	5.59808e+06	4.56342e+06	3.4837e+06	2.58285e+06	2.74545e+06	0.449347	0.681712	0.568548	0.346006	0.089724	0.007778
P63323	Rps12	High	40S ribosomal protein S12 OS=Mus musculus OX=10090 GN=Rps12 PE=1 SV=2	8	3	132	0	3.04579e+06	0	0	1.09565e+07	3.42304e+06	2.14937e+06	3.96016e+06	4.6236e+06	2.39936e+06	-0.24165	0.94717	0.568548	-0.09865	0.04962	0.107897
Q9CYN2	Spcs2	High	Signal peptidase complex subunit 2 OS=Mus musculus OX=10090 GN=Spcs2 PE=1 SV=1	19	2	226	726888	579508	929265	706862	548195	715649	982914	897930	751023	631563	-0.18891	0.65977	0.568548	-0.37283	0.068534	0
Q61081	Cdc37	High	Hsp90 co-chaperone Cdc37 OS=Mus musculus OX=10090 GN=Cdc37 PE=1 SV=1	4	2	379	0	0	0	0	0	0	1.88397e+06	0	2.2968e+06	0	-inf	0.542287	0.644463	-0.80994	0.309829	0
Q61210	Arhgef1	High	Rho guanine nucleotide exchange factor 1 OS=Mus musculus OX=10090 GN=Arhgef1 PE=1 SV=2	9	3	920	0	0	0	0	0	0	1.37905e+06	0	1.76139e+06	0	-inf	0.542287	0.644463	-0.80659	0.309375	0
Q9QZF2	Gpc1	High	Glypican-1 OS=Mus musculus OX=10090 GN=Gpc1 PE=1 SV=1	2	1	557	0	0	0	0	0	0	0	4.27004e+06	1.85811e+06	0	-inf	0.579807	0.644463	-0.72792	0.298703	0
O54890	Itgb3	High	Integrin beta-3 OS=Mus musculus OX=10090 GN=Itgb3 PE=1 SV=2	2	2	787	428962	0	0	0	277362	0	0	0	0	0	inf	0.543665	0.644463	0.786849	0.306696	0
P35278	Rab5c	High	Ras-related protein Rab-5C OS=Mus musculus OX=10090 GN=Rab5c PE=1 SV=2	2	1	216	483551	387029	0	239535	366351	500197	641503	281567	488745	0	-0.37294	0.799019	0.644463	-0.22342	0.065812	0
P67984	Rpl22	High	60S ribosomal protein L22 OS=Mus musculus OX=10090 GN=Rpl22 PE=1 SV=2	14	3	128	2.1518e+06	656360	3.81462e+06	0	3.53945e+06	4.51048e+06	1.65353e+06	7.47045e+06	0	4.75257e+06	-0.85547	0.658065	0.644463	-0.39947	0.135694	0
Q9ERN0	Scamp2	Medium	Secretory carrier-associated membrane protein 2 OS=Mus musculus OX=10090 GN=Scamp2 PE=1 SV=1	2	1	329	1.05406e+06	599598	0	407903	612184	0	592522	0	659266	0	1.09487	0.605974	0.644463	0.438534	0.163816	0
Q91ZU6	Dst	Medium	Dystonin OS=Mus musculus OX=10090 GN=Dst PE=1 SV=2	1	1	7393	0	4.56972e+06	6.62553e+06	0	0	0	0	0	0	0	inf	0.542287	0.644463	0.794476	0.307731	0.096944
Q9CWM4	Pfdn1	High	Prefoldin subunit 1 OS=Mus musculus OX=10090 GN=Pfdn1 PE=1 SV=1	3	1	122	0	0	0	0	0	1.72623e+06	0	0	0	1.75015e+06	-inf	0.542287	0.644463	-0.81646	0.310713	0.024444
Q8CIH5	Plcg2	High	1-phosphatidylinositol 4,5-bisphosphate phosphodiesterase gamma-2 OS=Mus musculus OX=10090 GN=Plcg2 PE=1 SV=1	6	1	1265	0	644788	746727	864743	904747	638948	0	0	1.0203e+06	0	0.929855	0.6531	0.644463	0.398886	0.193034	0.14873
P24270	Cat	High	Catalase OS=Mus musculus OX=10090 GN=Cat PE=1 SV=4	4	1	527	544723	0	0	731977	0	0	0	0	0	0	inf	0.542287	0.644463	0.802242	0.308784	0
Q99KI0	Aco2	High	Aconitate hydratase, mitochondrial OS=Mus musculus OX=10090 GN=Aco2 PE=1 SV=1	6	2	780	0	0	1.85527e+06	1.33234e+06	0	0	0	0	0	0	inf	0.542287	0.644463	0.798779	0.308314	0
Q3U7R1	Esyt1	High	Extended synaptotagmin-1 OS=Mus musculus OX=10090 GN=Esyt1 PE=1 SV=2	2	1	1092	885956	0	0	561673	0	0	804929	901580	673760	474483	-0.97967	0.638776	0.644463	-0.40876	0.148795	0
Q99J93	Ifitm2	High	Interferon-induced transmembrane protein 2 OS=Mus musculus OX=10090 GN=Ifitm2 PE=1 SV=1	7	1	144	0	0	0	0	0	0	9.12923e+06	0	4.06023e+06	0	-inf	0.577015	0.644463	-0.73142	0.299177	0
Q9CXI5	Manf	High	Mesencephalic astrocyte-derived neurotrophic factor OS=Mus musculus OX=10090 GN=Manf PE=1 SV=1	6	1	179	0	0	0	0	0	1.04273e+06	0	0	0	1.45689e+06	-inf	0.542287	0.644463	-0.79844	0.308268	0.007778
Q09PK2	Asprv1	High	Retroviral-like aspartic protease 1 OS=Mus musculus OX=10090 GN=Asprv1 PE=1 SV=1	7	1	339	0	0	0	0	0	0	4.10941e+06	0	0	3.44103e+06	-inf	0.542287	0.644463	-0.81122	0.310001	0
P10649	Gstm1	High	Glutathione S-transferase Mu 1 OS=Mus musculus OX=10090 GN=Gstm1 PE=1 SV=2	18	7	218	1.25622e+07	8.73446e+06	8.4108e+06	8.66626e+06	9.16868e+06	9.07658e+06	1.14502e+07	6.12286e+06	8.55216e+06	4.31571e+06	0.266723	0.657141	0.660007	0.399968	0.079633	0
E9Q7G0	Numa1	High	Nuclear mitotic apparatus protein 1 OS=Mus musculus OX=10090 GN=Numa1 PE=1 SV=1	18	4	2094	0	1.63564e+06	1.98281e+06	0	822591	2.78041e+06	808638	581276	1.21908e+06	2.76245e+06	-0.87623	0.622081	0.660007	-0.41905	0.140329	0
Q05144	Rac2	High	Ras-related C3 botulinum toxin substrate 2 OS=Mus musculus OX=10090 GN=Rac2 PE=1 SV=1	100	6	192	9.18013e+07	9.59079e+07	7.1872e+07	5.0313e+07	6.696e+07	9.42717e+07	1.02682e+08	7.03739e+07	1.02345e+08	5.31537e+07	-0.16606	0.76334	0.660007	-0.25274	0.050066	0
Q9DAR7	Dcps	Medium	m7GpppX diphosphatase OS=Mus musculus OX=10090 GN=Dcps PE=1 SV=1	6	1	338	1.47565e+06	1.54869e+06	5.00031e+06	2.28866e+06	1.54025e+06	4.01104e+06	1.87682e+06	1.18684e+06	1.49026e+06	1.42533e+06	0.246722	0.886385	0.660007	0.156657	0.044723	0
Q6ZWY8	Tmsb10	High	Thymosin beta-10 OS=Mus musculus OX=10090 GN=Tmsb10 PE=1 SV=3	26	2	44	2.3731e+07	3.34081e+07	2.45122e+07	2.40957e+07	6.42987e+07	3.51969e+07	3.66075e+07	4.53607e+07	0	7.39988e+07	-0.16889	0.93084	0.660007	-0.10761	0.050904	0.063492
Q9DBT5	Ampd2	High	AMP deaminase 2 OS=Mus musculus OX=10090 GN=Ampd2 PE=1 SV=1	1	1	798	2.88896e+06	4.59627e+06	2.77174e+06	3.32307e+06	2.85745e+06	2.57827e+06	3.50851e+06	3.75044e+06	2.27558e+06	2.48611e+06	0.171129	0.712758	0.660007	0.288534	0.055404	0
Q9D125	Mrps25	High	28S ribosomal protein S25, mitochondrial OS=Mus musculus OX=10090 GN=Mrps25 PE=1 SV=1	185	1	171	2244900949	1927760683	1916762010	2066946944	1880757687	2339225979	1500609979	1353272265	2016206495	1475562732	0.208769	0.595347	0.660007	0.528264	0.09151	0
Q02053	Uba1	High	Ubiquitin-like modifier-activating enzyme 1 OS=Mus musculus OX=10090 GN=Uba1 PE=1 SV=1	24	7	1058	1.90743e+06	914887	1.47267e+06	1.64259e+06	3.46002e+06	0	3.03024e+06	0	3.06469e+06	0	0.624682	0.743914	0.660007	0.281377	0.097673	0.03873
P49290	Epx	High	Eosinophil peroxidase OS=Mus musculus OX=10090 GN=Epx PE=1 SV=2	33	7	716	1.06981e+07	814474	5.37996e+06	4.46758e+06	616846	3.79723e+06	0	3.7652e+06	2.17626e+06	2.48456e+06	0.846366	0.65977	0.660007	0.384786	0.132834	0.00873
O55029	Copb2	High	Coatomer subunit beta' OS=Mus musculus OX=10090 GN=Copb2 PE=1 SV=2	2	1	905	0	295898	449622	393542	0	356110	559761	349139	614128	0	-0.72222	0.65977	0.660007	-0.36255	0.117983	0
Q6IFX2	Krt42	High	Keratin, type I cytoskeletal 42 OS=Mus musculus OX=10090 GN=Krt42 PE=1 SV=1	98	3	452	1.49293e+08	8.33158e+07	9.40671e+07	1.13023e+08	1.12116e+08	2.33624e+08	9.97477e+07	1.0701e+08	1.20391e+08	1.14135e+08	-0.29051	0.681075	0.660007	-0.34067	0.073857	0
P25444	Rps2	High	40S ribosomal protein S2 OS=Mus musculus OX=10090 GN=Rps2 PE=1 SV=3	1	1	293	1.31621e+06	0	0	0	0	1.1994e+06	0	1.41932e+06	0	1.05306e+06	-1.48008	0.630208	0.660007	-0.41423	0.220421	0.113016
Q00941	Csf2ra	Medium	Granulocyte-macrophage colony-stimulating factor receptor subunit alpha OS=Mus musculus OX=10090 GN=Csf2ra PE=2 SV=2	1	1	388	0	0	0	0	462690	0	419147	503456	0	449315	-1.56808	0.603202	0.660007	-0.44273	0.209499	0.038016
Q99388	Csprs	Medium	Component of Sp100-rs OS=Mus musculus OX=10090 GN=Csprs PE=2 SV=1	1	1	208	1.2713e+06	2.66141e+06	4.00778e+06	2.91707e+06	4.00029e+06	3.56332e+06	2.79906e+06	2.75353e+06	729290	2.4367e+06	0.274692	0.748796	0.660007	0.263965	0.061945	0
Q3UZ39	Lrrfip1	High	Leucine-rich repeat flightless-interacting protein 1 OS=Mus musculus OX=10090 GN=Lrrfip1 PE=1 SV=2	24	6	729	5.49434e+06	8.07398e+06	6.90859e+06	5.24753e+06	1.85229e+06	9.35119e+06	5.32581e+06	5.31669e+06	9.21857e+06	6.05007e+06	-0.35468	0.657141	0.660007	-0.39022	0.086695	0
P11499	Hsp90ab1	High	Heat shock protein HSP 90-beta OS=Mus musculus OX=10090 GN=Hsp90ab1 PE=1 SV=3	46	8	724	2.33215e+08	1.3012e+08	1.56422e+08	1.82331e+08	1.40052e+08	1.83462e+08	1.54338e+08	8.39319e+07	1.52166e+08	9.10185e+07	0.340887	0.580921	0.660007	0.468043	0.095937	0
P07744	Krt4	High	Keratin, type II cytoskeletal 4 OS=Mus musculus OX=10090 GN=Krt4 PE=1 SV=2	114	7	525	8.67841e+07	5.98575e+07	6.37384e+07	7.45574e+07	7.38476e+07	1.59735e+08	6.85259e+07	7.79483e+07	8.4623e+07	6.49245e+07	-0.34515	0.65977	0.660007	-0.43672	0.092094	0
Q8K0E8	Fgb	High	Fibrinogen beta chain OS=Mus musculus OX=10090 GN=Fgb PE=1 SV=1	9	3	481	3.18745e+06	1.17743e+06	1.09892e+06	1.28834e+06	0	1.72395e+06	0	1.11652e+06	917639	0	0.845336	0.65977	0.660007	0.352686	0.128382	0
Q63844	Mapk3	High	Mitogen-activated protein kinase 3 OS=Mus musculus OX=10090 GN=Mapk3 PE=1 SV=5	26	5	380	5.71361e+06	9.06837e+06	1.03595e+07	1.41977e+07	9.26711e+06	8.9258e+06	5.90914e+06	7.36994e+06	1.19348e+07	7.48756e+06	0.223616	0.712758	0.660007	0.292805	0.060987	3.97e-05
Q9D1L9	Lamtor5	High	Ragulator complex protein LAMTOR5 OS=Mus musculus OX=10090 GN=Lamtor5 PE=1 SV=1	2	1	91	0	0	0	2.59435e+06	0	0	2.09887e+06	2.42952e+06	4.37538e+06	0	-1.77904	0.588098	0.660007	-0.46967	0.233264	0
P07901	Hsp90aa1	High	Heat shock protein HSP 90-alpha OS=Mus musculus OX=10090 GN=Hsp90aa1 PE=1 SV=4	34	4	733	1.73031e+06	4.79821e+06	2.93658e+06	1.17773e+06	2.28904e+06	0	7.97773e+06	4.75699e+06	7.4402e+06	2.49612e+06	-0.80992	0.614665	0.660007	-0.45801	0.139292	0.03373
P62962	Pfn1	High	Profilin-1 OS=Mus musculus OX=10090 GN=Pfn1 PE=1 SV=2	132	14	140	2.17678e+08	1.54472e+08	1.95765e+08	1.32513e+08	1.69237e+08	3.56672e+07	1.7631e+08	1.18201e+08	2.05619e+08	1.34412e+08	0.375845	0.614665	0.660007	0.453026	0.097233	0
Q8CIN4	Pak2	High	Serine/threonine-protein kinase PAK 2 OS=Mus musculus OX=10090 GN=Pak2 PE=1 SV=1	46	7	524	9.75855e+06	1.64871e+07	7.78682e+06	8.52118e+06	1.75682e+07	1.21603e+07	1.24838e+07	1.13596e+07	3.12269e+07	1.38889e+07	-0.43216	0.65977	0.660007	-0.35913	0.107455	0.08373
P12970	Rpl7a	High	60S ribosomal protein L7a OS=Mus musculus OX=10090 GN=Rpl7a PE=1 SV=2	6	2	266	5.63568e+06	3.10953e+06	621855	1.07851e+06	3.70725e+06	5.29763e+06	7.24522e+06	1.30037e+06	2.4946e+06	4.22826e+06	-0.53918	0.667072	0.660007	-0.32791	0.095834	0
Q91VW3	Sh3bgrl3	High	SH3 domain-binding glutamic acid-rich-like protein 3 OS=Mus musculus OX=10090 GN=Sh3bgrl3 PE=1 SV=1	133	9	93	239547978	2.18769e+08	2.35573e+08	2.71315e+08	2.42099e+08	2.52747e+08	184162551	2.57614e+08	2.45587e+08	3.53906e+08	-0.10007	0.806119	0.660007	-0.2427	0.042412	0
Q9QZE7	Tsnax	Medium	Translin-associated protein X OS=Mus musculus OX=10090 GN=Tsnax PE=1 SV=1	7	1	290	9.12102e+06	8.53945e+06	4.03917e+06	6.03367e+06	5.59739e+06	6.95744e+06	4.30502e+06	4.72953e+06	5.70285e+06	4.23542e+06	0.362215	0.564316	0.660007	0.505986	0.103117	0
Q9WUA6	Akt3	Medium	RAC-gamma serine/threonine-protein kinase OS=Mus musculus OX=10090 GN=Akt3 PE=1 SV=1	3	1	479	1.17792e+07	7.13562e+06	4.25177e+06	6.78501e+06	6.28887e+06	1.36876e+07	6.9535e+06	8467040	7.89116e+06	6.02004e+06	-0.24738	0.748796	0.660007	-0.26321	0.059239	0
P63260	Actg1	High	Actin, cytoplasmic 2 OS=Mus musculus OX=10090 GN=Actg1 PE=1 SV=1	2108	3	375	7.21651e+07	8.73669e+07	8.20027e+07	6.54037e+07	9.38443e+07	0	7.8109e+07	6.83775e+07	0	1.03327e+08	0.68197	0.588098	0.660007	0.574038	0.142831	0
Q5U405	Tmprss13	Medium	Transmembrane protease serine 13 OS=Mus musculus OX=10090 GN=Tmprss13 PE=2 SV=2	1	1	543	0	745788	790892	520782	663056	764234	986722	625527	506275	797034	-0.43574	0.633599	0.660007	-0.42647	0.099341	0
P51881	Slc25a5	High	ADP/ATP translocase 2 OS=Mus musculus OX=10090 GN=Slc25a5 PE=1 SV=3	9	3	298	6.20703e+06	6.76326e+07	5.68413e+07	8.65246e+07	7.41293e+07	7.69916e+07	3.87612e+07	5.08032e+07	4.02558e+07	5.41576e+07	0.158797	0.892897	0.660007	0.146384	0.073743	0.13373
P11087	Col1a1	Medium	Collagen alpha-1(I) chain OS=Mus musculus OX=10090 GN=Col1a1 PE=1 SV=4	2	1	1453	5.6581e+06	3.52399e+06	3.93188e+06	2.09049e+06	4.21932e+06	5.76451e+06	0	2.93067e+06	3.66688e+06	0	0.651905	0.649855	0.660007	0.418811	0.11891	0
Q7TSI3	Ppp6r1	High	Serine/threonine-protein phosphatase 6 regulatory subunit 1 OS=Mus musculus OX=10090 GN=Ppp6r1 PE=1 SV=1	6	2	856	0	372309	477267	489526	0	474181	359642	0	0	0	0.683452	0.788755	0.660007	0.235085	0.096997	0
Q9D3G5	Stx11	Medium	Syntaxin-11 OS=Mus musculus OX=10090 GN=Stx11 PE=1 SV=1	1	1	287	2.32165e+06	1.83569e+06	2.40459e+06	0	0	982611	1.13939e+06	1.04425e+06	0	0	1.05134	0.657141	0.660007	0.422216	0.157452	0.025397
Q9JJI8	Rpl38	High	60S ribosomal protein L38 OS=Mus musculus OX=10090 GN=Rpl38 PE=1 SV=3	4	2	70	0	626811	2.24135e+06	0	0	0	4.56739e+06	2.97013e+06	1.90863e+06	0	-1.7196	0.577015	0.660007	-0.50061	0.231794	0
Q8C0E2	Vps26b	High	Vacuolar protein sorting-associated protein 26B OS=Mus musculus OX=10090 GN=Vps26b PE=1 SV=1	12	1	336	524859	643390	773614	502477	680971	699446	409477	558858	537124	0	0.503283	0.545089	0.660007	0.542198	0.121477	0
P61982	Ywhag	High	14-3-3 protein gamma OS=Mus musculus OX=10090 GN=Ywhag PE=1 SV=2	113	4	247	1.04082e+07	1.84016e+07	2.01957e+07	3.0519e+07	2.3638e+07	3.32978e+07	1.82724e+07	2.49032e+07	2.08051e+07	2.71896e+07	-0.27086	0.65977	0.660007	-0.36098	0.074739	0
Q9D659	Vsir	Medium	V-type immunoglobulin domain-containing suppressor of T-cell activation OS=Mus musculus OX=10090 GN=Vsir PE=1 SV=2	1	1	308	0	4.71935e+06	1.97639e+06	4.38541e+06	4.61787e+06	2.10345e+06	1.66124e+06	1.42949e+06	2.30075e+06	2.44331e+06	0.659612	0.64955	0.660007	0.511671	0.139844	0.100397
P27048	Snrpb	High	Small nuclear ribonucleoprotein-associated protein B OS=Mus musculus OX=10090 GN=Snrpb PE=1 SV=1	10	3	231	4.72103e+06	2.19388e+06	4.57824e+06	3.24634e+06	2.94733e+06	1.70953e+06	0	3.35053e+06	3.09866e+06	3.7877e+06	0.566097	0.569627	0.660007	0.487692	0.120073	0
Q9R0K7	Atp2b2	High	Plasma membrane calcium-transporting ATPase 2 OS=Mus musculus OX=10090 GN=Atp2b2 PE=1 SV=2	1	1	1198	0	2.02416e+07	4.12765e+07	0	3.36949e+07	829663	5.1014e+06	1.58955e+07	0	0	2.12507	0.542287	0.660007	0.637776	0.289056	0
P09450	Junb	High	Transcription factor jun-B OS=Mus musculus OX=10090 GN=Junb PE=1 SV=1	2	1	344	1.19784e+06	1.99127e+06	870603	1.08486e+06	0	1.01366e+06	1.10524e+06	1.78727e+06	1.52352e+06	1.65733e+06	-0.46213	0.657141	0.660007	-0.4114	0.099812	0
P62751	Rpl23a	High	60S ribosomal protein L23a OS=Mus musculus OX=10090 GN=Rpl23a PE=1 SV=1	14	2	156	6.53132e+06	5.38463e+06	3.15639e+06	3.87345e+06	3.60742e+06	0	4.69114e+06	8.26764e+06	7.00517e+06	5.39621e+06	-0.16923	0.897122	0.660007	-0.1375	0.034736	0
P62827	Ran	High	GTP-binding nuclear protein Ran OS=Mus musculus OX=10090 GN=Ran PE=1 SV=3	22	5	216	1.52233e+07	9.47594e+06	1.60544e+07	6.64578e+06	8.48534e+06	2.0933e+07	2.38324e+07	1.26916e+07	1.25991e+07	8.08369e+06	-0.4836	0.595523	0.660007	-0.46376	0.108962	0
Q922Q8	Lrrc59	High	Leucine-rich repeat-containing protein 59 OS=Mus musculus OX=10090 GN=Lrrc59 PE=1 SV=1	4	3	307	0	1.5171e+06	0	0	0	0	1.00554e+06	981543	0	1.62848e+06	-1.2529	0.65977	0.660007	-0.33814	0.165264	0.038016
P05784	Krt18	High	Keratin, type I cytoskeletal 18 OS=Mus musculus OX=10090 GN=Krt18 PE=1 SV=5	44	1	423	2.17309e+07	0	4.88729e+06	6.27532e+06	7.53482e+06	1.32695e+07	7.98027e+06	7.38404e+06	6.95152e+06	6.924e+06	-0.07241	1	0.660007	-0.04291	0.005788	0
P50580	Pa2g4	High	Proliferation-associated protein 2G4 OS=Mus musculus OX=10090 GN=Pa2g4 PE=1 SV=3	9	4	394	1.02262e+07	5.92556e+06	3.36472e+06	5.83509e+06	2.54335e+06	4.06199e+06	4.74712e+06	5.42025e+06	1.80177e+06	3.75589e+06	0.49545	0.657141	0.660007	0.415663	0.103567	0
Q61753	Phgdh	High	D-3-phosphoglycerate dehydrogenase OS=Mus musculus OX=10090 GN=Phgdh PE=1 SV=3	24	4	533	1.19422e+07	0	6.22041e+06	1.31786e+07	0	9.08213e+06	1.48481e+07	6.27492e+06	8.71936e+06	8.65916e+06	-0.60241	0.65977	0.660007	-0.38323	0.139589	0.117063
P11672	Lcn2	High	Neutrophil gelatinase-associated lipocalin OS=Mus musculus OX=10090 GN=Lcn2 PE=1 SV=1	60	7	200	7.71667e+07	1.06985e+08	7.1344e+07	4.78892e+07	8.47675e+07	2.32699e+07	1.17609e+08	1.37068e+08	7.65425e+07	1.07818e+08	-0.25223	0.785702	0.660007	-0.25174	0.058146	0
P56395	Cyb5a	High	Cytochrome b5 OS=Mus musculus OX=10090 GN=Cyb5a PE=1 SV=2	3	1	134	133028	272968	221678	0	0	81649.1	133439	0	0	0	1.54509	0.580921	0.660007	0.494043	0.214266	0
Q99M15	Pstpip2	High	Proline-serine-threonine phosphatase-interacting protein 2 OS=Mus musculus OX=10090 GN=Pstpip2 PE=1 SV=4	9	2	334	937792	982336	937868	1.48789e+06	931913	1.13892e+06	562477	607964	1.07419e+06	851478	0.317565	0.586528	0.660007	0.461994	0.129346	0.09504
P62270	Rps18	High	40S ribosomal protein S18 OS=Mus musculus OX=10090 GN=Rps18 PE=1 SV=3	11	2	152	1.09091e+06	0	650510	1.42371e+06	0	1.38315e+06	1.48716e+06	0	1.367e+06	666233	-0.63156	0.696557	0.660007	-0.30424	0.10143	0
Q3UV74	Itgb2l	High	Integrin beta-2-like protein OS=Mus musculus OX=10090 GN=Itgb2l PE=1 SV=1	72	13	738	4.31453e+07	1.46939e+07	1.79115e+07	2.71262e+07	1.45277e+07	2.53588e+07	1.21621e+07	1.57885e+07	1.75478e+07	1.45381e+07	0.459261	0.658278	0.660007	0.417229	0.10033	0
P01887	B2m	High	Beta-2-microglobulin OS=Mus musculus OX=10090 GN=B2m PE=1 SV=2	12	3	119	5.83716e+06	9.07885e+06	1.10097e+07	9.36652e+06	1.05271e+07	1.17257e+07	6.90649e+06	6.91405e+06	3.33307e+06	8.98259e+06	0.275211	0.65977	0.660007	0.348249	0.110157	0.089683
Q6ZWN5	Rps9	High	40S ribosomal protein S9 OS=Mus musculus OX=10090 GN=Rps9 PE=1 SV=3	10	1	194	168330	580290	363144	590387	339871	748885	555004	703859	292109	454810	-0.43188	0.606341	0.660007	-0.43717	0.100424	0
Q8R5A3	Apbb1ip	High	Amyloid beta A4 precursor protein-binding family B member 1-interacting protein OS=Mus musculus OX=10090 GN=Apbb1ip PE=1 SV=2	20	3	670	6.53559e+06	3.87366e+06	5.21199e+06	5.7155e+06	3.28316e+06	4.35071e+06	4.09109e+06	4.30992e+06	4.2961e+06	3.22757e+06	0.280095	0.586528	0.660007	0.537932	0.099621	0
P47963	Rpl13	High	60S ribosomal protein L13 OS=Mus musculus OX=10090 GN=Rpl13 PE=1 SV=3	12	3	211	824213	1.00057e+06	2.58434e+06	3.19953e+06	825520	1.86705e+06	2.59647e+06	2.15702e+06	2.7395e+06	1.19923e+06	-0.32419	0.75614	0.660007	-0.27296	0.067884	0
P97315	Csrp1	High	Cysteine and glycine-rich protein 1 OS=Mus musculus OX=10090 GN=Csrp1 PE=1 SV=3	16	4	193	8.85569e+06	1.11498e+07	5.72526e+06	10189440	1.36013e+07	4.49883e+06	4.32412e+06	1.07093e+07	5.94796e+06	1.18328e+07	0.408378	0.619773	0.660007	0.422246	0.096159	0
P26039	Tln1	High	Talin-1 OS=Mus musculus OX=10090 GN=Tln1 PE=1 SV=2	569	85	2541	2.04664e+08	2.15251e+08	1.89117e+08	2.01502e+08	1.65055e+08	1.74172e+08	220729970	2.11181e+08	2.31445e+08	1.67277e+08	-0.04257	0.892897	0.747064	-0.13656	0.022534	0
P62806	H4c1	High	Histone H4 OS=Mus musculus OX=10090 GN=H4c1 PE=1 SV=2	524	22	103	1546148839	1364045927	1425987855	1104121655	1188782307	9.57319e+08	1568038343	1109643173	1392247943	1008099778	0.135373	0.706624	0.747064	0.300667	0.053641	0
P63017	Hspa8	High	Heat shock cognate 71 kDa protein OS=Mus musculus OX=10090 GN=Hspa8 PE=1 SV=1	324	30	646	2.05604e+08	1.69308e+08	1.83032e+08	1.76988e+08	1.87344e+08	1.53543e+08	271200612	1.88688e+08	2.00105e+08	1.86918e+08	-0.11739	0.740621	0.747064	-0.30666	0.052739	0
Q8VE70	Pdcd10	Medium	Programmed cell death protein 10 OS=Mus musculus OX=10090 GN=Pdcd10 PE=1 SV=1	1	1	212	0	831039	0	0	0	1.0139e+06	0	0	0	1.18828e+06	-1.40595	0.696557	0.747064	-0.31353	0.176516	0
Q8VEK3	Hnrnpu	High	Heterogeneous nuclear ribonucleoprotein U OS=Mus musculus OX=10090 GN=Hnrnpu PE=1 SV=1	70	11	800	3.40448e+07	3.02803e+07	3.766e+07	3.59018e+07	3.54935e+07	1.93332e+07	4.13416e+07	5.01542e+07	4.37819e+07	32012407	-0.10619	0.873679	0.747064	-0.20066	0.090555	0.090278
Q8CGP1	H2bc12	High	Histone H2B type 1-K OS=Mus musculus OX=10090 GN=H2bc12 PE=1 SV=3	915	3	126	3257992567	2878220044	3575659166	3612999188	3305652721	4804974513	3606324479	3120768000	4542162951	3178395042	-0.21122	0.577015	0.747064	-0.54498	0.094011	0
Q8CGP7	H2ac15	High	Histone H2A type 1-K OS=Mus musculus OX=10090 GN=H2ac15 PE=1 SV=3	554	6	130	2.29976e+08	8.26093e+08	6.06932e+08	3.74085e+08	6.15127e+08	3.37985e+08	9.79985e+08	6.81278e+08	756645353	5.23746e+08	-0.30634	0.706624	0.747064	-0.296	0.069307	0
Q8BJS4	Sun2	High	SUN domain-containing protein 2 OS=Mus musculus OX=10090 GN=Sun2 PE=1 SV=3	51	14	731	7.15433e+06	1.10971e+07	8.93508e+06	6.02052e+06	9.61235e+06	6.60815e+06	1.59021e+07	9.99609e+06	8.64794e+06	1.10397e+07	-0.28562	0.65977	0.747064	-0.38243	0.079055	0
O88593	Pglyrp1	High	Peptidoglycan recognition protein 1 OS=Mus musculus OX=10090 GN=Pglyrp1 PE=1 SV=1	56	5	182	9.95708e+07	9.41797e+07	8.18373e+07	9.74561e+07	104214481	1.27023e+08	1.10488e+08	9.00819e+07	1.2043e+08	8.12304e+07	-0.14919	0.65977	0.747064	-0.41463	0.096181	0.056944
Q9D154	Serpinb1a	High	Leukocyte elastase inhibitor A OS=Mus musculus OX=10090 GN=Serpinb1a PE=1 SV=1	112	21	379	7.93492e+07	6.00976e+07	5.62112e+07	4.74675e+07	5.44677e+07	3.64226e+07	8.5206e+07	4.4098e+07	6.17768e+07	3.76992e+07	0.166247	0.806119	0.747064	0.222017	0.045916	0
P48428	Tbca	High	Tubulin-specific chaperone A OS=Mus musculus OX=10090 GN=Tbca PE=1 SV=3	4	2	108	2.06932e+06	2.19379e+06	2.28909e+06	3.49471e+06	1.85825e+06	3.33689e+06	2.66833e+06	2.83712e+06	1.75202e+06	3.40245e+06	-0.23351	0.65977	0.747064	-0.35759	0.18212	0.190397
P17897	Lyz1	High	Lysozyme C-1 OS=Mus musculus OX=10090 GN=Lyz1 PE=1 SV=1	58	1	148	4.56656e+07	2.55709e+07	2.5563e+07	4.0486e+07	3.16776e+07	5.96608e+07	2.78411e+07	3.52396e+07	3.29264e+07	3.21399e+07	-0.15255	0.837249	0.747064	-0.19452	0.040881	0
P09411	Pgk1	High	Phosphoglycerate kinase 1 OS=Mus musculus OX=10090 GN=Pgk1 PE=1 SV=4	146	24	417	1.03243e+08	9.58249e+07	1.21137e+08	8.21668e+07	1.02225e+08	7.88753e+07	1.28183e+08	9.7473e+07	1.01667e+08	7.8648e+07	0.057602	0.901467	0.747064	0.128178	0.02283	0
P08249	Mdh2	High	Malate dehydrogenase, mitochondrial OS=Mus musculus OX=10090 GN=Mdh2 PE=1 SV=3	69	16	338	3.19582e+07	4.92064e+07	4.34265e+07	3.56202e+07	3.99994e+07	3.60064e+07	5.31912e+07	150760889	4.46389e+07	3.09457e+07	-0.65632	0.65977	0.747064	-0.45691	0.124499	0
Q8VCI0	Plbd1	High	Phospholipase B-like 1 OS=Mus musculus OX=10090 GN=Plbd1 PE=1 SV=1	4	3	550	2.79156e+06	1.94533e+06	0	0	0	0	1.32376e+06	0	0	0	1.8393	0.65977	0.747064	0.396816	0.225079	0
P08752	Gnai2	High	Guanine nucleotide-binding protein G(i) subunit alpha-2 OS=Mus musculus OX=10090 GN=Gnai2 PE=1 SV=5	41	7	355	1.71663e+07	2.13157e+07	1.85699e+07	9.3378e+06	1.71521e+07	9.5096e+06	2.39876e+07	1.26542e+07	1.67742e+07	1.20886e+07	0.155335	0.843369	0.747064	0.188534	0.104396	0.202302
Q61878	Prg2	High	Bone marrow proteoglycan OS=Mus musculus OX=10090 GN=Prg2 PE=1 SV=1	5	2	223	0	4.49655e+06	5.18972e+06	2.30125e+06	3.53581e+06	5.97143e+06	2.18831e+06	1.60518e+06	1.69225e+06	1.61797e+06	0.247611	0.892897	0.747064	0.139003	0.077512	0.171349
P80315	Cct4	High	T-complex protein 1 subunit delta OS=Mus musculus OX=10090 GN=Cct4 PE=1 SV=3	22	6	539	2.62356e+07	1.45112e+07	1.44734e+07	2.35943e+07	1.72872e+07	3.2872e+07	1.78778e+07	1.83029e+07	1.98851e+07	1.49244e+07	-0.11204	0.892897	0.747064	-0.13993	0.029614	0
P09535	Igf2	High	Insulin-like growth factor II OS=Mus musculus OX=10090 GN=Igf2 PE=1 SV=1	1	1	180	1.88256e+06	1.54746e+06	2.59727e+06	0	2.17337e+06	1.67376e+06	0	1.06838e+06	0	2.99694e+06	0.514919	0.777188	0.747064	0.244264	0.120886	0.102302
P70444	Bid	High	BH3-interacting domain death agonist OS=Mus musculus OX=10090 GN=Bid PE=1 SV=2	1	1	195	0	2.47223e+06	0	0	0	0	1.81918e+06	1.92181e+06	1.68796e+06	0	-1.13486	0.685974	0.747064	-0.31479	0.150844	0
Q9QZK7	Dok3	High	Docking protein 3 OS=Mus musculus OX=10090 GN=Dok3 PE=1 SV=1	13	3	444	0	0	0	1.46388e+06	3.14667e+06	1.21927e+06	1.61639e+06	2.02241e+06	2.27991e+06	0	-0.63058	0.778595	0.747064	-0.24681	0.131912	0.102302
P80318	Cct3	High	T-complex protein 1 subunit gamma OS=Mus musculus OX=10090 GN=Cct3 PE=1 SV=1	7	4	545	1.25359e+06	0	0	1.10366e+06	0	715221	0	0	0	0	1.72064	0.65977	0.747064	0.379467	0.215462	0
Q9D620	Rab11fip1	Medium	Rab11 family-interacting protein 1 OS=Mus musculus OX=10090 GN=Rab11fip1 PE=1 SV=2	1	1	645	0	0	0	0	98247.9	0	139715	0	103671	0	-1.30875	0.721269	0.747064	-0.29029	0.164098	0
Q61656	Ddx5	High	Probable ATP-dependent RNA helicase DDX5 OS=Mus musculus OX=10090 GN=Ddx5 PE=1 SV=2	2	1	614	0	0	969677	557324	761978	1.03903e+06	939168	518347	879724	0	-0.56073	0.728382	0.747064	-0.28005	0.091395	0
Q60631	Grb2	High	Growth factor receptor-bound protein 2 OS=Mus musculus OX=10090 GN=Grb2 PE=1 SV=1	6	3	217	5.48865e+06	7.369e+06	7.40078e+06	6.41078e+06	6.97156e+06	1.0489e+07	5.63463e+06	5.75069e+06	4.50155e+06	6.96778e+06	0.012799	1	0.747064	0.021384	0.004073	0.011349
P70441	Slc9a3r1	High	Na(+)/H(+) exchange regulatory cofactor NHE-RF1 OS=Mus musculus OX=10090 GN=Slc9a3r1 PE=1 SV=3	55	7	355	4.64928e+07	2.67984e+07	3.59827e+07	3.90439e+07	3.18174e+07	6.27707e+07	3.26342e+07	3.9457e+07	3.35931e+07	3.79367e+07	-0.1963	0.712758	0.747064	-0.29663	0.058902	0
P26883	Fkbp1a	High	Peptidyl-prolyl cis-trans isomerase FKBP1A OS=Mus musculus OX=10090 GN=Fkbp1a PE=1 SV=2	8	2	108	5.97948e+06	2.92628e+06	6.84525e+06	4.55739e+06	6.39356e+06	5.49697e+06	2.37816e+06	6.67174e+06	2.94918e+06	5.706e+06	0.202693	0.797416	0.747064	0.225681	0.049888	0
Q8BVE3	Atp6v1h	High	V-type proton ATPase subunit H OS=Mus musculus OX=10090 GN=Atp6v1h PE=1 SV=1	8	1	483	0	0	1.92027e+06	1.61138e+06	0	1.08522e+06	0	0	0	0	1.70235	0.65977	0.747064	0.375029	0.213116	0
P31001	Des	High	Desmin OS=Mus musculus OX=10090 GN=Des PE=1 SV=3	57	1	469	0	0	0	2.00685e+06	0	1.58239e+06	1.30054e+06	0	1.59369e+06	0	-1.15748	0.678606	0.747064	-0.32048	0.153772	0.052302
Q8VE97	Srsf4	High	Serine/arginine-rich splicing factor 4 OS=Mus musculus OX=10090 GN=Srsf4 PE=2 SV=1	16	2	489	3.42857e+06	4.82461e+06	3.11339e+06	2.81166e+06	2.46903e+06	3.89062e+06	4.10601e+06	3.47636e+06	0	3.44681e+06	0.158056	0.892897	0.747064	0.148586	0.074042	0.164683
Q9DBJ1	Pgam1	High	Phosphoglycerate mutase 1 OS=Mus musculus OX=10090 GN=Pgam1 PE=1 SV=3	109	16	254	9.47655e+07	1.92256e+08	1.58058e+08	1.79819e+08	2.23869e+08	4.88847e+07	175164942	2.09007e+08	1.66134e+08	1.43187e+08	0.193216	0.805337	0.747064	0.218865	0.04806	0
P08730	Krt13	High	Keratin, type I cytoskeletal 13 OS=Mus musculus OX=10090 GN=Krt13 PE=1 SV=2	188	5	437	3.37883e+08	276012487	1.67545e+08	2.20732e+08	2.05356e+08	4.90455e+08	2.06883e+08	2.24756e+08	2.61996e+08	2.29608e+08	-0.22742	0.778595	0.747064	-0.25013	0.055562	0
Q00PI9	Hnrnpul2	High	Heterogeneous nuclear ribonucleoprotein U-like protein 2 OS=Mus musculus OX=10090 GN=Hnrnpul2 PE=1 SV=2	4	2	745	112750	155650	0	230264	163566	0	2.63468e+06	2.91271e+06	510279	0	-3.19336	0.542287	0.747064	-0.78869	0.33738	0.077778
Q08093	Cnn2	High	Calponin-2 OS=Mus musculus OX=10090 GN=Cnn2 PE=1 SV=1	110	17	305	3.17704e+07	3.81303e+07	3.98517e+07	3.90515e+07	4.41975e+07	1.97426e+07	2.60777e+07	2.06764e+07	4.04134e+07	4.94459e+07	0.303777	0.649855	0.747064	0.466444	0.092182	0
Q60930	Vdac2	High	Voltage-dependent anion-selective channel protein 2 OS=Mus musculus OX=10090 GN=Vdac2 PE=1 SV=2	4	2	295	4.24839e+06	1.62304e+06	1.34861e+06	0	1.99801e+06	4.44598e+06	1.85587e+06	3.85813e+06	3.36246e+06	0	-0.55282	0.712758	0.747064	-0.28886	0.091837	0
P80316	Cct5	High	T-complex protein 1 subunit epsilon OS=Mus musculus OX=10090 GN=Cct5 PE=1 SV=1	6	3	541	3.65292e+06	0	5.39647e+06	8.18061e+06	5.71464e+06	564327	6.86654e+06	2.47803e+06	3.89789e+06	2.7397e+06	0.471633	0.748009	0.747064	0.267296	0.081172	0.006349
P05202	Got2	High	Aspartate aminotransferase, mitochondrial OS=Mus musculus OX=10090 GN=Got2 PE=1 SV=1	5	1	430	2.14058e+07	1.3577e+06	2.36088e+06	2.07551e+06	1.96757e+06	3.59245e+06	4.38497e+06	1.90178e+06	4.1861e+06	2.0956e+06	0.851853	0.788755	0.747064	0.294427	0.121101	0.023016
Q9CQC6	Bzw1	High	Basic leucine zipper and W2 domain-containing protein 1 OS=Mus musculus OX=10090 GN=Bzw1 PE=1 SV=1	2	1	419	0	602402	1.04159e+06	829356	767205	487120	897893	602036	0	749609	0.243825	0.887071	0.747064	0.152727	0.043914	0
P14131	Rps16	High	40S ribosomal protein S16 OS=Mus musculus OX=10090 GN=Rps16 PE=1 SV=4	5	2	146	6.2403e+06	4.89376e+06	6.02001e+06	7.78341e+06	6.14023e+06	2.41909e+06	6.5869e+06	9.86667e+06	6.03658e+06	9.07303e+06	-0.1289	0.891609	0.747064	-0.16389	0.034471	0
P06745	Gpi	High	Glucose-6-phosphate isomerase OS=Mus musculus OX=10090 GN=Gpi PE=1 SV=4	66	17	558	4.31572e+07	3.5229e+07	6.14065e+07	3.19337e+07	3.82952e+07	3.72376e+07	5.42134e+07	3.68152e+07	3.4346e+07	2.51594e+07	0.161558	0.797416	0.747064	0.224923	0.045864	0
Q60932	Vdac1	High	Voltage-dependent anion-selective channel protein 1 OS=Mus musculus OX=10090 GN=Vdac1 PE=1 SV=3	9	4	296	3.71546e+06	3.31182e+06	3.58726e+06	0	0	3.89697e+06	5.51163e+06	2.55803e+06	1.86944e+06	1.664e+06	-0.54623	0.696557	0.747064	-0.30775	0.093771	0
Q8BTE6	Wfdc21	High	Protein Wfdc21 OS=Mus musculus OX=10090 GN=Wfdc21 PE=2 SV=1	6	1	63	0	6.84581e+06	3.74162e+06	1.67139e+06	4.44533e+06	0	6.93247e+06	9.0762e+06	0	1.27446e+07	-0.78352	0.696557	0.747064	-0.32565	0.118822	0
Q9D115	Znf706	High	Zinc finger protein 706 OS=Mus musculus OX=10090 GN=Znf706 PE=1 SV=1	2	1	76	0	1.78093e+06	1.44081e+06	0	1.6403e+06	1.67736e+06	1.31106e+06	0	0	0	0.702171	0.777188	0.747064	0.242944	0.099848	0
Q9QYC0	Add1	High	Alpha-adducin OS=Mus musculus OX=10090 GN=Add1 PE=1 SV=2	12	3	735	4.44173e+06	1.64008e+07	1.81793e+07	5.04426e+06	2.21073e+07	5.92542e+06	1.12755e+07	1.02252e+07	6.20523e+06	4.86206e+06	0.781639	0.562411	0.747064	0.5689	0.151637	0
Q8C166	Cpne1	High	Copine-1 OS=Mus musculus OX=10090 GN=Cpne1 PE=1 SV=1	4	3	536	402990	2.74142e+06	0	0	0	0	0	3.01772e+06	951519	2.22636e+06	-0.97845	0.743914	0.747064	-0.26819	0.129612	0
P56399	Usp5	High	Ubiquitin carboxyl-terminal hydrolase 5 OS=Mus musculus OX=10090 GN=Usp5 PE=1 SV=1	2	2	858	0	7.69494e+06	3.79019e+06	0	0	0	0	3.12139e+06	0	0	1.8795	0.65977	0.747064	0.387131	0.223765	0
P70279	Surf6	Medium	Surfeit locus protein 6 OS=Mus musculus OX=10090 GN=Surf6 PE=1 SV=1	2	1	355	0	0	268511	2.66782e+06	2.18261e+06	142593	0	0	1.2644e+06	152339	1.71491	0.657141	0.747064	0.434236	0.222345	0
Q8K1B8	Fermt3	High	Fermitin family homolog 3 OS=Mus musculus OX=10090 GN=Fermt3 PE=1 SV=1	4	2	665	0	3.29033e+06	7.39856e+06	2.66955e+06	2.38692e+06	0	2.9133e+06	0	3.44109e+06	0	1.3091	0.585837	0.747064	0.473615	0.188998	0
Q9D6Y7	Msra	High	Mitochondrial peptide methionine sulfoxide reductase OS=Mus musculus OX=10090 GN=Msra PE=1 SV=1	10	2	233	0	4.61296e+06	0	0	4.99595e+06	0	0	0	3.19331e+06	0	1.58932	0.65977	0.747064	0.353075	0.199362	0.032778
P50518	Atp6v1e1	High	V-type proton ATPase subunit E 1 OS=Mus musculus OX=10090 GN=Atp6v1e1 PE=1 SV=2	11	1	226	5.62934e+06	3.64315e+06	4.86846e+06	6.39e+06	0	5.07934e+06	3.53321e+06	4.61616e+06	0	4.81609e+06	0.186217	0.906318	0.747064	0.120564	0.034059	0
Q61316	Hspa4	High	Heat shock 70 kDa protein 4 OS=Mus musculus OX=10090 GN=Hspa4 PE=1 SV=1	5	2	841	1.47488e+06	1.63341e+06	1.71624e+06	0	3.43868e+06	0	1.49659e+06	1.61694e+06	2.80453e+06	0	0.481578	0.805337	0.747064	0.217079	0.075309	0
P28867	Prkcd	High	Protein kinase C delta type OS=Mus musculus OX=10090 GN=Prkcd PE=1 SV=3	4	2	674	1.67657e+06	0	1.8477e+06	1.31261e+06	0	923312	1.12999e+06	1.02814e+06	0	790415	0.321053	0.890071	0.747064	0.159276	0.082682	0.074206
A0A0B4J1G0	Fcgr4	High	Low affinity immunoglobulin gamma Fc region receptor IV OS=Mus musculus OX=10090 GN=Fcgr4 PE=1 SV=1	5	1	249	1.65704e+06	0	2.67567e+06	2.6723e+06	0	2.77187e+06	1.31918e+06	2.77486e+06	0	1.84091e+06	-0.31376	0.887332	0.747064	-0.15214	0.050501	0
P84228	H3c2	High	Histone H3.2 OS=Mus musculus OX=10090 GN=H3c2 PE=1 SV=2	372	1	136	0	4.0902e+07	9.9205e+07	0	6.84782e+07	0	3.84834e+07	2.87951e+07	2.85799e+07	1.92894e+07	0.85715	0.672306	0.747064	0.361091	0.177245	0.136111
Q9WUU7	Ctsz	High	Cathepsin Z OS=Mus musculus OX=10090 GN=Ctsz PE=1 SV=1	16	4	306	1.61355e+07	4.10858e+06	3.53765e+06	2.66281e+06	2.28153e+06	6.51133e+06	4.18052e+06	1.28841e+06	6.68385e+06	5.13577e+06	0.271407	0.90259	0.747064	0.136854	0.0749	0.235635
P70349	Hint1	High	Histidine triad nucleotide-binding protein 1 OS=Mus musculus OX=10090 GN=Hint1 PE=1 SV=3	20	2	126	5.30964e+06	6.71915e+06	3.76312e+06	2.71659e+06	4.60129e+06	4.29475e+06	3.71435e+06	6.36802e+06	6.37296e+06	7.14058e+06	-0.27128	0.65977	0.747064	-0.3558	0.074076	0
Q60875	Arhgef2	High	Rho guanine nucleotide exchange factor 2 OS=Mus musculus OX=10090 GN=Arhgef2 PE=1 SV=4	1	1	985	419679	0	0	334446	0	0	479937	281096	494286	0	-0.73518	0.772287	0.747064	-0.24745	0.103606	0
Q8VEM8	Slc25a3	High	Phosphate carrier protein, mitochondrial OS=Mus musculus OX=10090 GN=Slc25a3 PE=1 SV=1	8	1	357	1.41638e+06	1.33634e+06	1.83583e+06	0	1.57444e+06	891220	2.03913e+06	1.88277e+06	1.75247e+06	990342	-0.29398	0.772287	0.747064	-0.24986	0.06187	0
Q9D0E1	Hnrnpm	High	Heterogeneous nuclear ribonucleoprotein M OS=Mus musculus OX=10090 GN=Hnrnpm PE=1 SV=3	104	22	729	5.12206e+07	3.1621e+07	4.66111e+07	6.08935e+07	3.82531e+07	5.69233e+07	4.23453e+07	4.27493e+07	1.19355e+08	5.03154e+07	-0.44728	0.65977	0.747064	-0.42427	0.100143	0
Q7M6Y3	Picalm	High	Phosphatidylinositol-binding clathrin assembly protein OS=Mus musculus OX=10090 GN=Picalm PE=1 SV=1	7	1	660	0	0	1.36825e+06	0	0	0	0	2.33008e+06	0	2.11156e+06	-1.69876	0.65977	0.747064	-0.37538	0.212822	0
Q8K4L3	Svil	High	Supervillin OS=Mus musculus OX=10090 GN=Svil PE=1 SV=1	14	5	2170	2.09371e+06	0	4.07906e+06	1.89756e+06	1.10999e+06	0	1.82008e+06	4.22371e+06	1.04432e+06	0	0.373144	0.892897	0.747064	0.144126	0.055076	0
Q9R0P5	Dstn	High	Destrin OS=Mus musculus OX=10090 GN=Dstn PE=1 SV=3	155	10	165	9.75185e+07	1.14046e+08	1.21155e+08	1.39087e+08	1.27473e+08	1.22683e+08	9.28018e+07	1.08149e+08	8.8741e+07	1.51618e+08	0.087551	0.843369	0.747064	0.192307	0.034384	0
Q3TRM8	Hk3	High	Hexokinase-3 OS=Mus musculus OX=10090 GN=Hk3 PE=1 SV=2	28	11	922	3.80499e+07	2.81071e+07	2.78462e+07	4.40743e+07	2.68716e+07	4.13621e+07	2.34171e+07	2.2304e+07	4.26325e+07	2.72445e+07	0.071623	0.933932	0.747064	0.101801	0.020589	0
Q62418	Dbnl	High	Drebrin-like protein OS=Mus musculus OX=10090 GN=Dbnl PE=1 SV=2	75	15	436	1.98094e+07	1.9815e+07	6.30612e+07	5.13038e+07	2.36995e+07	5.99926e+07	40906401	2.21663e+07	3.24276e+07	5.44665e+07	-0.24076	0.82615	0.747064	-0.20163	0.050254	0
P14733	Lmnb1	High	Lamin-B1 OS=Mus musculus OX=10090 GN=Lmnb1 PE=1 SV=3	164	33	588	7.91945e+07	8.09748e+08	7.76726e+07	1.50257e+08	9.10444e+07	8.39196e+07	5.7179e+07	8.39259e+07	8.62528e+07	1.11144e+08	1.51577	0.65977	0.747064	0.519485	0.214922	0
O09159	Man2b1	High	Lysosomal alpha-mannosidase OS=Mus musculus OX=10090 GN=Man2b1 PE=1 SV=4	1	1	1013	0	1.197e+07	0	0	1.89085e+07	0	0	0	5.46139e+06	0	2.49926	0.624404	0.747064	0.505309	0.2576	0.044444
Q4QRL3	Ccdc88b	High	Coiled-coil domain-containing protein 88B OS=Mus musculus OX=10090 GN=Ccdc88b PE=1 SV=2	11	5	1481	0	2.87033e+07	3.96222e+07	646983	3.3917e+07	0	1.59685e+07	1.56888e+07	2.12256e+07	2.10926e+07	0.475976	0.805602	0.747064	0.23442	0.127535	0.117063
P58774	Tpm2	High	Tropomyosin beta chain OS=Mus musculus OX=10090 GN=Tpm2 PE=1 SV=1	132	2	284	2.66566e+06	1.61564e+07	1.42182e+07	0	1.55638e+07	2.77855e+06	1.26244e+07	1.63779e+07	1.25241e+07	2.09083e+07	-0.42409	0.758598	0.747064	-0.25733	0.075288	0
Q61792	Lasp1	High	LIM and SH3 domain protein 1 OS=Mus musculus OX=10090 GN=Lasp1 PE=1 SV=1	147	15	263	4.84466e+07	8.2942e+07	8.74404e+07	8.32472e+07	8.00687e+07	1.5874e+08	6.7583e+07	8.4305e+07	6.84726e+07	1.01292e+08	-0.33009	0.65977	0.747064	-0.41064	0.087121	0
P47753	Capza1	High	F-actin-capping protein subunit alpha-1 OS=Mus musculus OX=10090 GN=Capza1 PE=1 SV=4	41	6	286	5.70938e+07	3.79561e+07	5.31557e+07	5.53815e+07	3.28735e+07	2.52372e+07	4.20513e+07	4.52032e+07	5.37767e+07	4.2457e+07	0.179994	0.712758	0.747064	0.289197	0.056339	0
Q99LU0	Chmp1b1	Medium	Charged multivesicular body protein 1b-1 OS=Mus musculus OX=10090 GN=Chmp1b1 PE=1 SV=1	1	1	199	0	456112	642877	0	897025	0	437868	0	0	687203	0.827105	0.743163	0.747064	0.271587	0.115643	0.032302
Q9CYL5	Glipr2	High	Golgi-associated plant pathogenesis-related protein 1 OS=Mus musculus OX=10090 GN=Glipr2 PE=1 SV=3	28	4	154	2.63216e+07	1.88901e+07	7.14131e+06	3.13856e+07	2.02088e+07	1.506e+07	9.23638e+06	2.57679e+07	1.7145e+07	2.49149e+07	0.1742	0.874847	0.747064	0.164416	0.038862	0
Q09014	Ncf1	High	Neutrophil cytosol factor 1 OS=Mus musculus OX=10090 GN=Ncf1 PE=1 SV=3	64	9	390	4.01124e+07	5.95586e+07	2.89997e+07	5.07939e+07	7.08002e+07	1.66041e+07	3.28663e+07	3.37405e+07	7.20526e+07	4.68731e+07	0.308125	0.712758	0.747064	0.290955	0.068793	0
P14602	Hspb1	High	Heat shock protein beta-1 OS=Mus musculus OX=10090 GN=Hspb1 PE=1 SV=3	3	2	209	3.02192e+06	840596	752472	1.98537e+06	783552	654626	871735	869532	604716	1.28687e+06	0.784256	0.602999	0.747064	0.542566	0.148314	0
P23116	Eif3a	High	Eukaryotic translation initiation factor 3 subunit A OS=Mus musculus OX=10090 GN=Eif3a PE=1 SV=5	1	1	1344	0	0	5.69321e+06	0	3.18989e+06	0	0	0	1.28179e+06	0	2.79291	0.614665	0.747064	0.537547	0.27082	0.109444
Q9DBY8	Nvl	High	Nuclear valosin-containing protein-like OS=Mus musculus OX=10090 GN=Nvl PE=1 SV=1	6	2	855	6.93439e+07	0	0	3.10974e+07	0	0	0	0	0	5.56598e+06	4.17357	0.600614	0.747064	0.640152	0.287867	0
P26645	Marcks	High	Myristoylated alanine-rich C-kinase substrate OS=Mus musculus OX=10090 GN=Marcks PE=1 SV=2	5	3	309	0	1.39661e+06	1.33457e+06	1.37279e+06	640892	1.47263e+06	1.20553e+06	1.32251e+06	890598	1.55248e+06	-0.44153	0.657141	0.747064	-0.43313	0.100796	0
Q99PT1	Arhgdia	High	Rho GDP-dissociation inhibitor 1 OS=Mus musculus OX=10090 GN=Arhgdia PE=1 SV=3	50	6	204	5.97343e+07	4.84329e+07	5.72729e+07	6.15647e+07	5.3227e+07	7.0653e+06	5.77791e+07	5.94089e+07	7.68612e+07	6.49502e+07	0.074843	0.947371	0.747064	0.098567	0.020457	0
Q9CQS8	Sec61b	High	Protein transport protein Sec61 subunit beta OS=Mus musculus OX=10090 GN=Sec61b PE=1 SV=3	5	2	96	0	1.8576e+06	0	3.27733e+06	1.1509e+06	2.16969e+06	793723	1.28494e+06	1.17749e+06	2.20708e+06	-0.28013	0.892897	0.747064	-0.14979	0.046977	0
Q8R3E3	Wipi1	High	WD repeat domain phosphoinositide-interacting protein 1 OS=Mus musculus OX=10090 GN=Wipi1 PE=1 SV=1	1	1	446	0	0	0	0	5.45027e+06	0	1.66543e+06	2.29508e+06	0	3.96719e+06	-0.54057	0.893331	0.747064	-0.13474	0.069764	0.00373
Q99NE5	Rims1	Medium	Regulating synaptic membrane exocytosis protein 1 OS=Mus musculus OX=10090 GN=Rims1 PE=1 SV=2	4	1	1463	0	585565	0	20443	709051	92920.8	618496	40554.3	852288	0	-0.28678	0.943738	0.747064	-0.08711	0.039109	0
P10922	H1-0	High	Histone H1.0 OS=Mus musculus OX=10090 GN=H1-0 PE=2 SV=4	6	1	194	0	0	0	0	0	416941	0	0	0	0	-inf	0.65977	0.78709	-0.5	0.167788	0
Q9Z2U0	Psma7	High	Proteasome subunit alpha type-7 OS=Mus musculus OX=10090 GN=Psma7 PE=1 SV=1	7	4	248	0	0	0	0	0	0	0	0	1.96448e+06	0	-inf	0.65977	0.78709	-0.5	0.167788	0
O35381	Anp32a	High	Acidic leucine-rich nuclear phosphoprotein 32 family member A OS=Mus musculus OX=10090 GN=Anp32a PE=1 SV=1	38	5	247	1.7137e+07	1.44781e+07	1.24052e+07	6.61287e+06	1.4526e+07	1.39321e+07	1.83018e+07	1.18384e+07	1.28545e+07	6.0083e+06	0.050104	0.976648	0.78709	0.059289	0.012771	0
P63001	Rac1	High	Ras-related C3 botulinum toxin substrate 1 OS=Mus musculus OX=10090 GN=Rac1 PE=1 SV=1	46	5	192	0	2.45427e+06	1.44288e+06	0	2.35814e+06	0	7.19239e+06	0	4.00904e+06	1.92712e+06	-1.06956	0.659955	0.78709	-0.36149	0.150952	0
Q05920	Pc	Medium	Pyruvate carboxylase, mitochondrial OS=Mus musculus OX=10090 GN=Pc PE=1 SV=1	1	1	1178	1.59925e+07	9.96352e+06	9.5288e+06	1.2161e+07	1.11862e+07	2.10053e+07	1.02837e+07	1.29424e+07	1.08932e+07	1.10491e+07	-0.16966	0.797416	0.78709	-0.23334	0.047777	0
Q9JL26	Fmnl1	High	Formin-like protein 1 OS=Mus musculus OX=10090 GN=Fmnl1 PE=1 SV=1	13	4	1094	0	0	6.95749e+06	0	5.52127e+06	0	6.73083e+06	3.39024e+06	5.64791e+06	4.15969e+06	-0.67537	0.73954	0.78709	-0.27616	0.101798	0.022302
P30681	Hmgb2	High	High mobility group protein B2 OS=Mus musculus OX=10090 GN=Hmgb2 PE=1 SV=3	248	16	210	131442935	2.96483e+08	260729251	2.4709e+08	2.60078e+08	282593962	2.92092e+08	2.97313e+08	2.47078e+08	2.46007e+08	-0.19099	0.6531	0.78709	-0.43157	0.076699	0
P61021	Rab5b	High	Ras-related protein Rab-5B OS=Mus musculus OX=10090 GN=Rab5b PE=1 SV=1	4	2	215	689592	868861	0	947898	446615	878368	857698	0	0	456186	0.429752	0.816463	0.78709	0.208347	0.069184	0
P07356	Anxa2	High	Annexin A2 OS=Mus musculus OX=10090 GN=Anxa2 PE=1 SV=2	152	21	339	1.31712e+08	9.33542e+07	8.89903e+07	1.05047e+08	8.42259e+07	123368258	1.21811e+08	9.43481e+07	1.19065e+08	7.44003e+07	-0.08261	0.874847	0.78709	-0.16366	0.030028	0
Q497I4	Krt35	High	Keratin, type I cuticular Ha5 OS=Mus musculus OX=10090 GN=Krt35 PE=1 SV=1	37	1	455	6.06028e+07	2.82913e+07	3.07264e+07	4.01432e+07	3.45747e+07	6.93631e+07	3.0089e+07	3.99769e+07	3.66272e+07	3.53582e+07	-0.1215	0.892897	0.78709	-0.13398	0.029709	0
P99028	Uqcrh	High	Cytochrome b-c1 complex subunit 6, mitochondrial OS=Mus musculus OX=10090 GN=Uqcrh PE=1 SV=2	12	1	89	6.80019e+06	7.85101e+06	4.09941e+06	3.91647e+06	5.31214e+06	0	4.73758e+06	4.97761e+06	5.81723e+06	6.66066e+06	0.334245	0.706624	0.78709	0.300698	0.072605	0
Q7TNV0	Dek	High	Protein DEK OS=Mus musculus OX=10090 GN=Dek PE=1 SV=1	1	1	380	0	0	0	0	0	0	0	0	1.22653e+06	0	-inf	0.65977	0.78709	-0.5	0.167788	0
Q62376	Snrnp70	High	U1 small nuclear ribonucleoprotein 70 kDa OS=Mus musculus OX=10090 GN=Snrnp70 PE=1 SV=2	1	1	448	0	0	0	0	0	329492	0	0	0	0	-inf	0.65977	0.78709	-0.5	0.167788	0
Q9CX86	Hnrnpa0	High	Heterogeneous nuclear ribonucleoprotein A0 OS=Mus musculus OX=10090 GN=Hnrnpa0 PE=1 SV=1	5	2	305	0	0	0	0	0	0	0	2.55127e+06	0	0	-inf	0.65977	0.78709	-0.5	0.167788	0
Q9DAS9	Gng12	High	Guanine nucleotide-binding protein G(I)/G(S)/G(O) subunit gamma-12 OS=Mus musculus OX=10090 GN=Gng12 PE=1 SV=3	1	1	72	0	0	391247	194344	496689	0	581255	0	398742	393630	-0.34392	0.892897	0.78709	-0.13367	0.050871	0
P17182	Eno1	High	Alpha-enolase OS=Mus musculus OX=10090 GN=Eno1 PE=1 SV=3	334	38	434	4.05782e+08	3.83428e+08	5.72188e+08	4.77619e+08	4.28029e+08	3.8459e+08	509066966	4.70404e+08	4.2801e+08	636435272	-0.09926	0.815894	0.78709	-0.21082	0.038011	0
Q9JIX8	Acin1	High	Apoptotic chromatin condensation inducer in the nucleus OS=Mus musculus OX=10090 GN=Acin1 PE=1 SV=3	7	2	1338	1.09959e+06	0	0	0	0	972232	0	0	0	1.22238e+06	-0.997	0.799019	0.78709	-0.22275	0.125216	0.030635
P83870	Phf5a	High	PHD finger-like domain-containing protein 5A OS=Mus musculus OX=10090 GN=Phf5a PE=1 SV=1	15	2	110	1.03688e+07	2.00728e+06	3.27173e+06	809561	2.5278e+06	1.05604e+06	2.86173e+06	3.21341e+06	2.05743e+06	1.36574e+06	0.847032	0.65977	0.78709	0.400221	0.134991	0
Q3U5Q7	Cmpk2	High	UMP-CMP kinase 2, mitochondrial OS=Mus musculus OX=10090 GN=Cmpk2 PE=1 SV=2	7	3	447	0	0	2.56309e+06	0	0	0	0	0	0	0	inf	0.65977	0.78709	0.5	0.167788	0
Q99K48	Nono	High	Non-POU domain-containing octamer-binding protein OS=Mus musculus OX=10090 GN=Nono PE=1 SV=3	12	5	473	0	2.22315e+06	3.28401e+06	2.19762e+06	3.35113e+06	2.25111e+06	1.81456e+06	3.83436e+06	1.34712e+07	1.72505e+06	-1.06284	0.65977	0.78709	-0.42231	0.158562	0
P11679	Krt8	High	Keratin, type II cytoskeletal 8 OS=Mus musculus OX=10090 GN=Krt8 PE=1 SV=4	51	4	490	3.9111e+06	1.63767e+07	2.23372e+06	6.77542e+06	1.99607e+07	8.29732e+06	3.51899e+06	3.29316e+06	8.78429e+06	4.6081e+06	0.789291	0.65977	0.78709	0.441477	0.135082	0
Q91VC3	Eif4a3	High	Eukaryotic initiation factor 4A-III OS=Mus musculus OX=10090 GN=Eif4a3 PE=1 SV=3	20	1	411	1.26608e+06	1.0593e+07	1.08736e+07	2.085e+06	1.14893e+07	6.03528e+06	5.12118e+06	5.34921e+06	6.02874e+06	8.46877e+06	0.227829	0.886532	0.78709	0.183894	0.046616	0
P28656	Nap1l1	High	Nucleosome assembly protein 1-like 1 OS=Mus musculus OX=10090 GN=Nap1l1 PE=1 SV=2	2	1	391	0	0	0	0	0	0	1.6655e+06	0	0	0	-inf	0.65977	0.78709	-0.5	0.167788	0
Q8K4I3	Arhgef6	High	Rho guanine nucleotide exchange factor 6 OS=Mus musculus OX=10090 GN=Arhgef6 PE=1 SV=1	1	1	771	0	0	0	0	0	0	377978	0	0	0	-inf	0.65977	0.78709	-0.5	0.167788	0
P62889	Rpl30	High	60S ribosomal protein L30 OS=Mus musculus OX=10090 GN=Rpl30 PE=1 SV=2	1	1	115	0	0	0	0	0	0	0	0	0	2.05373e+06	-inf	0.65977	0.78709	-0.5	0.167788	0
Q8C3J5	Dock2	Medium	Dedicator of cytokinesis protein 2 OS=Mus musculus OX=10090 GN=Dock2 PE=1 SV=3	1	1	1828	0	0	0	0	0	0	1.00023e+06	0	0	0	-inf	0.65977	0.78709	-0.5	0.167788	0
Q8BTV2	Cpsf7	Medium	Cleavage and polyadenylation specificity factor subunit 7 OS=Mus musculus OX=10090 GN=Cpsf7 PE=1 SV=2	1	1	471	0	0	0	0	0	426275	0	0	0	0	-inf	0.65977	0.78709	-0.5	0.167788	0
Q99KQ4	Nampt	High	Nicotinamide phosphoribosyltransferase OS=Mus musculus OX=10090 GN=Nampt PE=1 SV=1	10	1	491	0	0	1.46146e+06	0	0	0	1.19528e+06	0	1.58287e+06	0	-0.92671	0.816824	0.78709	-0.20637	0.116293	0
P51150	Rab7a	High	Ras-related protein Rab-7a OS=Mus musculus OX=10090 GN=Rab7a PE=1 SV=2	13	3	207	8.22771e+06	2.98018e+06	2.37619e+06	4.5792e+06	5.31945e+06	2.39614e+06	2.68906e+06	7.68798e+06	6.93956e+06	0	0.252472	0.890071	0.78709	0.151551	0.044579	0
P11031	Sub1	High	Activated RNA polymerase II transcriptional coactivator p15 OS=Mus musculus OX=10090 GN=Sub1 PE=1 SV=3	4	2	127	0	1.6884e+06	0	0	0	0	0	0	0	0	inf	0.65977	0.78709	0.5	0.167788	0
P08113	Hsp90b1	High	Endoplasmin OS=Mus musculus OX=10090 GN=Hsp90b1 PE=1 SV=2	22	6	802	5.55099e+06	3.09064e+06	5.23862e+06	3.1785e+06	2.23707e+06	5.11904e+06	3.06294e+06	4.0335e+06	4.25593e+06	1.09599e+06	0.135388	0.897122	0.78709	0.12925	0.030391	0
P68372	Tubb4b	High	Tubulin beta-4B chain OS=Mus musculus OX=10090 GN=Tubb4b PE=1 SV=1	148	6	445	8.04508e+07	7.68031e+07	9.13762e+07	6.69544e+07	8.38977e+07	7.23125e+07	117346669	8.05535e+07	1.24024e+08	6.69638e+07	-0.20726	0.65977	0.78709	-0.38836	0.072389	0
P99024	Tubb5	High	Tubulin beta-5 chain OS=Mus musculus OX=10090 GN=Tubb5 PE=1 SV=1	159	4	444	4.97601e+07	3.73106e+07	3.61502e+07	2.9971e+07	4.47296e+07	1.91816e+07	4.64699e+07	3.79392e+07	4.33663e+07	2.2615e+07	0.22303	0.696557	0.78709	0.315942	0.06407	0
Q02257	Jup	High	Junction plakoglobin OS=Mus musculus OX=10090 GN=Jup PE=1 SV=3	4	2	745	590897	424863	206103	342463	0	1.08791e+06	331525	0	0	248606	-0.09261	1	0.78709	-0.03459	0.004659	0
P63024	Vamp3	High	Vesicle-associated membrane protein 3 OS=Mus musculus OX=10090 GN=Vamp3 PE=1 SV=1	13	3	103	2.21939e+06	1.86177e+06	1.69914e+06	3.02948e+06	1.8398e+06	3.02512e+06	2.07333e+06	1.87149e+06	2.36606e+06	1.70666e+06	-0.05229	0.94717	0.78709	-0.08317	0.01622	0
Q9JKP5	Mbnl1	High	Muscleblind-like protein 1 OS=Mus musculus OX=10090 GN=Mbnl1 PE=1 SV=1	5	2	341	3.25552e+06	3.46429e+06	4.79425e+06	3.67184e+06	2.66701e+06	4.41246e+06	3.11963e+06	3.96282e+06	3.37433e+06	4.34106e+06	-0.10572	0.799019	0.78709	-0.22372	0.040377	0
Q08189	Tgm3	High	Protein-glutamine gamma-glutamyltransferase E OS=Mus musculus OX=10090 GN=Tgm3 PE=1 SV=2	5	2	693	2.13598e+06	2.0502e+06	1.84867e+06	2.67042e+06	3.67055e+06	3.12464e+06	2.42099e+06	1.65314e+06	2.26389e+06	1.83902e+06	0.130986	0.848358	0.78709	0.183588	0.037342	0
O08917	Flot1	High	Flotillin-1 OS=Mus musculus OX=10090 GN=Flot1 PE=1 SV=1	8	5	428	0	1.24374e+06	1.86065e+06	1.4339e+06	1.90213e+06	973944	0	1.33356e+06	7.26638e+06	161018	-0.59601	0.873679	0.78709	-0.19399	0.083087	0.017063
Q9DB20	Atp5po	High	ATP synthase subunit O, mitochondrial OS=Mus musculus OX=10090 GN=Atp5po PE=1 SV=1	2	1	213	0	3.1087e+06	3.35853e+06	0	3.38088e+06	621376	2.9835e+06	4.00242e+06	4.52824e+06	0	-0.30132	0.892897	0.78709	-0.13378	0.046825	0
P35456	Plaur	High	Urokinase plasminogen activator surface receptor OS=Mus musculus OX=10090 GN=Plaur PE=1 SV=1	14	2	327	2.64562e+06	0	0	1.4226e+06	0	1.15465e+06	0	1.82482e+06	2.62681e+06	1.08959e+06	-0.71887	0.743163	0.78709	-0.27106	0.105253	0
P06151	Ldha	High	L-lactate dehydrogenase A chain OS=Mus musculus OX=10090 GN=Ldha PE=1 SV=3	53	6	332	1.48083e+07	1.2064e+07	1.50238e+07	1.13559e+07	7.29113e+06	1.27889e+07	2.54374e+07	1.52376e+07	9.26919e+06	1.0106e+07	-0.26675	0.743914	0.78709	-0.28464	0.063992	0
P19157	Gstp1	High	Glutathione S-transferase P 1 OS=Mus musculus OX=10090 GN=Gstp1 PE=1 SV=2	3	2	210	0	0	0	0	2.66466e+06	0	0	0	0	0	inf	0.65977	0.78709	0.5	0.167788	0
P47738	Aldh2	High	Aldehyde dehydrogenase, mitochondrial OS=Mus musculus OX=10090 GN=Aldh2 PE=1 SV=1	130	20	519	5.93772e+07	7.43698e+07	8.07914e+07	4.24228e+07	6.3208e+07	3.83214e+07	8.91568e+07	5.94322e+07	5.94364e+07	5.5128e+07	0.086797	0.901808	0.78709	0.126144	0.025338	0
P43277	H1-3	High	Histone H1.3 OS=Mus musculus OX=10090 GN=H1-3 PE=1 SV=2	998	6	221	2700976536	2471664421	2553157954	2875429193	2430929343	3885699237	2222241878	2905242146	2111607817	2064121703	-0.01725	1	0.78709	-0.03658	0.00163	0
Q921T2	Tor1aip1	High	Torsin-1A-interacting protein 1 OS=Mus musculus OX=10090 GN=Tor1aip1 PE=1 SV=3	13	1	595	2.01544e+06	2.09383e+06	1.591e+06	2.20964e+06	2.92588e+06	1.96003e+06	2792209	1.46604e+06	2.0991e+06	2.08272e+06	0.059209	0.933932	0.78709	0.101669	0.019388	0
Q60605	Myl6	High	Myosin light polypeptide 6 OS=Mus musculus OX=10090 GN=Myl6 PE=1 SV=3	263	15	151	3.11288e+08	3.13037e+08	3.31514e+08	2.95138e+08	2.9962e+08	3.69213e+08	2.29269e+08	2.75395e+08	3.42307e+08	4.19356e+08	-0.07694	0.873679	0.78709	-0.212	0.039865	0.015873
D3Z6Q9	Bin2	High	Bridging integrator 2 OS=Mus musculus OX=10090 GN=Bin2 PE=1 SV=1	64	9	489	1.03583e+07	1.81636e+07	2.44522e+07	2.73978e+07	2.07149e+07	2.40485e+07	1.80735e+07	1.96079e+07	1.87081e+07	1.97548e+07	0.012816	1	0.78709	0.022498	0.001207	0
Q8R3S6	Exoc1	High	Exocyst complex component 1 OS=Mus musculus OX=10090 GN=Exoc1 PE=1 SV=4	1	1	894	0	7.47071e+06	6.61074e+06	0	6.16356e+06	3.29321e+06	3.15833e+06	4.73227e+06	0	6.34644e+06	0.20772	0.935054	0.78709	0.099961	0.033314	0
Q9EQK5	Mvp	High	Major vault protein OS=Mus musculus OX=10090 GN=Mvp PE=1 SV=4	5	3	861	394019	7.16511e+07	9.98602e+07	414058	1.19436e+08	1.3567e+06	1.19411e+07	3.55352e+07	1.48359e+07	756191	2.17906	0.525705	0.78709	0.729508	0.306646	0.08254
P53996	Cnbp	Medium	Cellular nucleic acid-binding protein OS=Mus musculus OX=10090 GN=Cnbp PE=1 SV=2	1	1	178	0	1.97227e+06	496235	985891	2.58299e+06	1.92618e+06	1.09015e+06	1.58842e+06	1.49644e+06	1.62808e+06	-0.35641	0.788755	0.78709	-0.278	0.071639	0.040873
P32037	Slc2a3	High	Solute carrier family 2, facilitated glucose transporter member 3 OS=Mus musculus OX=10090 GN=Slc2a3 PE=1 SV=1	6	1	493	0	4.87483e+06	7.57102e+06	0	6.45609e+06	0	5.16603e+06	3.18537e+06	5.96483e+06	0	0.400883	0.878403	0.78709	0.160612	0.059957	0
Q9WU78	Pdcd6ip	High	Programmed cell death 6-interacting protein OS=Mus musculus OX=10090 GN=Pdcd6ip PE=1 SV=3	3	3	869	0	1.05372e+06	737459	1.10095e+06	1.20204e+06	0	719379	957095	553060	1.53342e+06	0.121703	0.962451	0.78709	0.070497	0.021117	0
Q9R1Q7	Plp2	High	Proteolipid protein 2 OS=Mus musculus OX=10090 GN=Plp2 PE=1 SV=1	8	1	152	9.32311e+06	8.34667e+06	6.87527e+06	7.74819e+06	7.77904e+06	1.02327e+07	7.25179e+06	6.04722e+06	8.45201e+06	4.65833e+06	0.129104	0.788997	0.78709	0.251479	0.046372	0
Q8CHP8	Pgp	High	Glycerol-3-phosphate phosphatase OS=Mus musculus OX=10090 GN=Pgp PE=1 SV=1	4	2	321	893000	0	2.39862e+06	1.13764e+06	906878	856368	1.66625e+06	887360	578574	956725	0.109745	0.967899	0.78709	0.068978	0.019771	0
Q64737	Gart	Medium	Trifunctional purine biosynthetic protein adenosine-3 OS=Mus musculus OX=10090 GN=Gart PE=1 SV=3	1	1	1010	920015	0	713811	519617	533142	383025	597984	531599	542010	332087	0.170753	0.893914	0.78709	0.147303	0.036212	0
P47757	Capzb	High	F-actin-capping protein subunit beta OS=Mus musculus OX=10090 GN=Capzb PE=1 SV=3	85	11	277	4.34046e+07	4.19335e+07	5.89222e+07	5.40526e+07	4.05282e+07	4.19917e+07	4.31443e+07	5.12871e+07	4.68309e+07	4.00897e+07	0.096785	0.75614	0.78709	0.273956	0.046339	0
Q9CY97	Ssu72	High	RNA polymerase II subunit A C-terminal domain phosphatase SSU72 OS=Mus musculus OX=10090 GN=Ssu72 PE=1 SV=1	1	1	194	0	0	291986	413947	0	0	348141	0	354177	374518	-0.60919	0.815246	0.78709	-0.21001	0.086516	0
P16546	Sptan1	High	Spectrin alpha chain, non-erythrocytic 1 OS=Mus musculus OX=10090 GN=Sptan1 PE=1 SV=4	12	6	2472	1.72001e+06	1.55115e+06	5.09173e+06	4.56817e+06	2.15068e+06	4.37588e+06	1.7446e+06	2.82058e+06	4.62624e+06	3.26041e+06	-0.15804	0.892897	0.78709	-0.13662	0.03355	0
P05064	Aldoa	High	Fructose-bisphosphate aldolase A OS=Mus musculus OX=10090 GN=Aldoa PE=1 SV=2	330	29	364	3.30276e+08	3.42973e+08	3.9804e+08	3.86101e+08	3.4511e+08	2.84494e+08	3.98573e+08	4.45343e+08	3.04772e+08	4.10928e+08	-0.03293	0.94717	0.78709	-0.09313	0.015724	0
P19973	Lsp1	High	Lymphocyte-specific protein 1 OS=Mus musculus OX=10090 GN=Lsp1 PE=1 SV=2	205	21	330	1.11624e+08	2.88564e+08	2.12831e+08	1.70449e+08	2.68667e+08	2.01665e+08	1.60745e+08	213441682	1.29619e+08	2.64719e+08	0.116981	0.892751	0.78709	0.147873	0.031163	0
Q62266	Sprr1a	High	Cornifin-A OS=Mus musculus OX=10090 GN=Sprr1a PE=1 SV=1	14	1	144	2.62562e+07	9.64543e+06	1.12794e+07	1.64456e+07	1.69704e+07	2.79975e+07	1.13515e+07	1.37384e+07	1.78152e+07	1.39538e+07	-0.0743	0.960348	0.78709	-0.0728	0.01691	0
P62908	Rps3	High	40S ribosomal protein S3 OS=Mus musculus OX=10090 GN=Rps3 PE=1 SV=1	3	2	243	0	0	0	0	0	842910	0	0	0	0	-inf	0.65977	0.78709	-0.5	0.167788	0
P26638	Sars1	High	Serine--tRNA ligase, cytoplasmic OS=Mus musculus OX=10090 GN=Sars1 PE=1 SV=3	3	1	512	0	0	0	0	0	0	1.14665e+06	0	0	0	-inf	0.65977	0.78709	-0.5	0.167788	0
Q9D1A2	Cndp2	High	Cytosolic non-specific dipeptidase OS=Mus musculus OX=10090 GN=Cndp2 PE=1 SV=1	1	1	475	0	0	0	0	0	0	0	0	532937	0	-inf	0.65977	0.78709	-0.5	0.167788	0
Q8BFZ3	Actbl2	High	Beta-actin-like protein 2 OS=Mus musculus OX=10090 GN=Actbl2 PE=1 SV=1	181	1	376	0	0	0	0	0	0	0	0	877227	0	-inf	0.65977	0.78709	-0.5	0.167788	0
Q9CYG7	Tomm34	High	Mitochondrial import receptor subunit TOM34 OS=Mus musculus OX=10090 GN=Tomm34 PE=1 SV=1	9	1	309	0	0	0	0	0	935651	0	0	0	0	-inf	0.65977	0.78709	-0.5	0.167788	0
P35922	Fmr1	High	Synaptic functional regulator FMR1 OS=Mus musculus OX=10090 GN=Fmr1 PE=1 SV=1	7	1	614	0	0	0	0	0	281711	0	0	0	0	-inf	0.65977	0.78709	-0.5	0.167788	0
Q62167	Ddx3x	High	ATP-dependent RNA helicase DDX3X OS=Mus musculus OX=10090 GN=Ddx3x PE=1 SV=3	5	1	662	0	0	0	0	0	0	290185	0	0	0	-inf	0.65977	0.78709	-0.5	0.167788	0
Q75VT8	Hide1	High	Protein HIDE1 OS=Mus musculus OX=10090 GN=Hide1 PE=1 SV=1	4	1	222	0	0	0	0	0	0	0	0	1.26783e+06	0	-inf	0.65977	0.78709	-0.5	0.167788	0
O55098	Stk10	High	Serine/threonine-protein kinase 10 OS=Mus musculus OX=10090 GN=Stk10 PE=1 SV=2	3	1	966	0	0	0	0	0	0	0	0	991999	0	-inf	0.65977	0.78709	-0.5	0.167788	0
P0DP27	Calm2	High	Calmodulin-2 OS=Mus musculus OX=10090 GN=Calm2 PE=1 SV=1	2	2	149	0	0	0	0	0	1.81113e+06	0	0	0	0	-inf	0.65977	0.78709	-0.5	0.167788	0
Q62189	Snrpa	High	U1 small nuclear ribonucleoprotein A OS=Mus musculus OX=10090 GN=Snrpa PE=1 SV=3	2	1	287	0	0	0	0	0	0	0	0	4.82389e+06	0	-inf	0.65977	0.78709	-0.5	0.167788	0
O35643	Ap1b1	High	AP-1 complex subunit beta-1 OS=Mus musculus OX=10090 GN=Ap1b1 PE=1 SV=2	1	1	943	0	0	0	0	0	454252	0	0	0	0	-inf	0.65977	0.78709	-0.5	0.167788	0
P60122	Ruvbl1	Medium	RuvB-like 1 OS=Mus musculus OX=10090 GN=Ruvbl1 PE=1 SV=1	1	1	456	0	0	0	0	0	0	0	0	967577	0	-inf	0.65977	0.78709	-0.5	0.167788	0
O08788	Dctn1	High	Dynactin subunit 1 OS=Mus musculus OX=10090 GN=Dctn1 PE=1 SV=3	1	1	1281	0	0	0	0	0	0	0	0	295835	0	-inf	0.65977	0.78709	-0.5	0.167788	0
Q9CXW3	Cacybp	Medium	Calcyclin-binding protein OS=Mus musculus OX=10090 GN=Cacybp PE=1 SV=1	1	1	229	0	0	0	0	0	3.4007e+06	0	0	0	0	-inf	0.65977	0.78709	-0.5	0.167788	0
Q9CSN1	Snw1	High	SNW domain-containing protein 1 OS=Mus musculus OX=10090 GN=Snw1 PE=1 SV=3	2	1	536	0	0	362330	458002	0	0	0	448018	0	0	0.872652	0.832236	0.78709	0.194719	0.109559	0
Q8CGK7	Gnal	High	Guanine nucleotide-binding protein G(olf) subunit alpha OS=Mus musculus OX=10090 GN=Gnal PE=1 SV=1	13	1	381	9.47183e+06	977269	1.77674e+06	1.09491e+06	0	4.23607e+06	1.94564e+06	1.2675e+06	0	1.81211e+06	0.524384	0.886532	0.78709	0.168209	0.072761	0
Q8BJ37	Tdp1	Medium	Tyrosyl-DNA phosphodiesterase 1 OS=Mus musculus OX=10090 GN=Tdp1 PE=1 SV=2	3	1	609	0	9.13466e+06	2.99287e+07	0	0	3.5619e+06	4.94895e+06	2.08686e+07	0	1.92018e+07	-0.31458	0.935054	0.78709	-0.09421	0.042723	0
O88487	Dync1i2	High	Cytoplasmic dynein 1 intermediate chain 2 OS=Mus musculus OX=10090 GN=Dync1i2 PE=1 SV=1	28	3	612	1.19346e+06	0	3.20133e+06	3.04251e+06	0	2.98068e+06	3.25408e+06	2.74504e+06	484738	667612	-0.44609	0.816824	0.78709	-0.2072	0.070585	0
Q9Z2X1	Hnrnpf	High	Heterogeneous nuclear ribonucleoprotein F OS=Mus musculus OX=10090 GN=Hnrnpf PE=1 SV=3	10	4	415	0	2.99365e+06	1.37419e+06	1.33022e+06	1.18362e+06	1.03416e+06	4.24323e+06	948193	1.18933e+06	441035	-0.19103	0.94717	0.78709	-0.08423	0.02959	0
Q8CIE6	Copa	High	Coatomer subunit alpha OS=Mus musculus OX=10090 GN=Copa PE=1 SV=2	4	1	1224	0	0	2.36432e+06	0	1.60004e+06	0	0	1.817e+06	0	0	1.12553	0.773842	0.78709	0.248611	0.170909	0.090635
Q9D1E6	Tbcb	High	Tubulin-folding cofactor B OS=Mus musculus OX=10090 GN=Tbcb PE=1 SV=2	4	1	244	0	1.01915e+06	1.66221e+06	1.01296e+06	0	717446	2.19862e+06	2.26086e+06	860035	0	-0.70852	0.697821	0.78709	-0.30579	0.108977	0
Q8VBT6	Apobr	High	Apolipoprotein B receptor OS=Mus musculus OX=10090 GN=Apobr PE=1 SV=1	78	12	942	1.03101e+07	1.26638e+07	8.51456e+06	1.80885e+07	1.2021e+07	1.42305e+07	9.41457e+06	1.58699e+07	1.3624e+07	1.03637e+07	-0.04393	0.965714	0.78709	-0.06737	0.01328	0
Q8K124	Plekho2	High	Pleckstrin homology domain-containing family O member 2 OS=Mus musculus OX=10090 GN=Plekho2 PE=1 SV=1	3	3	495	0	1.0585e+06	0	929807	1.0068e+06	693164	0	0	0	1.3081e+06	0.581699	0.831655	0.78709	0.195221	0.081889	0
P62627	Dynlrb1	High	Dynein light chain roadblock-type 1 OS=Mus musculus OX=10090 GN=Dynlrb1 PE=1 SV=3	7	2	96	2.26365e+06	0	2.99412e+06	1.77523e+06	1.94629e+06	2.56065e+06	0	2.19093e+06	2.83146e+06	2.53865e+06	-0.17278	0.919991	0.78709	-0.11296	0.031747	0
P70388	Rad50	High	DNA repair protein RAD50 OS=Mus musculus OX=10090 GN=Rad50 PE=1 SV=1	2	1	1312	0	0	4.12878e+06	9.39643e+07	1.45931e+06	0	0	2.48149e+06	0	2.36693e+07	1.9286	0.740621	0.78709	0.316884	0.173533	0
Q7SIG6	Asap2	Medium	Arf-GAP with SH3 domain, ANK repeat and PH domain-containing protein 2 OS=Mus musculus OX=10090 GN=Asap2 PE=1 SV=3	5	1	958	2.90866e+06	9.81734e+06	2.56954e+06	2.47459e+06	2.24021e+06	3.47431e+06	2.17177e+06	3.3775e+06	3.08158e+06	2.62308e+06	0.44216	0.76334	0.78709	0.310449	0.10576	0.090635
P68510	Ywhah	High	14-3-3 protein eta OS=Mus musculus OX=10090 GN=Ywhah PE=1 SV=2	81	6	246	1.64838e+07	3.36801e+07	2.2641e+07	3.90961e+07	1.9584e+07	3.35663e+07	2.32648e+07	2.62838e+07	2.78418e+07	2.51447e+07	-0.04978	0.963389	0.78709	-0.07602	0.015011	0
O35639	Anxa3	High	Annexin A3 OS=Mus musculus OX=10090 GN=Anxa3 PE=1 SV=4	71	11	323	2.19715e+07	524438080	3.69759e+08	2.65757e+07	4.42903e+08	4.08515e+07	3.02737e+08	4.74722e+08	1.57931e+07	2.71002e+07	0.686134	0.748796	0.78709	0.264009	0.101176	0
E9Q555	Rnf213	Medium	E3 ubiquitin-protein ligase RNF213 OS=Mus musculus OX=10090 GN=Rnf213 PE=1 SV=2	1	1	5152	412351	0	0	0	0	0	0	0	0	0	inf	0.65977	0.78709	0.5	0.167788	0
Q6IME9	Krt72	High	Keratin, type II cytoskeletal 72 OS=Mus musculus OX=10090 GN=Krt72 PE=3 SV=1	28	1	520	0	1.03272e+07	0	0	0	0	0	0	0	0	inf	0.65977	0.78709	0.5	0.167788	0
Q6PGH2	Jpt2	High	Jupiter microtubule associated homolog 2 OS=Mus musculus OX=10090 GN=Jpt2 PE=1 SV=1	2	1	190	0	1.36446e+06	0	0	0	0	1.92462e+06	1.36303e+06	0	0	-1.26873	0.737794	0.78709	-0.28067	0.158977	0
Q05793	Hspg2	High	Basement membrane-specific heparan sulfate proteoglycan core protein OS=Mus musculus OX=10090 GN=Hspg2 PE=1 SV=1	6	1	3707	720484	0	151244	968621	0	378394	0	0	0	847032	0.586697	0.873679	0.78709	0.167221	0.078568	0
P29595	Nedd8	High	NEDD8 OS=Mus musculus OX=10090 GN=Nedd8 PE=1 SV=2	1	1	81	0	3.06335e+06	2.20566e+06	0	3.27973e+06	0	2.38447e+06	0	4.12363e+06	3.821e+06	-0.27293	0.925135	0.78709	-0.11032	0.040936	0
P62814	Atp6v1b2	High	V-type proton ATPase subunit B, brain isoform OS=Mus musculus OX=10090 GN=Atp6v1b2 PE=1 SV=1	21	6	511	9.19809e+06	4.72483e+06	3.91719e+06	1.12181e+07	7.73449e+06	7.48032e+06	7.1923e+06	5.25443e+06	7.06389e+06	5.4596e+06	0.181177	0.816464	0.78709	0.236961	0.049367	0
Q8CCS6	Pabpn1	High	Polyadenylate-binding protein 2 OS=Mus musculus OX=10090 GN=Pabpn1 PE=1 SV=3	12	3	302	4.72631e+06	2.64426e+06	2.39698e+06	0	2.58495e+06	847348	3.79542e+06	4.94314e+06	2.16309e+06	3.60787e+06	-0.31408	0.816824	0.78709	-0.2058	0.05781	0
P13542	Myh8	High	Myosin-8 OS=Mus musculus OX=10090 GN=Myh8 PE=2 SV=2	1	1	1937	0	0	0	1.20086e+06	0	0	0	0	0	0	inf	0.65977	0.78709	0.5	0.167788	0
Q60634	Flot2	High	Flotillin-2 OS=Mus musculus OX=10090 GN=Flot2 PE=1 SV=2	3	1	428	0	0	0	1.60193e+06	0	0	0	0	0	0	inf	0.65977	0.78709	0.5	0.167788	0
P17225	Ptbp1	High	Polypyrimidine tract-binding protein 1 OS=Mus musculus OX=10090 GN=Ptbp1 PE=1 SV=2	10	2	527	2.82331e+06	3.20351e+06	3.73106e+06	0	0	0	3.99191e+06	3.2912e+06	0	3.36323e+06	-0.12572	0.983654	0.78709	-0.05265	0.015338	0
Q9CQJ6	Denr	High	Density-regulated protein OS=Mus musculus OX=10090 GN=Denr PE=1 SV=1	4	1	198	0	0	0	463573	0	0	0	0	0	0	inf	0.65977	0.78709	0.5	0.167788	0
O70435	Psma3	High	Proteasome subunit alpha type-3 OS=Mus musculus OX=10090 GN=Psma3 PE=1 SV=3	2	1	255	969488	0	0	0	0	0	0	0	0	0	inf	0.65977	0.78709	0.5	0.167788	0
P97808	Fxyd5	High	FXYD domain-containing ion transport regulator 5 OS=Mus musculus OX=10090 GN=Fxyd5 PE=1 SV=3	3	2	178	913070	0	0	569457	0	0	0	0	608207	0	1.28543	0.737794	0.78709	0.280981	0.160612	0
Q61696	Hspa1a	High	Heat shock 70 kDa protein 1A OS=Mus musculus OX=10090 GN=Hspa1a PE=1 SV=2	49	4	641	3.44599e+06	0	0	2.00471e+06	5.01884e+06	6.3914e+06	0	2.01964e+06	7.92931e+06	0	-0.64224	0.805527	0.78709	-0.22339	0.091482	0
Q9CQM5	Txndc17	High	Thioredoxin domain-containing protein 17 OS=Mus musculus OX=10090 GN=Txndc17 PE=1 SV=1	5	1	123	2.35588e+06	2.67439e+06	3.37182e+06	2.59273e+06	0	3.07215e+06	0	2.75346e+06	2.57454e+06	3.74068e+06	-0.14304	0.935054	0.78709	-0.0944	0.026395	0
Q9DB77	Uqcrc2	High	Cytochrome b-c1 complex subunit 2, mitochondrial OS=Mus musculus OX=10090 GN=Uqcrc2 PE=1 SV=1	4	2	453	1.76304e+06	4.32572e+06	2.1359e+06	0	6.5707e+06	0	1.87635e+06	3.98744e+06	6.08646e+06	0	0.308104	0.904486	0.78709	0.122823	0.045986	0
P97298	Serpinf1	High	Pigment epithelium-derived factor OS=Mus musculus OX=10090 GN=Serpinf1 PE=1 SV=2	4	2	417	2.58796e+07	0	0	1.55541e+07	0	1.42629e+06	2.73106e+06	1.98171e+06	1.12467e+06	1.06147e+06	2.31525	0.638776	0.78709	0.58672	0.261407	0.065873
Q920M7	Syt17	Medium	Synaptotagmin-17 OS=Mus musculus OX=10090 GN=Syt17 PE=1 SV=1	1	1	470	0	4.369e+06	0	3.45155e+06	4.37709e+06	5.14442e+06	2.45786e+06	3.12789e+06	0	1.82636e+08	-3.98666	0.65977	0.78709	-0.48951	0.237652	0
P58058	Nadk	High	NAD kinase OS=Mus musculus OX=10090 GN=Nadk PE=1 SV=2	4	1	439	3.12846e+06	1.82854e+06	0	2.92408e+06	2.48844e+06	2.07253e+06	2.42678e+06	2.47453e+06	2.23236e+06	2.13468e+06	-0.12918	0.911708	0.78709	-0.15098	0.032748	0
P84089	Erh	High	Enhancer of rudimentary homolog OS=Mus musculus OX=10090 GN=Erh PE=1 SV=1	31	3	104	970764	12251777	1.67125e+07	1.6377e+07	1.71279e+07	8.80737e+06	1.50627e+07	1.6133e+07	1.9232e+07	1.9746e+07	-0.31612	0.697821	0.78709	-0.30967	0.072093	0
O35295	Purb	High	Transcriptional activator protein Pur-beta OS=Mus musculus OX=10090 GN=Purb PE=1 SV=3	6	1	324	0	0	496186	0	0	0	0	0	0	0	inf	0.65977	0.78709	0.5	0.167788	0
Q9JJ28	Flii	High	Protein flightless-1 homolog OS=Mus musculus OX=10090 GN=Flii PE=1 SV=1	3	2	1271	3.31834e+06	0	0	0	0	0	0	0	0	0	inf	0.65977	0.78709	0.5	0.167788	0
Q64475	H2bc3	High	Histone H2B type 1-B OS=Mus musculus OX=10090 GN=H2bc3 PE=1 SV=3	1209	1	126	8.53679e+08	7.96576e+08	9.43645e+08	1234744282	9.14347e+08	1344960523	6.87909e+08	6.66233e+08	8.13236e+08	9.7897e+08	0.078661	0.905529	0.78709	0.125422	0.024464	0
P09602	Hmgn2	High	Non-histone chromosomal protein HMG-17 OS=Mus musculus OX=10090 GN=Hmgn2 PE=1 SV=2	94	8	90	3.93296e+07	5.92136e+07	3.99664e+07	9.34806e+07	6.78657e+07	147513524	4.18272e+07	6.62314e+07	6.67154e+07	4.8225e+07	-0.30525	0.788997	0.78709	-0.24342	0.062072	0
Q9D0J8	Ptms	High	Parathymosin OS=Mus musculus OX=10090 GN=Ptms PE=1 SV=3	1	1	101	0	0	0	0	1.443e+06	0	0	0	0	0	inf	0.65977	0.78709	0.5	0.167788	0
Q8BIP0	Dars2	Medium	Aspartate--tRNA ligase, mitochondrial OS=Mus musculus OX=10090 GN=Dars2 PE=1 SV=1	1	1	653	0	0	0	0	1.35288e+07	0	0	0	0	0	inf	0.65977	0.78709	0.5	0.167788	0
P97825	Jpt1	High	Jupiter microtubule associated homolog 1 OS=Mus musculus OX=10090 GN=Jpt1 PE=1 SV=3	6	3	154	0	6.38329e+06	538768	353581	6.3506e+06	1.06583e+06	807407	708734	3.23974e+06	3.93486e+06	0.481941	0.873679	0.78709	0.178439	0.070102	0
P47955	Rplp1	High	60S acidic ribosomal protein P1 OS=Mus musculus OX=10090 GN=Rplp1 PE=1 SV=1	4	1	114	0	3.67036e+06	5.3652e+06	0	1.94431e+07	0	1.04128e+07	7.47941e+06	3.32577e+06	8.09724e+06	-0.04177	1	0.78709	-0.01535	0.002049	0
Q8JZQ9	Eif3b	High	Eukaryotic translation initiation factor 3 subunit B OS=Mus musculus OX=10090 GN=Eif3b PE=1 SV=1	9	2	803	0	0	0	0	0	0	461025	0	0	0	-inf	0.65977	0.78709	-0.5	0.167788	0
Q9QYB5	Add3	High	Gamma-adducin OS=Mus musculus OX=10090 GN=Add3 PE=1 SV=2	4	1	706	0	0	0	0	0	0	1.0469e+06	0	0	0	-inf	0.65977	0.78709	-0.5	0.167788	0
P08103	Hck	High	Tyrosine-protein kinase HCK OS=Mus musculus OX=10090 GN=Hck PE=1 SV=4	7	1	524	0	1.06775e+06	1.07888e+06	0	0	2.20648e+06	1.18222e+06	0	0	0	-0.65866	0.873679	0.867221	-0.17533	0.086528	0
Q64291	Krt12	High	Keratin, type I cytoskeletal 12 OS=Mus musculus OX=10090 GN=Krt12 PE=1 SV=2	5	1	487	1.84778e+07	1.01031e+07	0	1.39503e+07	1.57637e+07	1.76176e+07	0	1.20472e+07	1.19893e+07	1.03353e+07	0.165152	0.933493	0.867221	0.103482	0.029734	0
P21619	Lmnb2	High	Lamin-B2 OS=Mus musculus OX=10090 GN=Lmnb2 PE=1 SV=2	18	3	596	354210	0	522513	432984	726952	279043	470680	284875	850035	0	0.111922	0.976648	0.867221	0.058591	0.01857	0
O70456	Sfn	High	14-3-3 protein sigma OS=Mus musculus OX=10090 GN=Sfn PE=1 SV=2	47	1	248	846583	0	333143	590670	481233	516370	302424	499981	567957	0	0.255079	0.891609	0.867221	0.14896	0.044476	0
Q61166	Mapre1	High	Microtubule-associated protein RP/EB family member 1 OS=Mus musculus OX=10090 GN=Mapre1 PE=1 SV=3	13	3	268	4.88263e+06	0	0	5.15129e+06	0	0	2.45952e+06	0	0	4.8402e+06	0.458972	0.904183	0.867221	0.1243	0.060569	0
O88844	Idh1	High	Isocitrate dehydrogenase [NADP] cytoplasmic OS=Mus musculus OX=10090 GN=Idh1 PE=1 SV=2	5	4	414	1.21629e+06	0	1.37858e+06	0	0	775360	0	0	606011	0	0.909561	0.788755	0.867221	0.247588	0.120249	0
P70248	Myo1f	High	Unconventional myosin-If OS=Mus musculus OX=10090 GN=Myo1f PE=1 SV=1	16	3	1099	0	7.83983e+06	1.13127e+07	5.64104e+06	8.90908e+06	0	7.12603e+06	8.50441e+06	7.22098e+06	8.77511e+06	0.091726	0.976648	0.867221	0.058778	0.01667	0
Q32NZ6	Tmc5	Medium	Transmembrane channel-like protein 5 OS=Mus musculus OX=10090 GN=Tmc5 PE=2 SV=1	7	1	967	0	0	4.47878e+07	0	4.31423e+07	0	0	1.93979e+07	0	2.59379e+07	0.955707	0.776563	0.867221	0.259401	0.126251	0
P56391	Cox6b1	High	Cytochrome c oxidase subunit 6B1 OS=Mus musculus OX=10090 GN=Cox6b1 PE=1 SV=2	2	2	86	0	1.08131e+07	0	0	3.08641e+06	0	2.86377e+06	1.312e+06	0	0	1.73492	0.682905	0.867221	0.365199	0.209143	0
Q8K394	Plcl2	High	Inactive phospholipase C-like protein 2 OS=Mus musculus OX=10090 GN=Plcl2 PE=1 SV=2	1	1	1128	483067	0	672842	918388	557276	686883	0	1.81949e+06	864228	374941	-0.50925	0.790837	0.867221	-0.24423	0.081629	0
P70124	Serpinb5	High	Serpin B5 OS=Mus musculus OX=10090 GN=Serpinb5 PE=1 SV=1	2	2	375	667253	0	0	555123	0	1.14642e+06	0	0	1.54231e+06	0	-1.13724	0.737138	0.867221	-0.30175	0.149301	0
Q9JLC3	Msrb1	High	Methionine-R-sulfoxide reductase B1 OS=Mus musculus OX=10090 GN=Msrb1 PE=1 SV=3	1	1	116	0	0	481057	0	864963	0	0	455858	429195	0	0.604864	0.881056	0.867221	0.162226	0.079622	0
Q3U1F9	Pag1	High	Phosphoprotein associated with glycosphingolipid-enriched microdomains 1 OS=Mus musculus OX=10090 GN=Pag1 PE=1 SV=2	1	1	429	0	2.82486e+06	0	0	1.8657e+06	0	1.37602e+06	1.15331e+06	1.78051e+06	2.50866e+06	-0.53969	0.816463	0.867221	-0.21157	0.080102	0
Q9DCW4	Etfb	High	Electron transfer flavoprotein subunit beta OS=Mus musculus OX=10090 GN=Etfb PE=1 SV=3	10	5	255	1.73627e+06	0	3.53547e+06	0	0	2.85216e+06	3.21563e+06	0	1.48716e+06	0	-0.51914	0.873679	0.886344	-0.16469	0.071783	0
P06800	Ptprc	High	Receptor-type tyrosine-protein phosphatase C OS=Mus musculus OX=10090 GN=Ptprc PE=1 SV=4	32	8	1293	1.41451e+07	1.94346e+07	1.9247e+07	1.81851e+07	1.91176e+07	1.11778e+07	1.9301e+07	1.71982e+07	1.97153e+07	1.72432e+07	0.090734	0.808348	0.886344	0.217937	0.038164	0
P41245	Mmp9	High	Matrix metalloproteinase-9 OS=Mus musculus OX=10090 GN=Mmp9 PE=1 SV=2	195	24	730	1.00987e+08	1.08569e+08	1.1053e+08	7.66761e+07	1.12653e+08	6.48808e+07	1.43048e+08	1.03858e+08	1.06963e+08	1.01882e+08	-0.03143	0.979039	0.886344	-0.05908	0.010962	0
Q497J1	Tmem86b	Medium	Lysoplasmalogenase OS=Mus musculus OX=10090 GN=Tmem86b PE=2 SV=1	1	1	226	0	6.24729e+06	5.86627e+06	3.37091e+06	5.59276e+06	1.94288e+06	7.58629e+06	4.47903e+06	8.09121e+06	2.30259e+06	-0.21132	0.892897	0.886344	-0.13555	0.038485	0
P62259	Ywhae	High	14-3-3 protein epsilon OS=Mus musculus OX=10090 GN=Ywhae PE=1 SV=1	69	5	255	2.11862e+07	2.30425e+07	2.28355e+07	2.21997e+07	2.16045e+07	2.88548e+07	1.88028e+07	2.2973e+07	1.31785e+07	2.64454e+07	0.008014	1	0.886344	0.019537	0.003367	0.028373
P11835	Itgb2	High	Integrin beta-2 OS=Mus musculus OX=10090 GN=Itgb2 PE=1 SV=2	362	43	771	7.061e+08	6.17973e+08	5.68696e+08	7.88599e+08	6.89249e+08	1003941053	4.57481e+08	6.06149e+08	6.00193e+08	7.44159e+08	-0.01757	1	0.886344	-0.03174	0.001661	0
P60335	Pcbp1	High	Poly(rC)-binding protein 1 OS=Mus musculus OX=10090 GN=Pcbp1 PE=1 SV=1	43	9	356	1.41698e+07	1.0757e+07	9.16329e+06	1.14985e+07	8.74381e+06	7.49151e+06	1.57223e+07	7.61063e+06	1.55719e+07	9.10387e+06	-0.03068	1	0.886344	-0.04104	0.00291	0
Q9JKF1	Iqgap1	High	Ras GTPase-activating-like protein IQGAP1 OS=Mus musculus OX=10090 GN=Iqgap1 PE=1 SV=2	38	10	1657	1.80697e+07	1.29796e+07	2.73869e+06	8.53813e+06	7.3938e+06	3.17679e+06	1.95561e+07	3.2788e+06	8.64471e+06	4.60548e+06	0.340695	0.847738	0.886344	0.18367	0.057346	0
Q9CPQ1	Cox6c	High	Cytochrome c oxidase subunit 6C OS=Mus musculus OX=10090 GN=Cox6c PE=1 SV=3	5	1	76	4.72919e+06	3.29726e+06	2.90848e+06	2.45166e+06	2.7582e+06	1.7482e+06	4.24115e+06	3.94075e+06	2.98935e+06	2.4185e+06	0.073962	0.935054	0.886344	0.093481	0.019684	0
Q8BT60	Cpne3	High	Copine-3 OS=Mus musculus OX=10090 GN=Cpne3 PE=1 SV=2	14	2	533	2.77698e+06	2.21534e+06	2.2369e+06	1.95095e+06	2.35186e+06	2.31988e+06	2.98311e+06	1.86451e+06	2.31166e+06	1.19223e+06	0.111898	0.843369	0.886344	0.200036	0.037753	0
Q9CZY3	Ube2v1	High	Ubiquitin-conjugating enzyme E2 variant 1 OS=Mus musculus OX=10090 GN=Ube2v1 PE=1 SV=1	14	2	147	9.04987e+06	6.59154e+06	7.37504e+06	9.2497e+06	7.66912e+06	1.02034e+07	5.84434e+06	7.9509e+06	8.37114e+06	8.05116e+06	-0.01744	1	0.886344	-0.04046	0.001648	0
P02802	Mt1	High	Metallothionein-1 OS=Mus musculus OX=10090 GN=Mt1 PE=1 SV=1	4	1	61	774414	889087	229994	1.2826e+06	0	1.01196e+06	0	1.05023e+06	0	571163	0.270354	0.911429	0.886344	0.117406	0.041652	0
Q5SUA5	Myo1g	High	Unconventional myosin-Ig OS=Mus musculus OX=10090 GN=Myo1g PE=1 SV=1	7	1	1024	0	1.59724e+06	0	0	0	0	1.50448e+06	1.20799e+06	0	0	-0.76403	0.873679	0.886344	-0.17028	0.08666	0
O88842	Fgd3	High	FYVE, RhoGEF and PH domain-containing protein 3 OS=Mus musculus OX=10090 GN=Fgd3 PE=1 SV=1	6	2	733	928473	0	0	2.10804e+06	839622	0	2.51136e+06	0	885124	1.16494e+06	-0.23487	0.948644	0.886344	-0.08056	0.033271	0
P30355	Alox5ap	High	Arachidonate 5-lipoxygenase-activating protein OS=Mus musculus OX=10090 GN=Alox5ap PE=1 SV=2	10	1	161	1.25788e+07	7.99946e+06	1.07985e+07	1.00529e+07	9.72624e+06	1.05531e+07	1.12014e+07	8.66091e+06	1.04443e+07	6.77291e+06	0.102953	0.797416	0.886344	0.226985	0.040556	0
P63242	Eif5a	High	Eukaryotic translation initiation factor 5A-1 OS=Mus musculus OX=10090 GN=Eif5a PE=1 SV=2	56	8	154	2.78943e+07	4.81327e+07	3.69306e+07	2.99522e+07	4.65069e+07	2.35805e+07	4.32931e+07	4.32369e+07	2.10564e+07	5.71866e+07	0.008119	1	0.886344	0.009738	0.000759	0
P61089	Ube2n	High	Ubiquitin-conjugating enzyme E2 N OS=Mus musculus OX=10090 GN=Ube2n PE=1 SV=1	3	2	152	622700	0	0	539445	0	777695	0	0	0	0	0.579514	0.897122	0.886344	0.128803	0.069232	0
P14148	Rpl7	High	60S ribosomal protein L7 OS=Mus musculus OX=10090 GN=Rpl7 PE=1 SV=2	1	1	270	0	3.28876e+06	0	0	0	1.16712e+06	2.55111e+06	0	0	0	-0.17707	1	0.886344	-0.03693	0.004976	0
Q8BG48	Stk17b	High	Serine/threonine-protein kinase 17B OS=Mus musculus OX=10090 GN=Stk17b PE=1 SV=1	3	2	372	0	0	466467	226440	75510.8	342440	326769	0	0	274025	-0.29573	0.93084	0.886344	-0.10512	0.042405	0
O54988	Slk	High	STE20-like serine/threonine-protein kinase OS=Mus musculus OX=10090 GN=Slk PE=1 SV=2	10	6	1233	2.13357e+07	655504	0	1.25069e+06	784934	1.43441e+06	704017	1.74212e+06	893628	618468	2.15558	0.69884	0.886344	0.42781	0.209613	0
P19536	Cox5b	High	Cytochrome c oxidase subunit 5B, mitochondrial OS=Mus musculus OX=10090 GN=Cox5b PE=1 SV=1	4	2	128	1.13542e+06	1.8467e+06	1.10068e+06	1.63224e+06	1.0406e+06	2.23579e+06	0	0	1.74459e+06	2.81416e+06	-0.00829	1	0.886344	-0.00524	0.001453	0.10754
P62281	Rps11	High	40S ribosomal protein S11 OS=Mus musculus OX=10090 GN=Rps11 PE=1 SV=3	4	2	158	2.8704e+07	1.34285e+07	1.97759e+07	1.44379e+07	2.43189e+07	4.29251e+07	2.71494e+07	8.04301e+06	1.92451e+07	2.36764e+07	-0.26591	0.797416	0.886344	-0.23739	0.057503	0
Q9CQI6	Cotl1	High	Coactosin-like protein OS=Mus musculus OX=10090 GN=Cotl1 PE=1 SV=3	100	14	142	5.68246e+07	5.16476e+07	5.5041e+07	4.97284e+07	5.91433e+07	7.56758e+07	5.56312e+07	4.9493e+07	5.62715e+07	3.47342e+07	0.003071	1	0.886344	0.006983	0.000278	0
Q9R062	Gyg1	High	Glycogenin-1 OS=Mus musculus OX=10090 GN=Gyg1 PE=1 SV=3	13	4	333	3.71187e+06	1.54642e+06	3.19139e+06	4.79565e+06	2.18618e+06	2.39416e+06	2.04767e+06	1.64454e+06	6.32433e+06	6.49445e+06	-0.2929	0.828354	0.886344	-0.21049	0.056428	0
Q6ZWX6	Eif2s1	High	Eukaryotic translation initiation factor 2 subunit 1 OS=Mus musculus OX=10090 GN=Eif2s1 PE=1 SV=3	10	2	315	1.47105e+06	0	952659	1.23044e+06	0	1.45953e+06	3.05174e+06	1.21945e+06	0	0	-0.64918	0.795973	0.886344	-0.23775	0.094091	0
P97797	Sirpa	High	Tyrosine-protein phosphatase non-receptor type substrate 1 OS=Mus musculus OX=10090 GN=Sirpa PE=1 SV=2	33	6	513	9.04743e+06	1.22817e+07	1.4693e+07	1.06652e+07	1.6619e+07	2.61266e+06	9.05431e+06	1.46358e+07	1.2651e+07	1.65067e+07	0.190888	0.828815	0.886344	0.205767	0.046061	0
P19001	Krt19	High	Keratin, type I cytoskeletal 19 OS=Mus musculus OX=10090 GN=Krt19 PE=1 SV=1	86	2	403	1.02879e+07	4.02502e+06	6.50088e+06	6.51629e+06	3.59461e+06	8.2688e+06	5.48962e+06	6.66708e+06	6.47119e+06	4.33911e+06	-0.01444	1	0.886344	-0.01686	0.001362	0
P48678	Lmna	High	Prelamin-A/C OS=Mus musculus OX=10090 GN=Lmna PE=1 SV=2	7	4	665	0	645463	557668	0	0	9.97656e+06	0	0	0	0	-3.05175	0.706624	0.886344	-0.40934	0.21132	0.090635
Q99LX0	Park7	High	Parkinson disease protein 7 homolog OS=Mus musculus OX=10090 GN=Park7 PE=1 SV=1	9	4	189	3.80286e+06	7.76104e+06	2.90048e+06	5.50378e+06	0	3.2554e+06	3.7214e+06	4.58739e+06	1.16132e+07	3.55471e+06	-0.42087	0.788755	0.886344	-0.2349	0.071939	0
Q571E4	Galns	High	N-acetylgalactosamine-6-sulfatase OS=Mus musculus OX=10090 GN=Galns PE=1 SV=2	2	1	520	0	172303	0	258451	0	0	275864	119354	147232	0	-0.33262	0.93084	0.886344	-0.10532	0.04595	0
O54879	Hmgb3	High	High mobility group protein B3 OS=Mus musculus OX=10090 GN=Hmgb3 PE=1 SV=3	8	2	200	0	1.91449e+06	0	0	2.24955e+06	0	0	1.11342e+07	1.11458e+06	1.16013e+06	-1.68714	0.703979	0.886344	-0.35004	0.196477	0
Q922B2	Dars1	High	Aspartate--tRNA ligase, cytoplasmic OS=Mus musculus OX=10090 GN=Dars1 PE=1 SV=2	4	1	501	0	2.83081e+06	0	0	1.68199e+06	0	5.1426e+06	0	0	0	-0.18847	1	0.886344	-0.03911	0.023226	0.050635
P12787	Cox5a	High	Cytochrome c oxidase subunit 5A, mitochondrial OS=Mus musculus OX=10090 GN=Cox5a PE=1 SV=2	11	3	146	6.72188e+06	8.60479e+06	1.09369e+07	1.31004e+07	1.52029e+07	4.6321e+06	1.91434e+07	1.57529e+07	1.06585e+07	1.05209e+07	-0.15386	0.890071	0.886344	-0.1535	0.035441	0
Q62151	Ager	High	Advanced glycosylation end product-specific receptor OS=Mus musculus OX=10090 GN=Ager PE=1 SV=2	1	1	402	0	4.85249e+06	2.00397e+06	0	9.4124e+06	2.5199e+06	0	4.25609e+06	4.68964e+06	0	0.504798	0.873679	0.886344	0.172651	0.071496	0
Q9CZ44	Nsfl1c	High	NSFL1 cofactor p47 OS=Mus musculus OX=10090 GN=Nsfl1c PE=1 SV=1	13	1	370	0	1.818e+06	1.49534e+06	0	0	1.36413e+06	1.38533e+06	0	1.84668e+06	0	-0.47214	0.875861	0.886344	-0.16155	0.066877	0
P57780	Actn4	High	Alpha-actinin-4 OS=Mus musculus OX=10090 GN=Actn4 PE=1 SV=1	105	10	912	6.31977e+07	4.40323e+07	4.33396e+07	6.70238e+07	3.10775e+07	5.87248e+07	5.15277e+07	4.29675e+07	6.25649e+07	3.47492e+07	-0.01077	1	0.886344	-0.01578	0.001012	0
O35682	Myadm	High	Myeloid-associated differentiation marker OS=Mus musculus OX=10090 GN=Myadm PE=1 SV=2	6	1	320	472124	0	0	362868	0	0	0	0	0	549354	0.604029	0.892897	0.886344	0.133736	0.072028	0
O70310	Nmt1	High	Glycylpeptide N-tetradecanoyltransferase 1 OS=Mus musculus OX=10090 GN=Nmt1 PE=1 SV=1	4	2	496	532877	0	0	0	570800	0	0	0	866238	0	0.349483	0.95551	0.886344	0.076952	0.032804	0
P27784	Ccl6	High	C-C motif chemokine 6 OS=Mus musculus OX=10090 GN=Ccl6 PE=1 SV=1	2	1	116	0	2.09954e+06	2.94683e+06	0	2.9843e+06	0	1.45826e+06	953595	0	3.68102e+06	0.398396	0.892897	0.886344	0.1434	0.057385	0.017302
Q6P069	Sri	High	Sorcin OS=Mus musculus OX=10090 GN=Sri PE=1 SV=1	42	7	198	2.87374e+07	3.02142e+07	2.55937e+07	2.15884e+07	2.6471e+07	3.63306e+07	2.34e+07	1.74729e+07	2.9721e+07	2.18369e+07	0.04243	0.956956	0.886344	0.080512	0.014918	0
O70591	Pfdn2	High	Prefoldin subunit 2 OS=Mus musculus OX=10090 GN=Pfdn2 PE=1 SV=2	5	2	154	421912	493941	671295	872171	555906	1.36582e+06	372837	487833	394895	3.12473e+06	-0.93032	0.65977	0.886344	-0.45068	0.149776	0
Q91X58	Zfand2b	High	AN1-type zinc finger protein 2B OS=Mus musculus OX=10090 GN=Zfand2b PE=1 SV=1	10	1	257	781547	0	707976	800836	0	781212	534717	751970	0	924936	-0.38594	0.82615	0.886344	-0.20083	0.063987	0
P08030	Aprt	Medium	Adenine phosphoribosyltransferase OS=Mus musculus OX=10090 GN=Aprt PE=1 SV=2	2	1	180	1.6329e+06	2.50291e+06	0	2.42362e+06	0	0	0	0	2.0913e+06	2.62333e+06	0.476427	0.875861	0.886344	0.161785	0.067318	0
P43274	H1-4	High	Histone H1.4 OS=Mus musculus OX=10090 GN=H1-4 PE=1 SV=2	893	9	219	5.26973e+08	4.9596e+08	4.4249e+08	6.56352e+08	5.46878e+08	6.9985e+08	3.75084e+08	4.65473e+08	7.62764e+08	3.75851e+08	-0.00559	1	0.886344	-0.00883	0.000519	0
Q9DCL8	Ppp1r2	High	Protein phosphatase inhibitor 2 OS=Mus musculus OX=10090 GN=Ppp1r2 PE=1 SV=3	1	1	206	0	634024	789229	0	1.32164e+06	1.29687e+06	581113	628100	471628	0	-0.11745	0.986639	0.886344	-0.0507	0.013571	0
Q8VED5	Krt79	High	Keratin, type II cytoskeletal 79 OS=Mus musculus OX=10090 GN=Krt79 PE=1 SV=2	31	1	531	5.65806e+07	1.8418e+07	1.60299e+07	2.93887e+07	1.38467e+07	3.75846e+07	1.82234e+07	1.68016e+07	2.01731e+07	1.90927e+07	0.263176	0.850752	0.886344	0.190695	0.050909	0
Q6NXH9	Krt73	High	Keratin, type II cytoskeletal 73 OS=Mus musculus OX=10090 GN=Krt73 PE=1 SV=1	77	2	539	7.61572e+07	1.1923e+08	2.89602e+07	4.38117e+07	3.14872e+07	7.22384e+07	3.5413e+07	3.63781e+07	4.10707e+07	3.4409e+07	0.448979	0.696557	0.886344	0.330922	0.087643	0
P30416	Fkbp4	High	Peptidyl-prolyl cis-trans isomerase FKBP4 OS=Mus musculus OX=10090 GN=Fkbp4 PE=1 SV=5	1	1	458	0	1.3326e+06	0	502180	890800	0	0	1.24561e+06	1.60996e+06	709889	-0.38753	0.892897	0.886344	-0.1441	0.056443	0
P35700	Prdx1	High	Peroxiredoxin-1 OS=Mus musculus OX=10090 GN=Prdx1 PE=1 SV=1	13	4	199	8.82483e+06	4.40852e+06	6.11475e+06	0	4.54178e+06	6.09751e+06	3.85852e+06	4.30288e+06	7.26568e+06	4.49057e+06	-0.12295	0.935054	0.886344	-0.10245	0.02557	0
Q8R0T6	Adgrg3	High	Adhesion G protein-coupled receptor G3 OS=Mus musculus OX=10090 GN=Adgrg3 PE=2 SV=3	32	5	542	6.89198e+06	9.51638e+06	7.87753e+06	1.59787e+07	3.92315e+06	7.37437e+06	4.49063e+06	7.47661e+06	5.4691e+06	1.67632e+07	0.087968	0.972847	0.886344	0.062364	0.016798	0
Q9ESD6	Cmtm7	Medium	CKLF-like MARVEL transmembrane domain-containing protein 7 OS=Mus musculus OX=10090 GN=Cmtm7 PE=1 SV=1	4	1	167	2.6357e+06	2.60839e+06	2.43133e+06	3.94507e+06	3.97267e+06	4.73367e+06	1.4443e+06	2.78937e+06	2.945e+06	3.04518e+06	0.060044	0.960355	0.886344	0.073228	0.01561	0
Q99JI4	Psmd6	High	26S proteasome non-ATPase regulatory subunit 6 OS=Mus musculus OX=10090 GN=Psmd6 PE=1 SV=1	2	1	389	0	2.00617e+06	2.34925e+06	3.31151e+06	0	0	1.61355e+06	0	2.2983e+06	2.71524e+06	0.210274	0.94717	0.886344	0.084503	0.031461	0
P42932	Cct8	High	T-complex protein 1 subunit theta OS=Mus musculus OX=10090 GN=Cct8 PE=1 SV=3	13	2	548	5.07449e+06	0	4.90712e+06	4.9562e+06	0	3.63065e+06	6.79542e+06	0	2.08526e+06	0	0.255735	0.935054	0.886344	0.097341	0.037537	0
Q6PGG2	Gmip	High	GEM-interacting protein OS=Mus musculus OX=10090 GN=Gmip PE=1 SV=1	16	2	971	0	0	332607	2.09677e+06	1.7237e+06	507868	348840	0	0	359236	1.77211	0.614665	0.886344	0.532089	0.24107	0
P26040	Ezr	High	Ezrin OS=Mus musculus OX=10090 GN=Ezr PE=1 SV=3	47	6	586	7.24738e+06	2.13868e+07	1.07574e+07	1.19945e+07	2.46744e+07	8.01648e+06	1.4024e+07	1.822e+07	9.65711e+06	1.79889e+07	0.163595	0.891941	0.886344	0.150493	0.035962	0
P04104	Krt1	High	Keratin, type II cytoskeletal 1 OS=Mus musculus OX=10090 GN=Krt1 PE=1 SV=4	35	3	637	1.7188e+07	9.28261e+07	2.49125e+06	5.32164e+06	1.84323e+06	5.27758e+06	3.86307e+06	4.21938e+06	7.27187e+06	5.19562e+06	2.21208	0.65977	0.886344	0.520269	0.241824	0.03254
P47809	Map2k4	High	Dual specificity mitogen-activated protein kinase kinase 4 OS=Mus musculus OX=10090 GN=Map2k4 PE=1 SV=2	5	1	397	1.99528e+06	0	1.96705e+06	2.38714e+06	0	900201	2.33688e+06	2.54684e+06	1.87796e+06	0	-0.27106	0.894282	0.886344	-0.13119	0.04359	0
P56959	Fus	High	RNA-binding protein FUS OS=Mus musculus OX=10090 GN=Fus PE=1 SV=1	4	3	518	0	2.44548e+06	0	0	0	0	1.65951e+06	2.0698e+06	0	0	-0.60879	0.892897	0.886344	-0.13508	0.07221	0
Q60864	Stip1	High	Stress-induced-phosphoprotein 1 OS=Mus musculus OX=10090 GN=Stip1 PE=1 SV=1	22	6	543	4.73123e+06	1.41114e+07	1.71737e+07	6.97342e+06	8.60759e+06	1.44549e+07	8.58966e+06	1.08913e+07	7.12012e+06	1.31301e+07	-0.07063	0.963665	0.886344	-0.07046	0.016243	0
Q62241	Snrpc	High	U1 small nuclear ribonucleoprotein C OS=Mus musculus OX=10090 GN=Snrpc PE=1 SV=1	1	1	159	0	3.26786e+06	1.36507e+06	0	0	0	0	0	0	4.18336e+06	0.14726	1	0.886344	0.030398	0.018115	0.058968
Q9EST5	Anp32b	High	Acidic leucine-rich nuclear phosphoprotein 32 family member B OS=Mus musculus OX=10090 GN=Anp32b PE=1 SV=1	7	1	272	0	0	1.56262e+06	0	0	0	2.459e+06	0	0	0	-0.6541	0.925135	0.952946	-0.11144	0.052774	0
Q68FD5	Cltc	High	Clathrin heavy chain 1 OS=Mus musculus OX=10090 GN=Cltc PE=1 SV=3	9	2	1675	2.59135e+06	1.92615e+06	0	2.56998e+06	1.72931e+06	1.92613e+06	3.35014e+06	1.1262e+06	2.48353e+06	1.52975e+06	-0.24044	0.845831	0.952946	-0.1857	0.048064	0
P52480	Pkm	High	Pyruvate kinase PKM OS=Mus musculus OX=10090 GN=Pkm PE=1 SV=4	405	47	531	4.62486e+08	4.36053e+08	470194341	4.66564e+08	4.81483e+08	3.79725e+08	6.2412e+08	4.78382e+08	4.70666e+08	3.60226e+08	0.00228	1	0.952946	0.00674	0.000203	0
Q9QUI0	Rhoa	High	Transforming protein RhoA OS=Mus musculus OX=10090 GN=Rhoa PE=1 SV=1	43	9	193	1.75482e+07	1.82915e+07	2.25618e+07	1.68019e+07	6.79369e+06	1.33562e+07	2.58667e+07	1.35781e+07	2.18147e+07	1.14093e+07	-0.06918	0.957749	0.952946	-0.07445	0.016647	0
P60766	Cdc42	High	Cell division control protein 42 homolog OS=Mus musculus OX=10090 GN=Cdc42 PE=1 SV=2	54	10	191	35219187	3.21805e+07	3.90556e+07	2.73887e+07	2.4666e+07	5.79057e+07	3.67334e+07	2.43228e+07	3.21619e+07	2.49072e+07	-0.15126	0.843813	0.952946	-0.20081	0.04161	0
P22682	Cbl	High	E3 ubiquitin-protein ligase CBL OS=Mus musculus OX=10090 GN=Cbl PE=1 SV=3	9	1	913	2.02005e+06	1.99505e+06	2.0603e+06	2.08343e+06	0	2.50696e+06	1.90103e+06	1.82889e+06	2.40432e+06	1.57938e+06	-0.32504	0.667072	0.952946	-0.35228	0.1092	0.08754
Q9QUH0	Glrx	High	Glutaredoxin-1 OS=Mus musculus OX=10090 GN=Glrx PE=1 SV=3	66	10	107	1.04833e+08	8.40704e+07	7.73651e+07	7.37502e+07	1.04353e+08	6.01501e+07	6.8474e+07	8.05556e+07	1.0685e+08	1.10941e+08	0.057632	0.933932	0.952946	0.103726	0.019516	0
O08583	Alyref	High	THO complex subunit 4 OS=Mus musculus OX=10090 GN=Alyref PE=1 SV=3	28	5	255	3.40242e+07	2.88114e+07	3.88172e+07	3.43323e+07	3.61303e+07	36699523	3.06133e+07	3.53392e+07	2.55111e+07	3.98975e+07	0.034395	0.935054	0.952946	0.097525	0.01646	0
Q9JI48	Plac8	High	Placenta-specific gene 8 protein OS=Mus musculus OX=10090 GN=Plac8 PE=1 SV=1	8	1	112	3.34912e+06	3.88158e+06	0	0	2.86358e+06	0	3.53063e+06	0	6.173e+06	0	0.056941	1	0.952946	0.018606	0.002491	0
Q8VDD5	Myh9	High	Myosin-9 OS=Mus musculus OX=10090 GN=Myh9 PE=1 SV=4	1401	161	1960	714472566	1021263487	1036409384	8.3456e+08	9.67243e+08	7.7316e+08	1048521442	9.20586e+08	992256061	8.44284e+08	-0.00153	1	0.952946	-0.00438	0.000131	0
Q05816	Fabp5	High	Fatty acid-binding protein 5 OS=Mus musculus OX=10090 GN=Fabp5 PE=1 SV=3	9	2	135	8.32127e+06	4.97695e+06	3.78708e+06	5.3184e+06	4.70834e+06	8.21475e+06	4.119e+06	4.27923e+06	5.48871e+06	4.78042e+06	0.012288	1	0.952946	0.015161	0.001157	0
P62874	Gnb1	High	Guanine nucleotide-binding protein G(I)/G(S)/G(T) subunit beta-1 OS=Mus musculus OX=10090 GN=Gnb1 PE=1 SV=3	6	2	340	1.43219e+06	2.48978e+06	0	920355	0	794702	2.1957e+06	2.26929e+06	0	0	-0.11928	1	0.952946	-0.0429	0.005786	0
Q61599	Arhgdib	High	Rho GDP-dissociation inhibitor 2 OS=Mus musculus OX=10090 GN=Arhgdib PE=1 SV=3	327	24	200	6.74101e+08	7.81919e+08	8.21245e+08	6.93753e+08	7.67351e+08	1.50326e+08	7.19696e+08	6.75497e+08	8.23671e+08	8.40939e+08	0.219778	0.712758	0.952946	0.342044	0.0673	0
P99029	Prdx5	High	Peroxiredoxin-5, mitochondrial OS=Mus musculus OX=10090 GN=Prdx5 PE=1 SV=2	201	20	210	2.33776e+08	1.93482e+08	262913611	1.63363e+08	2.32132e+08	1.62875e+08	1.69983e+08	1.93324e+08	263973490	2.78453e+08	0.022848	1	0.952946	0.0411	0.002164	0
Q8BHD7	Ptbp3	High	Polypyrimidine tract-binding protein 3 OS=Mus musculus OX=10090 GN=Ptbp3 PE=1 SV=1	10	2	523	3.151e+06	0	1.9278e+06	4.17106e+06	4.3328e+06	1.83103e+06	5.47276e+06	1.06853e+06	2.19467e+06	3.85207e+06	-0.08621	0.983654	0.952946	-0.05244	0.015285	0
Q3THW5	H2az2	High	Histone H2A.V OS=Mus musculus OX=10090 GN=H2az2 PE=1 SV=3	141	5	128	2.37312e+07	7.83801e+07	4.88485e+07	6.49269e+07	6.14975e+07	5.28099e+07	5.60142e+07	6.70442e+07	5.12674e+07	5.02189e+07	0.000154	1	0.952946	0.000241	0	0
P56960	Exosc10	Medium	Exosome component 10 OS=Mus musculus OX=10090 GN=Exosc10 PE=1 SV=2	2	1	887	2.06386e+07	8.08584e+06	9.71512e+06	1.40593e+07	1.18764e+07	2.02123e+07	1.04654e+07	9.98426e+06	1.36445e+07	9.3881e+06	0.015339	1	0.952946	0.016231	0.001448	0
P34022	Ranbp1	High	Ran-specific GTPase-activating protein OS=Mus musculus OX=10090 GN=Ranbp1 PE=1 SV=2	10	5	203	6.64787e+06	8.69354e+06	7.85704e+06	6.93394e+06	8.63852e+06	9.95665e+06	6.09256e+06	8.38095e+06	4.62013e+06	9.67937e+06	0.001536	1	0.952946	0.002825	0.000132	0
Q9JLQ2	Git2	High	ARF GTPase-activating protein GIT2 OS=Mus musculus OX=10090 GN=Git2 PE=1 SV=2	2	2	708	0	0	0	575340	0	0	0	0	0	657445	-0.19246	1	0.952946	-0.0333	0.004484	0
Q9DBR7	Ppp1r12a	High	Protein phosphatase 1 regulatory subunit 12A OS=Mus musculus OX=10090 GN=Ppp1r12a PE=1 SV=2	14	7	1029	5.56267e+06	4.83396e+06	4.56679e+06	8.73483e+06	2.78624e+06	4.39785e+06	4.11579e+06	7.68445e+06	6.71278e+06	5.14433e+06	-0.08312	0.935054	0.952946	-0.09461	0.020711	0
O54941	Smarce1	High	SWI/SNF-related matrix-associated actin-dependent regulator of chromatin subfamily E member 1 OS=Mus musculus OX=10090 GN=Smarce1 PE=1 SV=1	2	1	411	348854	305911	490351	509396	426662	412150	472741	556762	295231	425002	-0.05489	0.935054	0.952946	-0.09842	0.018535	0
Q91VS7	Mgst1	High	Microsomal glutathione S-transferase 1 OS=Mus musculus OX=10090 GN=Mgst1 PE=1 SV=3	7	3	155	123637	2.09162e+06	912673	297330	165458	613572	680301	621251	0	1.75433e+06	-0.03129	1	0.952946	-0.01202	0.001597	0
Q9Z1Q5	Clic1	High	Chloride intracellular channel protein 1 OS=Mus musculus OX=10090 GN=Clic1 PE=1 SV=3	42	13	241	4.63247e+07	9.67184e+06	1.1016e+07	1.62676e+06	5.88326e+06	8.37647e+06	1.97328e+07	8.614e+06	1.40933e+07	3.80615e+06	0.448176	0.873679	0.952946	0.184892	0.067759	0
Q76MZ3	Ppp2r1a	High	Serine/threonine-protein phosphatase 2A 65 kDa regulatory subunit A alpha isoform OS=Mus musculus OX=10090 GN=Ppp2r1a PE=1 SV=3	4	3	589	1.31244e+07	0	0	0	0	0	0	0	1.17505e+06	0	3.48146	0.696557	0.952946	0.417826	0.209408	0
Q61152	Ptpn18	High	Tyrosine-protein phosphatase non-receptor type 18 OS=Mus musculus OX=10090 GN=Ptpn18 PE=1 SV=1	36	4	453	5.09127e+06	8.44338e+06	8.27133e+06	7.10238e+06	7.70668e+06	4.80441e+06	9.06222e+06	9.47054e+06	4.18211e+06	7.56642e+06	0.061553	0.943738	0.952946	0.090603	0.01811	0
Q9WV32	Arpc1b	High	Actin-related protein 2/3 complex subunit 1B OS=Mus musculus OX=10090 GN=Arpc1b PE=1 SV=4	51	6	372	1.28013e+07	3.12654e+07	2.7865e+07	1.47622e+07	2.34483e+07	1.02889e+07	2.83893e+07	2.70838e+07	2.37898e+07	1.88203e+07	0.023376	1	0.952946	0.025686	0.002214	0
P68368	Tuba4a	High	Tubulin alpha-4A chain OS=Mus musculus OX=10090 GN=Tuba4a PE=1 SV=1	55	4	448	4.70289e+06	1.88758e+06	1.32206e+06	2.83368e+06	0	7.45946e+06	6.1283e+06	0	1.41326e+06	0	-0.48123	0.873679	0.952946	-0.1795	0.070179	0
Q62267	Sprr1b	High	Cornifin-B OS=Mus musculus OX=10090 GN=Sprr1b PE=2 SV=1	12	1	153	0	4.01153e+06	3.11417e+06	3.73758e+06	3.85321e+06	6.97383e+06	2.26453e+06	2.81857e+06	3.48406e+06	3.80566e+06	-0.39465	0.706624	0.952946	-0.29453	0.077527	0
P23198	Cbx3	High	Chromobox protein homolog 3 OS=Mus musculus OX=10090 GN=Cbx3 PE=1 SV=2	38	9	183	2.10746e+07	1.83365e+07	3.32691e+07	2.47835e+07	2.38849e+07	2.92437e+07	1.92754e+07	2.27605e+07	19887299	2.71813e+07	0.036119	0.965714	0.952946	0.06681	0.012458	0
Q3TGF2	Fam107b	High	Protein FAM107B OS=Mus musculus OX=10090 GN=Fam107b PE=1 SV=2	54	8	131	1.96327e+07	2.49694e+07	2.57003e+07	1.12543e+07	2.16114e+07	1.57147e+07	1.52384e+07	2.34908e+07	2.19192e+07	3.69907e+07	-0.13583	0.887071	0.952946	-0.15601	0.034064	0
Q9QWL7	Krt17	High	Keratin, type I cytoskeletal 17 OS=Mus musculus OX=10090 GN=Krt17 PE=1 SV=3	122	6	433	3.29435e+07	2.76171e+07	1.8846e+07	8.02601e+06	3.2744e+07	3.30358e+07	1.72695e+07	2.09318e+07	3.23753e+07	2.31975e+07	-0.07751	0.947371	0.952946	-0.08401	0.018738	0
P50446	Krt6a	High	Keratin, type II cytoskeletal 6A OS=Mus musculus OX=10090 GN=Krt6a PE=1 SV=3	210	9	553	2.44117e+08	2.39161e+08	1.21374e+08	2.06758e+08	1.58499e+08	3.89267e+08	1.50188e+08	1.86621e+08	2.08826e+08	1.70995e+08	-0.1893	0.831655	0.952946	-0.20352	0.045604	0
O88536	Fpr2	High	Formyl peptide receptor 2 OS=Mus musculus OX=10090 GN=Fpr2 PE=1 SV=1	13	1	351	4.70116e+06	0	4.01968e+06	0	0	2.79885e+06	3.51497e+06	3.85286e+06	0	3.17772e+06	-0.6137	0.758598	0.952946	-0.26221	0.094026	0
Q62093	Srsf2	High	Serine/arginine-rich splicing factor 2 OS=Mus musculus OX=10090 GN=Srsf2 PE=1 SV=4	3	1	221	0	2.58406e+06	0	0	0	0	1.63896e+06	0	0	0	0.656859	0.925135	0.952946	0.111899	0.052836	0
Q78ZA7	Nap1l4	High	Nucleosome assembly protein 1-like 4 OS=Mus musculus OX=10090 GN=Nap1l4 PE=1 SV=1	5	2	375	0	0	0	2.67172e+06	4.26928e+06	0	1.71318e+06	0	2.57745e+06	1.48763e+06	0.264507	0.948644	0.952946	0.083501	0.036496	0
Q8VDM4	Psmd2	High	26S proteasome non-ATPase regulatory subunit 2 OS=Mus musculus OX=10090 GN=Psmd2 PE=1 SV=1	2	1	908	1.32334e+06	0	0	1.33207e+06	0	995415	1.07853e+06	1.03711e+06	997900	0	-0.62984	0.744323	0.952946	-0.27362	0.109362	0.070278
P97369	Ncf4	High	Neutrophil cytosol factor 4 OS=Mus musculus OX=10090 GN=Ncf4 PE=1 SV=2	42	11	339	3.30737e+07	3.56621e+07	4.56185e+07	2.97657e+07	2.34864e+07	3.64607e+07	3.47631e+07	2.1587e+07	4.5553e+07	2.49333e+07	0.037578	0.982145	0.952946	0.054324	0.010904	0
Q922J3	Clip1	High	CAP-Gly domain-containing linker protein 1 OS=Mus musculus OX=10090 GN=Clip1 PE=1 SV=1	6	1	1391	0	0	0	485239	0	434501	0	0	0	0	0.159335	1	0.952946	0.027583	0.003709	0
P32261	Serpinc1	Medium	Antithrombin-III OS=Mus musculus OX=10090 GN=Serpinc1 PE=1 SV=1	1	1	465	0	0	0	0	1.68719e+06	0	1.57511e+06	0	0	0	0.099169	1	0.952946	0.017178	0.002297	0
Q9CPW4	Arpc5	High	Actin-related protein 2/3 complex subunit 5 OS=Mus musculus OX=10090 GN=Arpc5 PE=1 SV=3	56	8	151	6.03147e+07	4.88161e+07	5.86221e+07	7.25763e+07	4.62415e+07	7.69077e+07	4.86599e+07	4.32741e+07	5.60598e+07	7.21845e+07	-0.05199	0.93567	0.952946	-0.09367	0.017614	0
P70296	Pebp1	High	Phosphatidylethanolamine-binding protein 1 OS=Mus musculus OX=10090 GN=Pebp1 PE=1 SV=3	16	3	187	4.99704e+06	3.73682e+06	5.25902e+06	2.92586e+06	5.99799e+06	8.08268e+06	7.60443e+06	4.08566e+06	3.51291e+06	1.57373e+06	-0.11739	0.935054	0.952946	-0.10803	0.025797	0
P08207	S100a10	High	Protein S100-A10 OS=Mus musculus OX=10090 GN=S100a10 PE=1 SV=2	3	1	97	2.79289e+06	0	1.90886e+06	4.84674e+06	3.18817e+06	3.19913e+06	2.24042e+06	2.58462e+06	2.36598e+06	2.54756e+06	-0.0226	1	0.952946	-0.02093	0.00214	0
Q9D3D9	Atp5f1d	High	ATP synthase subunit delta, mitochondrial OS=Mus musculus OX=10090 GN=Atp5f1d PE=1 SV=1	8	1	168	6.16773e+06	3.82322e+06	3.82274e+06	3.51625e+06	3.50402e+06	4.14148e+06	3.23478e+06	3.35151e+06	4.84267e+06	4.16132e+06	0.078418	0.892897	0.952946	0.13765	0.0261	0
Q02819	Nucb1	High	Nucleobindin-1 OS=Mus musculus OX=10090 GN=Nucb1 PE=1 SV=2	7	1	459	1.73936e+06	1.95716e+06	0	1.69197e+06	2.43986e+06	2.11459e+06	1.1175e+06	1.57034e+06	1.73422e+06	2.19027e+06	-0.15677	0.892897	0.952946	-0.14778	0.034943	0
O35674	Adam19	Medium	Disintegrin and metalloproteinase domain-containing protein 19 OS=Mus musculus OX=10090 GN=Adam19 PE=2 SV=2	1	1	920	0	101467	0	164165	0	96220.9	0	95697.1	0	88713.2	-0.07925	1	0.952946	-0.02633	0.003539	0
Q922U2	Krt5	High	Keratin, type II cytoskeletal 5 OS=Mus musculus OX=10090 GN=Krt5 PE=1 SV=1	136	8	580	4.35528e+07	4.45602e+07	2.00071e+07	2.27627e+07	3.08724e+07	4.86743e+07	2.24065e+07	2.63613e+07	2.33275e+07	2.3075e+07	0.169301	0.858129	0.952946	0.176865	0.040083	0
Q6URW6	Myh14	High	Myosin-14 OS=Mus musculus OX=10090 GN=Myh14 PE=1 SV=1	56	1	2000	0	8.55766e+06	6.1436e+06	0	8.23056e+06	0	6.14954e+06	6.3257e+06	6.42997e+06	2.10181e+06	0.12648	0.976648	0.952946	0.059283	0.019765	0
Q80YT7	Pde4dip	Medium	Myomegalin OS=Mus musculus OX=10090 GN=Pde4dip PE=1 SV=2	10	1	2224	0	8.8409e+06	1.1536e+07	0	2.65103e+07	0	9.233e+06	8.59329e+06	1.19494e+07	1.69776e+06	0.57506	0.824291	0.952946	0.214698	0.083898	0
Q99MN1	Kars1	High	Lysine--tRNA ligase OS=Mus musculus OX=10090 GN=Kars1 PE=1 SV=1	1	1	595	0	0	1.02484e+07	3.21414e+07	2.6467e+06	0	1.73968e+07	2.04847e+07	1.31285e+06	1.53367e+06	0.145074	1	0.952946	0.040946	0.005521	0
P62305	Snrpe	High	Small nuclear ribonucleoprotein E OS=Mus musculus OX=10090 GN=Snrpe PE=1 SV=1	4	1	92	4.03042e+06	0	0	0	0	0	0	0	4.93345e+06	0	-0.29167	0.986639	0.952946	-0.05037	0.013526	0
P62900	Rpl31	High	60S ribosomal protein L31 OS=Mus musculus OX=10090 GN=Rpl31 PE=1 SV=1	5	1	125	3.28436e+06	1.88425e+06	2.76858e+06	2.47731e+06	0	2.45966e+06	2.96714e+06	4.18951e+06	0	2.30811e+06	-0.19533	0.906318	0.952946	-0.12084	0.034965	0
Q9WVJ0	Kcnh3	Medium	Potassium voltage-gated channel subfamily H member 3 OS=Mus musculus OX=10090 GN=Kcnh3 PE=2 SV=3	2	1	1095	50331.2	1.06966e+07	319038	383583	511047	362564	618531	444276	449035	0	2.67378	0.672306	0.952946	0.46266	0.227699	0
Q61646	Hp	High	Haptoglobin OS=Mus musculus OX=10090 GN=Hp PE=1 SV=1	100	11	347	1.07472e+08	114111757	1.35264e+08	1.02304e+08	1.44617e+08	1.06515e+08	1.17211e+08	1.30223e+08	9.82448e+07	2.30622e+08	-0.1775	0.80195	0.952946	-0.24469	0.050064	0
Q61335	Bcap31	High	B-cell receptor-associated protein 31 OS=Mus musculus OX=10090 GN=Bcap31 PE=1 SV=4	2	1	245	2.20667e+06	4.44211e+06	574090	1.17232e+06	798740	953734	2.49322e+06	3.95269e+06	799533	595208	0.0641	1	0.952946	0.02956	0.003977	0
O70559	Sprr2h	High	Small proline-rich protein 2H OS=Mus musculus OX=10090 GN=Sprr2h PE=2 SV=1	27	3	108	2.45937e+07	7.92694e+06	1.13427e+07	1.80913e+07	1.61905e+07	2.81925e+07	1.10377e+07	1.43354e+07	1.64626e+07	1.239e+07	-0.0768	0.960355	0.952946	-0.072	0.017041	0
P63158	Hmgb1	High	High mobility group protein B1 OS=Mus musculus OX=10090 GN=Hmgb1 PE=1 SV=2	56	7	215	1.25796e+07	42855349	3.64759e+07	2.99208e+06	4.99032e+07	2.64929e+07	7.66802e+07	2.77205e+07	2.34859e+07	1.45333e+07	-0.22216	0.906318	0.952946	-0.12054	0.037481	0
Q6WVG3	Kctd12	High	BTB/POZ domain-containing protein KCTD12 OS=Mus musculus OX=10090 GN=Kctd12 PE=1 SV=1	12	3	327	2.59769e+06	2.55475e+06	2.12084e+06	2.55194e+06	1.86067e+06	2.16254e+06	1.96603e+06	2.14916e+06	2.32826e+06	3.76105e+06	-0.08173	0.892897	0.952946	-0.14355	0.027216	0
O09044	Snap23	High	Synaptosomal-associated protein 23 OS=Mus musculus OX=10090 GN=Snap23 PE=1 SV=1	7	2	210	0	2.48948e+06	0	0	0	0	0	1.56158e+06	0	0	0.672841	0.921938	0.952946	0.114526	0.054802	0
Q80UG5	Septin9	High	Septin-9 OS=Mus musculus OX=10090 GN=Septin9 PE=1 SV=1	1	1	583	0	0	0	834201	0	0	0	1.62865e+06	0	0	-0.96521	0.886849	0.952946	-0.16129	0.07881	0
Q99K28	Arfgap2	Medium	ADP-ribosylation factor GTPase-activating protein 2 OS=Mus musculus OX=10090 GN=Arfgap2 PE=1 SV=1	1	1	520	0	0	243605	0	0	0	250921	0	0	0	-0.04269	1	0.952946	-0.0074	0.000971	0
P55264	Adk	High	Adenosine kinase OS=Mus musculus OX=10090 GN=Adk PE=1 SV=2	5	1	361	1.10093e+06	756573	0	776282	748399	832915	754295	699839	755772	809517	-0.18778	0.848603	0.952946	-0.22945	0.048978	0
Q9CY57	Chtop	High	Chromatin target of PRMT1 protein OS=Mus musculus OX=10090 GN=Chtop PE=1 SV=2	3	1	249	0	0	931068	839025	916440	0	623717	843701	943546	814832	-0.26391	0.892897	0.952946	-0.13852	0.043901	0
Q9D2V7	Coro7	High	Coronin-7 OS=Mus musculus OX=10090 GN=Coro7 PE=1 SV=2	10	7	922	3.16635e+06	678957	4.90334e+06	172511	9.71709e+06	1.56051e+06	4.20255e+06	1.05417e+06	5.39087e+06	1.31426e+06	0.46292	0.843369	0.952946	0.19653	0.070743	0
P70372	Elavl1	High	ELAV-like protein 1 OS=Mus musculus OX=10090 GN=Elavl1 PE=1 SV=2	5	1	326	2.50008e+06	0	0	1.81796e+06	1.70232e+06	1.83256e+06	1.38689e+06	0	1.41894e+06	2.29537e+06	-0.20379	0.933932	0.952946	-0.10216	0.033238	0
P01631		High	Ig kappa chain V-II region 26-10 OS=Mus musculus OX=10090 PE=1 SV=1	7	1	113	1.32917e+07	3.71326e+06	4.65375e+06	7.94238e+06	6.83771e+06	1.00419e+07	5.88281e+06	7.85338e+06	6.75142e+06	5.72567e+06	0.007287	1	0.952946	0.007424	0.00068	0
Q6RHW0	Krt9	High	Keratin, type I cytoskeletal 9 OS=Mus musculus OX=10090 GN=Krt9 PE=1 SV=3	1	1	743	0	5.60003e+06	0	0	0	0	0	0	0	351823	3.99251	0.688525	0.952946	0.440888	0.21658	0
P09542	Myl3	High	Myosin light chain 3 OS=Mus musculus OX=10090 GN=Myl3 PE=1 SV=4	11	1	204	0	0	0	2.85332e+06	0	0	0	0	2.79095e+06	0	0.031884	1	0.952946	0.005525	0.000717	0
Q91YR9	Ptgr1	Medium	Prostaglandin reductase 1 OS=Mus musculus OX=10090 GN=Ptgr1 PE=1 SV=2	2	1	329	0	0	0	495376	0	0	0	0	1.46244e+06	0	-1.56178	0.799019	0.952946	-0.24698	0.13465	0
Q4KML4	Abracl	High	Costars family protein ABRACL OS=Mus musculus OX=10090 GN=Abracl PE=1 SV=1	1	1	81	0	1.19124e+06	0	0	0	0	0	0	0	1.79454e+06	-0.59115	0.935054	0.952946	-0.10103	0.046368	0
Q8CBW3	Abi1	High	Abl interactor 1 OS=Mus musculus OX=10090 GN=Abi1 PE=1 SV=3	6	2	481	0	3.49783e+06	0	4.15501e+06	3.62003e+06	3.85245e+06	0	0	2.42939e+06	4.44941e+06	0.071037	1	0.952946	0.029077	0.003911	0
P23492	Pnp	High	Purine nucleoside phosphorylase OS=Mus musculus OX=10090 GN=Pnp PE=1 SV=2	4	3	289	0	0	3.81926e+06	0	0	0	0	0	3.32232e+06	0	0.201099	1	0.952946	0.034792	0.004686	0
Q61096	Prtn3	High	Myeloblastin OS=Mus musculus OX=10090 GN=Prtn3 PE=1 SV=2	55	6	254	3.40567e+07	3.0906e+07	3.98341e+07	3.76933e+07	4.34027e+07	4.27066e+07	4.01142e+07	3.24377e+07	3.43061e+07	3.6624e+07	-0.0023	1	0.952946	-0.0073	0.000204	0
Q9EQQ9	Oga	Medium	Protein O-GlcNAcase OS=Mus musculus OX=10090 GN=Oga PE=1 SV=2	1	1	916	0	0	0	0	596903	0	0	0	1.09546e+06	0	-0.87597	0.892897	0.952946	-0.1473	0.073867	0
P14206	Rpsa	High	40S ribosomal protein SA OS=Mus musculus OX=10090 GN=Rpsa PE=1 SV=4	12	4	295	2.43267e+06	0	2.44953e+06	1.68526e+06	3.06314e+06	2.97816e+06	3.65588e+06	1.77899e+06	0	0	0.195	0.935054	0.952946	0.095231	0.03146	0
Q61029	Tmpo	High	Lamina-associated polypeptide 2, isoforms beta/delta/epsilon/gamma OS=Mus musculus OX=10090 GN=Tmpo PE=1 SV=4	68	12	452	5.43067e+07	3.37854e+07	1.50759e+07	7.01166e+06	2.59333e+07	1.46185e+07	2.8388e+07	2.75415e+07	2.15955e+07	4.39084e+07	0.000648	1	0.952946	0.000469	3.09e-05	0
P49138	Mapkapk2	Medium	MAP kinase-activated protein kinase 2 OS=Mus musculus OX=10090 GN=Mapkapk2 PE=1 SV=2	2	1	386	0	0	1.07836e+06	1.63037e+06	1.22055e+06	1.297e+06	745291	0	1.4904e+06	965792	-0.19518	0.935054	0.952946	-0.09604	0.031587	0
Q3THE2	Myl12b	High	Myosin regulatory light chain 12B OS=Mus musculus OX=10090 GN=Myl12b PE=1 SV=2	45	6	172	4.91896e+07	7.00103e+07	6.22389e+07	7.06882e+07	5.43467e+07	3.68828e+07	5.11003e+07	6.2945e+07	8.22761e+07	6.61229e+07	0.034041	0.976648	0.952946	0.060338	0.011382	0
P62267	Rps23	High	40S ribosomal protein S23 OS=Mus musculus OX=10090 GN=Rps23 PE=1 SV=3	2	1	143	2.46387e+06	0	3.32959e+06	0	0	709972	1.88401e+06	1.41064e+06	0	2.15758e+06	-0.08902	1	0.952946	-0.03302	0.004447	0
P61979	Hnrnpk	High	Heterogeneous nuclear ribonucleoprotein K OS=Mus musculus OX=10090 GN=Hnrnpk PE=1 SV=1	58	16	463	2.59559e+07	1.29332e+07	8.69557e+06	2.11475e+08	1.82913e+07	2.27515e+07	2.56852e+07	1.81557e+07	2.74481e+07	1.11057e+07	1.39932	0.706624	0.952946	0.409571	0.188912	0
P80314	Cct2	High	T-complex protein 1 subunit beta OS=Mus musculus OX=10090 GN=Cct2 PE=1 SV=4	4	2	535	958055	4.20721e+06	1.7391e+07	1.13314e+06	2.76503e+06	1.19186e+06	6.94079e+06	3.36535e+06	1.75785e+06	1.19589e+06	0.872265	0.755975	0.952946	0.287812	0.122149	0
P51125	Cast	High	Calpastatin OS=Mus musculus OX=10090 GN=Cast PE=1 SV=2	24	8	788	4.48382e+07	7.83937e+06	2.14016e+06	814474	1.30293e+06	2.74852e+06	1.49747e+06	1.87812e+06	1.60386e+06	2.59065e+06	2.46407	0.65977	0.952946	0.534986	0.24382	0
Q9DBR1	Xrn2	High	5'-3' exoribonuclease 2 OS=Mus musculus OX=10090 GN=Xrn2 PE=1 SV=1	2	1	951	355245	0	307148	0	0	274148	263183	0	0	330869	-0.39034	0.892897	0.952946	-0.13426	0.055377	0
P31230	Aimp1	High	Aminoacyl tRNA synthase complex-interacting multifunctional protein 1 OS=Mus musculus OX=10090 GN=Aimp1 PE=1 SV=2	2	1	310	0	8.0657e+06	3.34295e+06	0	0	0	1.9566e+06	2.63986e+06	0	3.32688e+06	0.525946	0.892897	0.952946	0.153772	0.070952	0
Q9Z0P5	Twf2	High	Twinfilin-2 OS=Mus musculus OX=10090 GN=Twf2 PE=1 SV=1	17	2	349	3.00587e+06	4.11761e+06	2.94783e+06	3.87498e+06	2.91274e+06	3.96243e+06	2.7623e+06	3.32369e+06	3.64622e+06	3.58676e+06	-0.0357	0.937202	0.952946	-0.09196	0.015829	0
Q922R8	Pdia6	High	Protein disulfide-isomerase A6 OS=Mus musculus OX=10090 GN=Pdia6 PE=1 SV=3	4	3	440	2.26299e+06	2.3616e+06	1.47807e+06	1.77425e+06	4.38996e+06	3.80758e+06	2.15528e+06	2.28506e+06	3.21384e+06	0	0.097938	0.963389	0.952946	0.069461	0.018711	0
Q8BI72	Cdkn2aip	Medium	CDKN2A-interacting protein OS=Mus musculus OX=10090 GN=Cdkn2aip PE=1 SV=1	1	1	563	0	252758	0	0	0	275144	0	0	0	0	-0.12243	1	0.952946	-0.0212	0.002843	0
Q64518	Atp2a3	High	Sarcoplasmic/endoplasmic reticulum calcium ATPase 3 OS=Mus musculus OX=10090 GN=Atp2a3 PE=1 SV=3	12	6	1038	3.1851e+06	1.99331e+06	8.13777e+06	3.79996e+06	7.69872e+06	2.08388e+06	6.2125e+06	3.28738e+06	8.80682e+06	3.25255e+06	0.069783	0.991732	0.952946	0.04745	0.010566	0
Q01853	Vcp	High	Transitional endoplasmic reticulum ATPase OS=Mus musculus OX=10090 GN=Vcp PE=1 SV=4	82	19	806	4.44158e+07	2.09912e+07	3.0444e+07	3.74649e+07	2.87161e+07	3.5118e+07	3.66192e+07	2.87064e+07	8.29557e+07	2.68672e+07	-0.37594	0.696557	0.952946	-0.33553	0.081304	0
Q8CHP5	Pym1	High	Partner of Y14 and mago OS=Mus musculus OX=10090 GN=Pym1 PE=1 SV=2	3	1	203	0	0	0	0	1.10757e+06	0	0	805577	0	0	0.459299	0.952943	0.952946	0.078925	0.034363	0
Q9CYZ2	Tpd52l2	High	Tumor protein D54 OS=Mus musculus OX=10090 GN=Tpd52l2 PE=1 SV=1	5	2	220	674563	0	2.71827e+06	1.99367e+06	0	0	0	2.67246e+06	1.48265e+06	1.82012e+06	-0.14965	0.981798	0.952946	-0.05485	0.01657	0
P31809	Ceacam1	High	Carcinoembryonic antigen-related cell adhesion molecule 1 OS=Mus musculus OX=10090 GN=Ceacam1 PE=1 SV=1	7	3	521	807713	841752	0	720952	0	1.27927e+06	0	0	1.20164e+06	0	-0.06573	1	0.952946	-0.02216	0.002973	0
P48024	Eif1	High	Eukaryotic translation initiation factor 1 OS=Mus musculus OX=10090 GN=Eif1 PE=1 SV=2	3	1	113	0	7.73788e+06	0	0	2.36348e+06	0	3.16409e+06	0	1.81749e+06	0	1.01987	0.799019	0.952946	0.238452	0.129526	0
P68040	Rack1	Medium	Receptor of activated protein C kinase 1 OS=Mus musculus OX=10090 GN=Rack1 PE=1 SV=3	1	1	317	1.9239e+06	0	0	0	0	1.03091e+06	0	0	0	0	0.90012	0.892897	0.952946	0.151109	0.074384	0
Q9JI11	Stk4	High	Serine/threonine-protein kinase 4 OS=Mus musculus OX=10090 GN=Stk4 PE=1 SV=1	5	1	487	4.72818e+06	2.89639e+06	2.5616e+06	2.79058e+06	3.52487e+06	3.74312e+06	3.36299e+06	2.65951e+06	2.91555e+06	2.63874e+06	0.107202	0.843369	0.952946	0.195278	0.03666	0
Q9JHK5	Plek	High	Pleckstrin OS=Mus musculus OX=10090 GN=Plek PE=1 SV=1	2	1	350	0	0	0	0	0	0	0	0	0	0		1	1		0	0
Q9CX34	Sugt1	High	Protein SGT1 homolog OS=Mus musculus OX=10090 GN=Sugt1 PE=1 SV=3	8	1	336	0	1.5487e+06	0	0	2.76536e+06	0	2.3433e+06	0	2.00766e+06	0	-0.01229	1	1	-0.00336	0.000423	0
Q60972	Rbbp4	High	Histone-binding protein RBBP4 OS=Mus musculus OX=10090 GN=Rbbp4 PE=1 SV=5	7	1	425	1.67304e+06	0	1.6058e+06	1.99188e+06	1.79786e+06	1.45186e+06	2.71683e+06	1.59722e+06	3.17646e+06	0	-0.33924	0.82615	1	-0.20514	0.060119	0
P18242	Ctsd	High	Cathepsin D OS=Mus musculus OX=10090 GN=Ctsd PE=1 SV=1	4	2	410	0	0	0	0	0	0	0	0	0	0		1	1		0	0
Q9Z1Q9	Vars1	High	Valine--tRNA ligase OS=Mus musculus OX=10090 GN=Vars1 PE=1 SV=1	3	1	1263	0	0	0	0	0	0	0	0	0	0		1	1		0	0
Q8VI93	Oas3	High	2'-5'-oligoadenylate synthase 3 OS=Mus musculus OX=10090 GN=Oas3 PE=1 SV=1	1	1	1138	0	0	0	0	0	0	0	0	0	0		1	1		0	0
Q8BMD8	Slc25a24	High	Calcium-binding mitochondrial carrier protein SCaMC-1 OS=Mus musculus OX=10090 GN=Slc25a24 PE=1 SV=1	2	1	475	0	0	0	0	0	0	0	0	0	0		1	1		0	0
Q6ZQ38	Cand1	High	Cullin-associated NEDD8-dissociated protein 1 OS=Mus musculus OX=10090 GN=Cand1 PE=1 SV=2	2	1	1230	0	0	0	0	0	0	0	0	0	0		1	1		0	0
Q9QUM9	Psma6	High	Proteasome subunit alpha type-6 OS=Mus musculus OX=10090 GN=Psma6 PE=1 SV=1	2	1	246	0	0	0	0	0	0	0	0	0	0		1	1		0	0
Q9Z0N1	Eif2s3x	High	Eukaryotic translation initiation factor 2 subunit 3, X-linked OS=Mus musculus OX=10090 GN=Eif2s3x PE=1 SV=2	3	2	472	0	0	0	0	0	0	0	0	0	0		1	1		0	0
P46460	Nsf	Medium	Vesicle-fusing ATPase OS=Mus musculus OX=10090 GN=Nsf PE=1 SV=2	1	1	744	0	0	0	0	0	0	0	0	0	0		1	1		0	0
Q8R143	Pttg1ip	Medium	Pituitary tumor-transforming gene 1 protein-interacting protein OS=Mus musculus OX=10090 GN=Pttg1ip PE=1 SV=1	1	1	174	0	0	0	0	0	0	0	0	0	0		1	1		0	0
Q9JII6	Akr1a1	High	Aldo-keto reductase family 1 member A1 OS=Mus musculus OX=10090 GN=Akr1a1 PE=1 SV=3	4	2	325	0	0	0	0	0	0	0	0	0	0		1	1		0	0
P26443	Glud1	High	Glutamate dehydrogenase 1, mitochondrial OS=Mus musculus OX=10090 GN=Glud1 PE=1 SV=1	6	2	558	0	0	0	0	0	0	0	0	0	0		1	1		0	0
Q9D1G1	Rab1b	High	Ras-related protein Rab-1B OS=Mus musculus OX=10090 GN=Rab1b PE=1 SV=1	1	1	201	0	0	0	0	0	0	0	0	0	0		1	1		0	0
P51885	Lum	High	Lumican OS=Mus musculus OX=10090 GN=Lum PE=1 SV=2	2	1	338	0	0	2.89856e+06	3.09085e+06	0	0	0	0	2.47313e+06	3.14869e+06	0.091377	1	1	0.025689	0.003452	0
Q8BWT1	Acaa2	High	3-ketoacyl-CoA thiolase, mitochondrial OS=Mus musculus OX=10090 GN=Acaa2 PE=1 SV=3	3	2	397	0	0	0	0	0	0	0	0	0	0		1	1		0	0
P24063	Itgal	High	Integrin alpha-L OS=Mus musculus OX=10090 GN=Itgal PE=1 SV=2	2	2	1163	0	0	0	0	0	0	0	0	0	0		1	1		0	0
Q99NB9	Sf3b1	High	Splicing factor 3B subunit 1 OS=Mus musculus OX=10090 GN=Sf3b1 PE=1 SV=1	2	1	1304	0	0	0	0	0	0	0	0	0	0		1	1		0	0
Q9JIW9	Ralb	High	Ras-related protein Ral-B OS=Mus musculus OX=10090 GN=Ralb PE=1 SV=1	1	1	206	0	0	0	0	0	0	0	0	0	0		1	1		0	0
P58771	Tpm1	High	Tropomyosin alpha-1 chain OS=Mus musculus OX=10090 GN=Tpm1 PE=1 SV=1	128	1	284	0	0	0	0	0	0	0	0	0	0		1	1		0	0
O08547	Sec22b	High	Vesicle-trafficking protein SEC22b OS=Mus musculus OX=10090 GN=Sec22b PE=1 SV=3	3	1	215	0	0	0	0	0	0	0	0	0	0		1	1		0	0
Q8K2B3	Sdha	High	Succinate dehydrogenase [ubiquinone] flavoprotein subunit, mitochondrial OS=Mus musculus OX=10090 GN=Sdha PE=1 SV=1	3	1	664	0	0	0	0	0	0	0	0	0	0		1	1		0	0
P09541	Myl4	High	Myosin light chain 4 OS=Mus musculus OX=10090 GN=Myl4 PE=1 SV=3	3	1	193	0	0	0	0	0	0	0	0	0	0		1	1		0	0
Q61362	Chi3l1	High	Chitinase-3-like protein 1 OS=Mus musculus OX=10090 GN=Chi3l1 PE=1 SV=3	2	2	389	0	0	0	0	0	0	0	0	0	0		1	1		0	0
Q9JKY5	Hip1r	High	Huntingtin-interacting protein 1-related protein OS=Mus musculus OX=10090 GN=Hip1r PE=1 SV=2	2	1	1068	0	0	0	0	0	0	0	0	0	0		1	1		0	0
Q569Z6	Thrap3	Medium	Thyroid hormone receptor-associated protein 3 OS=Mus musculus OX=10090 GN=Thrap3 PE=1 SV=1	1	1	951	0	0	0	0	0	0	0	0	0	0		1	1		0	0
Q8BJ71	Nup93	High	Nuclear pore complex protein Nup93 OS=Mus musculus OX=10090 GN=Nup93 PE=1 SV=1	1	1	819	0	0	0	0	0	0	0	0	0	0		1	1		0	0
Q80W54	Zmpste24	High	CAAX prenyl protease 1 homolog OS=Mus musculus OX=10090 GN=Zmpste24 PE=1 SV=2	1	1	475	0	0	0	0	0	0	0	0	0	0		1	1		0	0
O09117	Sypl1	Medium	Synaptophysin-like protein 1 OS=Mus musculus OX=10090 GN=Sypl1 PE=1 SV=2	1	1	261	0	0	0	0	0	0	0	0	0	0		1	1		0	0
Q9WVK4	Ehd1	High	EH domain-containing protein 1 OS=Mus musculus OX=10090 GN=Ehd1 PE=1 SV=1	1	1	534	0	0	0	0	0	0	0	0	0	0		1	1		0	0
Q8C3X8	Lmf2	High	Lipase maturation factor 2 OS=Mus musculus OX=10090 GN=Lmf2 PE=1 SV=1	2	1	702	0	0	83567.3	81046.3	0	52275.4	0	97506.4	0	0	0.136221	1	1	0.037215	0.005015	0

## Sheet: MTEC vs M4
gen_Gensymbol	misc_Description	grp_MTEK_1	grp_MTEK_2	grp_MTEK_3	grp_MTEK_4	grp_MTEK_5	grp_M4_1	grp_M4_2	grp_M4_3	grp_M4_4	grp_M4_5	fc_MTEK.M4	pV_MTEK.M4	pV_MWU_MTEK.M4	snr_MTEK.M4	Normalised Score2	Mutual Information3
Rplp2	60S acidic ribosomal protein P2 OS=Mus musculus OX=10090 GN=Rplp2 PE=1 SV=3	0	0	0	0	0	3.48432e+06	5.12399e+06	3.09989e+06	2.4364e+06	2.20309e+06	-inf	0.085954	0.135996	-3.16216	0.936774	0.678968
Fcer1g	High affinity immunoglobulin epsilon receptor subunit gamma OS=Mus musculus OX=10090 GN=Fcer1g PE=1 SV=1	0	0	0	0	0	2.61497e+06	3.1285e+06	2.17348e+06	1.49637e+06	1.66496e+06	-inf	0.071258	0.135996	-3.67732	0.966333	0.578968
Stfa1	Stefin-1 OS=Mus musculus OX=10090 GN=Stfa1 PE=3 SV=1	0	0	0	0	0	1.81074e+06	1.95129e+06	3.53849e+06	1.37291e+06	2.09906e+06	-inf	0.05068	0.135996	-2.93797	0.954532	0.678968
Mki67	Proliferation marker protein Ki-67 OS=Mus musculus OX=10090 GN=Mki67 PE=1 SV=1	0	0	0	0	0	1.31838e+06	1.72071e+06	2.29141e+06	0	2.03904e+06	-inf	0.221039	0.274217	-1.82951	0.657512	0.378016
Hnrnph2	Heterogeneous nuclear ribonucleoprotein H2 OS=Mus musculus OX=10090 GN=Hnrnph2 PE=1 SV=1	0	1.20605e+06	0	0	0	2.15647e+06	3.85601e+06	815430	3.41021e+06	3.69603e+06	-3.53026	0.088372	0.174073	-1.55696	0.695485	0.511349
Atxn2l	Ataxin-2-like protein OS=Mus musculus OX=10090 GN=Atxn2l PE=1 SV=1	437314	0	0	0	0	610862	571229	647147	492467	704764	-2.79089	0.05068	0.135996	-2.1013	0.614683	0.469683
Plin3	Perilipin-3 OS=Mus musculus OX=10090 GN=Plin3 PE=1 SV=1	2.24875e+06	1.43351e+06	570577	0	0	2.18229e+06	6.55305e+06	2.33369e+06	7.93767e+06	5.9669e+06	-2.55391	0.21598	0.174073	-1.29547	0.531541	0.410397
C5ar1	C5a anaphylatoxin chemotactic receptor 1 OS=Mus musculus OX=10090 GN=C5ar1 PE=1 SV=2	0	441625	309194	0	731035	1.78415e+06	858326	2.12929e+06	999035	1.83268e+06	-2.35926	0.07784	0.135996	-1.5749	0.493764	0.383016
Rps10	40S ribosomal protein S10 OS=Mus musculus OX=10090 GN=Rps10 PE=1 SV=1	0	1.92413e+06	0	0	2.01162e+06	4.38953e+06	3.57041e+06	3.33577e+06	3.40394e+06	3.16998e+06	-2.1828	0.075531	0.135996	-2.00198	0.638148	0.522302
Khdrbs1	KH domain-containing, RNA-binding, signal transduction-associated protein 1 OS=Mus musculus OX=10090 GN=Khdrbs1 PE=1 SV=2	0	0	1.42373e+06	0	0	2.03047e+06	541692	866546	485844	2.40212e+06	-2.15177	0.406407	0.276655	-0.71813	0.374875	0.241825
Eef1g	Elongation factor 1-gamma OS=Mus musculus OX=10090 GN=Eef1g PE=1 SV=3	2.0148e+06	0	1.50978e+06	1.5069e+06	2.06521e+06	3.35235e+06	1.19639e+07	2.22116e+06	6.16953e+06	5.77329e+06	-2.05453	0.265134	0.135996	-1.08617	0.529058	0.474683
Marcksl1	MARCKS-related protein OS=Mus musculus OX=10090 GN=Marcksl1 PE=1 SV=2	0	868757	0	880996	508826	2.18777e+06	1.29961e+06	1.61013e+06	1.2546e+06	3.0239e+06	-2.05356	0.117084	0.135996	-1.3477	0.429021	0.332302
Ubxn4	UBX domain-containing protein 4 OS=Mus musculus OX=10090 GN=Ubxn4 PE=1 SV=1	2.95804e+06	2.45141e+06	2.71044e+06	2.77276e+06	857026	3.94071e+06	5.22262e+06	2.27356e+07	9.2505e+06	4.98662e+06	-1.97327	0.412006	0.135996	-0.88671	0.356855	0.240397
Ccdc124	Coiled-coil domain-containing protein 124 OS=Mus musculus OX=10090 GN=Ccdc124 PE=1 SV=1	385389	310896	0	507762	0	1.19911e+06	1.00317e+06	812011	652769	1.00022e+06	-1.95469	0.060537	0.135996	-1.76397	0.570765	0.472302
Npm1	Nucleophosmin OS=Mus musculus OX=10090 GN=Npm1 PE=1 SV=1	4.1071e+06	602111	1.71032e+06	1.61919e+06	2.35083e+06	9.62429e+06	7.63708e+06	2.61317e+06	1.70861e+07	2.76404e+06	-1.9349	0.379723	0.216986	-0.90494	0.315174	0.18623
Rpl4	60S ribosomal protein L4 OS=Mus musculus OX=10090 GN=Rpl4 PE=1 SV=3	2.33229e+06	1.19443e+06	913619	0	0	1.2093e+06	4.90291e+06	3.52046e+06	3.25755e+06	2.7991e+06	-1.82104	0.188656	0.174073	-1.09245	0.400252	0.322897
Psmd4	26S proteasome non-ATPase regulatory subunit 4 OS=Mus musculus OX=10090 GN=Psmd4 PE=1 SV=1	0	1.5278e+06	0	1.15762e+06	0	1.30993e+06	1.42319e+06	1.49231e+06	1.71406e+06	2.97841e+06	-1.73156	0.234427	0.276655	-0.97388	0.378936	0.304683
Rpl24	60S ribosomal protein L24 OS=Mus musculus OX=10090 GN=Rpl24 PE=1 SV=2	0	1.99219e+06	3.8847e+06	2.12311e+06	1.62805e+06	2.75665e+06	6.73399e+06	1.02185e+07	5.02913e+06	6.71385e+06	-1.70784	0.168439	0.174073	-1.18482	0.401828	0.340516
Olfml2b	Olfactomedin-like protein 2B OS=Mus musculus OX=10090 GN=Olfml2b PE=1 SV=2	893292	1.50096e+06	1.40097e+06	1.48771e+06	0	3.23642e+06	3.69975e+06	4.16871e+06	1.32356e+06	3.08325e+06	-1.55394	0.117084	0.276655	-1.32782	0.457121	0.394683
Pabpc1	Polyadenylate-binding protein 1 OS=Mus musculus OX=10090 GN=Pabpc1 PE=1 SV=2	0	0	2.04895e+06	1.91353e+06	1.43457e+06	2.85363e+06	2.13305e+06	5.03793e+06	2.73233e+06	1.73277e+06	-1.42478	0.294682	0.216986	-0.88736	0.256147	0.006349
Scp2	Non-specific lipid-transfer protein OS=Mus musculus OX=10090 GN=Scp2 PE=1 SV=3	3.84341e+06	5.68574e+06	5.1591e+06	1.88849e+06	956077	8.03485e+06	8.87593e+06	1.12537e+07	4.34706e+06	1.37071e+07	-1.39842	0.170733	0.216986	-1.15296	0.305883	0.213016
Dbi	Acyl-CoA-binding protein OS=Mus musculus OX=10090 GN=Dbi PE=1 SV=2	1.17444e+06	3.94102e+06	2.91959e+06	2.38632e+06	3.19994e+06	4.28555e+06	6.96743e+06	9.55346e+06	7.0979e+06	7.96148e+06	-1.39674	0.071258	0.135996	-1.68758	0.508845	0.398849
Hmgn5	High mobility group nucleosome-binding domain-containing protein 5 OS=Mus musculus OX=10090 GN=Hmgn5 PE=1 SV=2	451015	768791	3.21102e+06	608969	600413	979193	2.01363e+06	4.36208e+06	4.36183e+06	2.89826e+06	-1.37363	0.389143	0.276655	-0.75769	0.295509	0.234444
Tpd52	Tumor protein D52 OS=Mus musculus OX=10090 GN=Tpd52 PE=1 SV=2	7.09485e+06	1.44325e+07	1.07335e+07	9.41269e+06	1.03752e+07	3.34502e+07	1.92287e+07	2.52747e+07	2.77103e+07	2.79267e+07	-1.35988	0.049357	0.135996	-2.33614	0.664754	0.495635
Serbp1	Plasminogen activator inhibitor 1 RNA-binding protein OS=Mus musculus OX=10090 GN=Serbp1 PE=1 SV=2	1.99614e+06	1.75838e+06	1.50375e+06	2.33548e+06	1.60655e+06	6.01493e+06	4.84159e+06	5.2839e+06	2.77101e+06	3.83931e+06	-1.30616	0.119556	0.135996	-1.89135	0.609603	0.503016
Rpl3	60S ribosomal protein L3 OS=Mus musculus OX=10090 GN=Rpl3 PE=1 SV=3	0	2.87376e+06	2.84753e+06	0	3.21391e+06	3.99785e+06	4.87469e+06	5.68425e+06	3.24662e+06	3.74217e+06	-1.26982	0.230217	0.135996	-1.08161	0.294867	0.211111
Lgals3	Galectin-3 OS=Mus musculus OX=10090 GN=Lgals3 PE=1 SV=3	1.85134e+06	3.68851e+06	2.72508e+06	1.28867e+06	2.56254e+06	8.25193e+06	5.35576e+06	4.78542e+06	6.77284e+06	2.85615e+06	-1.20964	0.168439	0.174073	-1.20456	0.426364	0.374683
Ifitm3	Interferon-induced transmembrane protein 3 OS=Mus musculus OX=10090 GN=Ifitm3 PE=1 SV=1	2.37881e+06	8.85795e+06	1.22238e+07	8.98572e+06	6.7351e+06	1.4947e+07	1.83444e+07	1.56672e+07	2.62694e+07	1.46837e+07	-1.19834	0.116766	0.135996	-1.33752	0.562058	0.542302
Ncl	Nucleolin OS=Mus musculus OX=10090 GN=Ncl PE=1 SV=2	3.68612e+06	5.45738e+06	1.80814e+06	5.34234e+06	2.84298e+06	4.46873e+06	9.62921e+06	8.51346e+06	1.28061e+07	7.88584e+06	-1.17812	0.168439	0.216986	-1.17581	0.317172	0.224683
Ada	Adenosine deaminase OS=Mus musculus OX=10090 GN=Ada PE=1 SV=3	1.87047e+06	8.90806e+06	4.00749e+06	1.50202e+06	1.18548e+07	5.28945e+06	1.42553e+07	1.50425e+07	1.87107e+07	1.0377e+07	-1.17796	0.332932	0.276655	-0.82156	0.223691	0.14873
Tbc1d32	Protein broad-minded OS=Mus musculus OX=10090 GN=Tbc1d32 PE=1 SV=2	2.51125e+06	2.48174e+06	1.22102e+06	2.39843e+06	0	3.65348e+06	4.03793e+06	3.1419e+06	3.91252e+06	3.68258e+06	-1.09744	0.171784	0.135996	-1.51639	0.458799	0.360635
Ak2	Adenylate kinase 2, mitochondrial OS=Mus musculus OX=10090 GN=Ak2 PE=1 SV=5	6.8814e+06	8.98834e+06	1.05315e+07	9.12816e+06	5.31196e+06	1.18237e+07	1.58799e+07	1.66258e+07	2.23802e+07	1.63031e+07	-1.0233	0.075531	0.135996	-1.61734	0.570765	0.500635
Hnrnpab	Heterogeneous nuclear ribonucleoprotein A/B OS=Mus musculus OX=10090 GN=Hnrnpab PE=1 SV=1	4.08051e+06	13040432	5.26477e+06	3.17625e+06	7.59437e+06	1.35753e+07	1.02515e+07	1.40445e+07	1.49437e+07	1.17964e+07	-0.9625	0.168439	0.216986	-1.20658	0.336554	0.246349
Cyrib	CYFIP-related Rac1 interactor B OS=Mus musculus OX=10090 GN=Cyrib PE=1 SV=1	6.50036e+06	7.70267e+06	1.15106e+07	6.47104e+06	1.5196e+07	1.29138e+07	2.88232e+07	1.86687e+07	1.58919e+07	1.58693e+07	-0.95995	0.234427	0.174073	-1.00562	0.361942	0.321349
Rps28	40S ribosomal protein S28 OS=Mus musculus OX=10090 GN=Rps28 PE=1 SV=1	5.42108e+06	5.48295e+06	9.14351e+06	7.2342e+06	3.96607e+06	1.04862e+07	9.66406e+06	1.59074e+07	6.78868e+06	1.71245e+07	-0.94051	0.305484	0.216986	-1.00972	0.226575	0.081111
S100a6	Protein S100-A6 OS=Mus musculus OX=10090 GN=S100a6 PE=1 SV=3	6.44169e+06	4.09276e+06	4.39323e+06	4.23003e+06	2.51706e+06	1.1044e+07	8.82417e+06	7.05548e+06	8.90782e+06	5.69488e+06	-0.93801	0.117848	0.174073	-1.29437	0.406372	0.328849
Chmp4b	Charged multivesicular body protein 4b OS=Mus musculus OX=10090 GN=Chmp4b PE=1 SV=2	4.85472e+06	4.42999e+06	4.36132e+06	5.71049e+06	3.54338e+06	1.23837e+07	6.83373e+06	6.43186e+06	8.00125e+06	9.45279e+06	-0.91246	0.119556	0.135996	-1.41189	0.413539	0.316349
Ptma	Prothymosin alpha OS=Mus musculus OX=10090 GN=Ptma PE=1 SV=2	3.85428e+07	4.14479e+07	6.93325e+07	5.81418e+07	6.75238e+07	1.87996e+08	7.22992e+07	9.55103e+07	6.00943e+07	9.9589e+07	-0.90657	0.395955	0.216986	-0.83293	0.213337	0.143016
Mif	Macrophage migration inhibitory factor OS=Mus musculus OX=10090 GN=Mif PE=1 SV=2	1.43886e+07	6.50535e+06	8.61718e+06	9.99778e+06	7.67202e+06	1.03171e+07	1.34029e+07	1.20229e+07	2.77646e+07	1.95447e+07	-0.81582	0.395955	0.276655	-0.78708	0.184488	0.09623
Fau	40S ribosomal protein S30 OS=Mus musculus OX=10090 GN=Fau PE=1 SV=1	1.41262e+06	4.25696e+06	5.03193e+06	2.0341e+06	2.62455e+06	5.51169e+06	6.06385e+06	7.51133e+06	5.70247e+06	2.23087e+06	-0.81484	0.392203	0.276655	-0.75304	0.194813	0.132063
Eef1b	Elongation factor 1-beta OS=Mus musculus OX=10090 GN=Eef1b PE=1 SV=5	5.43028e+06	9.79685e+06	4.97543e+06	8.2681e+06	8.97912e+06	1.3882e+07	1.10923e+07	1.49718e+07	7.25122e+06	1.6504e+07	-0.76636	0.234427	0.276655	-1.00982	0.330924	0.276349
Rbmx	RNA-binding motif protein, X chromosome OS=Mus musculus OX=10090 GN=Rbmx PE=1 SV=1	0	1.88234e+06	1.91249e+06	2.2787e+06	1.36992e+06	3.10013e+06	2.11496e+06	1.96941e+06	2.82135e+06	2.61418e+06	-0.76167	0.341346	0.216986	-0.84607	0.187328	0.101349
Rps20	40S ribosomal protein S20 OS=Mus musculus OX=10090 GN=Rps20 PE=1 SV=1	4.59768e+06	4.67064e+06	1.31153e+07	6.93529e+06	1.08937e+07	8.32885e+06	1.25841e+07	1.36443e+07	1.77517e+07	1.42307e+07	-0.72657	0.338045	0.276655	-0.81642	0.17996	0.03373
P4hb	Protein disulfide-isomerase OS=Mus musculus OX=10090 GN=P4hb PE=1 SV=2	3.07562e+07	2.77935e+07	2.66474e+07	2.52162e+07	2.78155e+07	3.64222e+07	4.60407e+07	4.30319e+07	5.76781e+07	4.32848e+07	-0.71218	0.062253	0.135996	-2.01037	0.56558	0.417302
Retnlg	Resistin-like gamma OS=Mus musculus OX=10090 GN=Retnlg PE=1 SV=1	9.44012e+07	1.16915e+08	1.27284e+08	1.44523e+08	1.14872e+08	2.73822e+08	1.33102e+08	2.06932e+08	1.30282e+08	2.24441e+08	-0.69574	0.345264	0.216986	-1.0352	0.239519	0.14123
Tmsb4x	Thymosin beta-4 OS=Mus musculus OX=10090 GN=Tmsb4x PE=1 SV=1	7.00237e+07	8.78941e+07	6.07706e+07	6.40679e+07	6.72704e+07	1.91049e+08	8.03438e+07	1.12849e+08	7.79916e+07	1.01736e+08	-0.68815	0.400623	0.216986	-0.84359	0.245117	0.18623
Rpl12	60S ribosomal protein L12 OS=Mus musculus OX=10090 GN=Rpl12 PE=1 SV=2	6.95107e+06	5.49519e+06	5.98484e+06	7.52207e+06	4.12391e+06	1.09952e+07	9.84854e+06	9.40853e+06	9.54833e+06	7.64339e+06	-0.65756	0.075531	0.135996	-1.53613	0.504764	0.422302
Ctsg	Cathepsin G OS=Mus musculus OX=10090 GN=Ctsg PE=1 SV=2	7.11435e+07	8.92918e+07	8.56342e+07	1.12613e+08	7.65322e+07	8.5423e+07	2.0175e+08	131972509	1.18728e+08	147764560	-0.65572	0.305978	0.276655	-0.95229	0.211978	0.118016
Hnrnpa3	Heterogeneous nuclear ribonucleoprotein A3 OS=Mus musculus OX=10090 GN=Hnrnpa3 PE=1 SV=1	2.49674e+07	5.00038e+07	5.3508e+07	2.32102e+07	3.13474e+07	3.45528e+07	5.75578e+07	6.87394e+07	7.30078e+07	5.16396e+07	-0.64134	0.368617	0.276655	-0.7784	0.166679	0.046944
Stmn1	Stathmin OS=Mus musculus OX=10090 GN=Stmn1 PE=1 SV=2	3.07798e+07	3.85555e+07	3.70325e+07	4.21379e+07	3.9961e+07	6.22065e+07	4.35598e+07	7.08548e+07	4.53544e+07	7.02413e+07	-0.63273	0.221039	0.135996	-1.32352	0.424281	0.34873
Rpl29	60S ribosomal protein L29 OS=Mus musculus OX=10090 GN=Rpl29 PE=1 SV=2	3.25213e+06	4.99742e+06	5.84231e+06	6.58852e+06	3.11419e+06	8.86258e+06	5.87823e+06	7.74697e+06	7.54833e+06	6.41618e+06	-0.61538	0.212277	0.216986	-1.0411	0.225696	0.120397
Uggt1	UDP-glucose:glycoprotein glucosyltransferase 1 OS=Mus musculus OX=10090 GN=Uggt1 PE=1 SV=4	1.66455e+07	3.81231e+07	3.78796e+07	0	3.78832e+07	4.1665e+07	3.86426e+07	4.10485e+07	3.40961e+07	4.3613e+07	-0.60884	0.533788	0.276655	-0.73241	0.209479	0.156944
G6pdx	Glucose-6-phosphate 1-dehydrogenase X OS=Mus musculus OX=10090 GN=G6pdx PE=1 SV=3	5.24387e+07	5.52027e+07	5.41098e+07	5.31529e+07	5.26594e+07	8.64191e+07	1.12728e+08	6.46623e+07	8.07876e+07	6.1486e+07	-0.60189	0.305159	0.135996	-1.43012	0.414758	0.314563
Eef1a1	Elongation factor 1-alpha 1 OS=Mus musculus OX=10090 GN=Eef1a1 PE=1 SV=3	1.8218e+08	1.58764e+08	1.69005e+08	1.62612e+08	1.4767e+08	1.76382e+08	3.06655e+08	2.69685e+08	2.35576e+08	2.54716e+08	-0.59974	0.110076	0.174073	-1.55441	0.414737	0.290516
Hspa5	Endoplasmic reticulum chaperone BiP OS=Mus musculus OX=10090 GN=Hspa5 PE=1 SV=3	4.70203e+07	3.80093e+07	4.75225e+07	4.98021e+07	3.41664e+07	4.72299e+07	8.02856e+07	6.91123e+07	5.17443e+07	7.2857e+07	-0.5691	0.234427	0.216986	-1.11717	0.282226	0.18623
Tagln2	Transgelin-2 OS=Mus musculus OX=10090 GN=Tagln2 PE=1 SV=4	1.22065e+08	1.10094e+08	1.33758e+08	1.13674e+08	8.87701e+07	2.10837e+08	1.32044e+08	152836439	1.59555e+08	1.87075e+08	-0.56761	0.126029	0.174073	-1.29187	0.365086	0.270516
Rps6	40S ribosomal protein S6 OS=Mus musculus OX=10090 GN=Rps6 PE=1 SV=1	5.4609e+06	9.13903e+06	6.08949e+06	6.04312e+06	3.06566e+06	8.58287e+06	1.04312e+07	8.09992e+06	1.039e+07	6.60819e+06	-0.56595	0.325386	0.276655	-0.84502	0.18506	0.100397
Hspd1	60 kDa heat shock protein, mitochondrial OS=Mus musculus OX=10090 GN=Hspd1 PE=1 SV=1	3.56867e+07	2.39607e+07	2.18456e+07	3.38201e+07	1.27444e+07	3.47295e+07	3.46441e+07	4.15322e+07	3.69223e+07	4.15731e+07	-0.56465	0.234427	0.216986	-1.06772	0.19861	0.005397
Sfpq	Splicing factor, proline- and glutamine-rich OS=Mus musculus OX=10090 GN=Sfpq PE=1 SV=1	1.18994e+07	1.77491e+07	1.87823e+07	1.66543e+07	1.5646e+07	2.44275e+07	1.86896e+07	2.75323e+07	2.38982e+07	2.22534e+07	-0.53286	0.104398	0.174073	-1.3707	0.426169	0.342302
Txn	Thioredoxin OS=Mus musculus OX=10090 GN=Txn PE=1 SV=3	2.30972e+07	5.57117e+07	4.70541e+07	4.25173e+07	6.67295e+07	5.89711e+07	5.54549e+07	81428954	7.35528e+07	7.04482e+07	-0.53159	0.320738	0.276655	-0.86972	0.168602	0.052183
Hnrnpa1	Heterogeneous nuclear ribonucleoprotein A1 OS=Mus musculus OX=10090 GN=Hnrnpa1 PE=1 SV=2	3.31979e+07	4.59432e+07	5.17838e+07	4.16737e+07	3.82252e+07	5.50095e+07	5.98827e+07	6.83362e+07	5.91117e+07	6.16744e+07	-0.5281	0.06473	0.135996	-1.73779	0.565377	0.469683
Vim	Vimentin OS=Mus musculus OX=10090 GN=Vim PE=1 SV=3	6.20276e+08	696929331	7.51794e+08	7.27655e+08	696984840	1019310217	9.17792e+08	1041654769	1055297859	9.81089e+08	-0.52156	0.006843	0.135996	-3.24512	0.846545	0.578968
H1-1	Histone H1.1 OS=Mus musculus OX=10090 GN=H1-1 PE=1 SV=2	1.22205e+08	1.49932e+08	1.4777e+08	1.23592e+08	1.76682e+08	226823605	1.78077e+08	2.27642e+08	1.89609e+08	1.94447e+08	-0.49732	0.085954	0.135996	-1.47167	0.509391	0.441349
Hist2h2aa1	Histone H2A type 2-A OS=Mus musculus OX=10090 GN=Hist2h2aa1 PE=1 SV=3	2173742984	2766473720	2131200750	2273104190	2106044620	4449377746	3183877497	2886141386	3194025019	2436022100	-0.49607	0.256821	0.174073	-1.02812	0.383629	0.347897
Zyx	Zyxin OS=Mus musculus OX=10090 GN=Zyx PE=1 SV=2	1.1279e+08	1.25439e+08	1.14329e+08	1.20402e+08	1.0264e+08	1.46561e+08	1.26023e+08	1.68759e+08	1.48485e+08	2.01848e+08	-0.45984	0.168439	0.135996	-1.29711	0.47343	0.423849
Flna	Filamin-A OS=Mus musculus OX=10090 GN=Flna PE=1 SV=5	5.65464e+08	7.65655e+08	6.96606e+08	6.90041e+08	7.18099e+08	8.37762e+08	9.64211e+08	9.42898e+08	1030565193	8.35368e+08	-0.42435	0.071258	0.135996	-1.65472	0.470544	0.350635
Nme2	Nucleoside diphosphate kinase B OS=Mus musculus OX=10090 GN=Nme2 PE=1 SV=1	1.23741e+07	1.23196e+07	1.21045e+07	1.15222e+07	1.2856e+07	2.14469e+07	1.75744e+07	1.42711e+07	1.52567e+07	1.3159e+07	-0.4175	0.331174	0.135996	-1.21794	0.34503	0.25623
Pram1	PML-RARA-regulated adapter molecule 1 OS=Mus musculus OX=10090 GN=Pram1 PE=1 SV=2	2.16563e+07	2.93e+07	2.08137e+07	2.37952e+07	2.67842e+07	3.06596e+07	2.20446e+07	3.32884e+07	3.36342e+07	4.17989e+07	-0.39986	0.368617	0.276655	-0.82148	0.1495	0.043849
Cox4i1	Cytochrome c oxidase subunit 4 isoform 1, mitochondrial OS=Mus musculus OX=10090 GN=Cox4i1 PE=1 SV=2	1.29813e+07	1.51186e+07	1.21417e+07	1.29935e+07	8.3468e+06	2.31336e+07	1.56061e+07	1.40332e+07	1.46078e+07	1.3771e+07	-0.39812	0.435381	0.276655	-0.68377	0.135779	0.061349
Msn	Moesin OS=Mus musculus OX=10090 GN=Msn PE=1 SV=3	1.1954e+08	1.06466e+08	1.03805e+08	8.76541e+07	9.76301e+07	1.61492e+08	146489173	1.39277e+08	120625595	1.05842e+08	-0.38733	0.22	0.216986	-1.05645	0.304491	0.229683
H1-5	Histone H1.5 OS=Mus musculus OX=10090 GN=H1-5 PE=1 SV=2	4.54554e+08	4.6487e+08	428840332	5.07808e+08	4.35112e+08	8.65479e+08	507571272	5.87854e+08	5.24177e+08	471373054	-0.36777	0.455524	0.216986	-0.78192	0.216278	0.157063
Anxa1	Annexin A1 OS=Mus musculus OX=10090 GN=Anxa1 PE=1 SV=2	9.87169e+08	1222650569	1149299895	1028400186	1176798128	1036958824	1655263606	1471630251	1511548454	1366373445	-0.33973	0.261416	0.276655	-0.99356	0.30181	0.238016
Cfl1	Cofilin-1 OS=Mus musculus OX=10090 GN=Cfl1 PE=1 SV=3	602137690	7.07522e+08	6.1464e+08	6.13638e+08	6.28451e+08	773620199	6.93779e+08	8.65766e+08	6.70046e+08	933344386	-0.3141	0.273991	0.216986	-1.11444	0.29063	0.19873
Actb	Actin, cytoplasmic 1 OS=Mus musculus OX=10090 GN=Actb PE=1 SV=1	5831767038	5902276992	5852900316	5358566654	5491335828	7529829697	7313538107	6190687543	7940641987	6203651240	-0.30693	0.192912	0.135996	-1.44481	0.362349	0.237063
Cd177	CD177 antigen OS=Mus musculus OX=10090 GN=Cd177 PE=2 SV=1	2.00735e+08	2.48512e+08	2.17349e+08	2.43777e+08	2.48647e+08	2.63783e+08	3.37126e+08	2.85109e+08	2.49729e+08	2.86339e+08	-0.29511	0.202231	0.135996	-1.07164	0.372735	0.323968
Mpo	Myeloperoxidase OS=Mus musculus OX=10090 GN=Mpo PE=1 SV=2	8.80252e+08	924817630	9.06737e+08	7.91382e+08	9.62501e+08	1075414572	1019817587	1094688667	1027810833	1076047355	-0.24542	0.054153	0.135996	-1.90481	0.633156	0.533968
Ltf	Lactotransferrin OS=Mus musculus OX=10090 GN=Ltf PE=1 SV=4	3306848731	3510345652	3633790091	3340496964	3366420337	3517462128	4373840062	4377507636	3376505461	3794840610	-0.18017	0.435046	0.276655	-0.84071	0.131164	0.006944
Dcaf10	DDB1- and CUL4-associated factor 10 OS=Mus musculus OX=10090 GN=Dcaf10 PE=1 SV=1	5.78979e+06	4.49427e+06	6.54773e+06	5.81983e+06	6.31036e+06	5.48727e+06	4.2555e+06	3.16856e+06	5.58402e+06	5.19059e+06	0.290129	0.457941	0.276655	0.64948	0.125696	0.053611
Actr3	Actin-related protein 3 OS=Mus musculus OX=10090 GN=Actr3 PE=1 SV=3	7.40968e+07	6.93154e+07	6.45983e+07	7.69084e+07	6.80576e+07	2.59316e+07	6.50154e+07	6.3795e+07	6.44382e+07	6.85197e+07	0.295007	0.533788	0.276655	0.643945	0.115423	0.00873
Tkt	Transketolase OS=Mus musculus OX=10090 GN=Tkt PE=1 SV=1	786614394	6.72523e+08	8.16508e+08	1066553818	7.30931e+08	4.92713e+08	750928781	719874066	6.40298e+08	667971830	0.31606	0.408292	0.276655	0.712839	0.126774	0.028016
Tf	Serotransferrin OS=Mus musculus OX=10090 GN=Tf PE=1 SV=1	6.19001e+07	4.13106e+07	6.00258e+07	5.73367e+07	4.98494e+07	5.01694e+07	3.80107e+07	4.03115e+07	3.85123e+07	4.88606e+07	0.32509	0.325386	0.276655	0.849733	0.15127	0.051349
Vat1	Synaptic vesicle membrane protein VAT-1 homolog OS=Mus musculus OX=10090 GN=Vat1 PE=1 SV=3	1.07446e+07	9.9721e+06	1.2406e+07	1.20878e+07	1.14756e+07	7.65261e+06	1.1016e+07	9.56199e+06	8.50019e+06	7.98429e+06	0.342233	0.168439	0.216986	1.13513	0.303464	0.213016
Ostf1	Osteoclast-stimulating factor 1 OS=Mus musculus OX=10090 GN=Ostf1 PE=1 SV=2	3.78039e+07	4.46409e+07	3.57117e+07	36195678	4.4627e+07	1.91049e+07	3.31639e+07	3.56548e+07	3.81287e+07	2.8289e+07	0.366492	0.342766	0.276655	0.831822	0.147721	0
Plg	Plasminogen OS=Mus musculus OX=10090 GN=Plg PE=1 SV=3	2.09567e+06	1.92218e+06	1.96457e+06	2.3411e+06	1.87583e+06	1.60924e+06	1.71133e+06	1.16381e+06	1.92967e+06	1.44054e+06	0.376868	0.188656	0.216986	1.10231	0.298428	0.212183
Septin7	Septin-7 OS=Mus musculus OX=10090 GN=Septin7 PE=1 SV=1	1.34403e+06	1.65617e+06	1.89938e+06	1.74129e+06	1.53486e+06	1.62137e+06	888703	1.18029e+06	1.14265e+06	1.39397e+06	0.392819	0.28906	0.276655	0.896071	0.216052	0.134683
Flnc	Filamin-C OS=Mus musculus OX=10090 GN=Flnc PE=1 SV=3	1.2954e+07	9.23005e+06	1.08185e+07	1.337e+07	1.04045e+07	1.15376e+07	9.13612e+06	6.57926e+06	8.97619e+06	6.48385e+06	0.41063	0.338376	0.276655	0.816178	0.149807	0.055397
Rps19	40S ribosomal protein S19 OS=Mus musculus OX=10090 GN=Rps19 PE=1 SV=3	1285056157	8.26485e+08	1107833110	1363237110	1154833419	7.61225e+08	6.22067e+08	1090291549	7.54424e+08	1073664775	0.415511	0.370393	0.216986	0.771523	0.162138	0.081944
Elane	Neutrophil elastase OS=Mus musculus OX=10090 GN=Elane PE=1 SV=1	2.30401e+08	2.16304e+08	2.25553e+08	2.32331e+08	237413724	1.8918e+08	1.8353e+08	1.56927e+08	1.33683e+08	1.84427e+08	0.42986	0.088372	0.135996	2.07613	0.711381	0.612302
Rab11b	Ras-related protein Rab-11B OS=Mus musculus OX=10090 GN=Rab11b PE=1 SV=3	4.83983e+06	3.77394e+06	5.41132e+06	5.55914e+06	4.99009e+06	5.25913e+06	3.22387e+06	2.66783e+06	3.41741e+06	3.56731e+06	0.438331	0.320738	0.276655	0.858793	0.243669	0.18123
Cap1	Adenylyl cyclase-associated protein 1 OS=Mus musculus OX=10090 GN=Cap1 PE=1 SV=4	1.45426e+08	1.34111e+08	144424712	1.1816e+08	1.37324e+08	9.4318e+07	1.26917e+08	8.89631e+07	7.98291e+07	9.609e+07	0.483053	0.085954	0.174073	1.5033	0.461035	0.366349
Adss1	Adenylosuccinate synthetase isozyme 1 OS=Mus musculus OX=10090 GN=Adss1 PE=1 SV=2	2.41055e+06	2.20693e+06	2.51071e+06	1.64063e+06	2.40301e+06	2.02572e+06	1.40697e+06	1.31816e+06	1.48456e+06	1.71871e+06	0.490093	0.168439	0.216986	1.13362	0.351141	0.28123
Alb	Albumin OS=Mus musculus OX=10090 GN=Alb PE=1 SV=3	1172662065	7.62339e+08	9.13687e+08	7.73763e+08	9.49283e+08	3.85127e+08	7.94287e+08	680970218	6.61764e+08	6.81881e+08	0.512855	0.236676	0.216986	0.959751	0.201291	0.101349
Vcl	Vinculin OS=Mus musculus OX=10090 GN=Vcl PE=1 SV=4	1.80254e+07	2.66641e+07	2.5242e+07	3.00935e+07	1.83101e+07	1.67266e+07	1.46253e+07	1.26446e+07	2.38794e+07	1.4419e+07	0.524005	0.331109	0.216986	0.82951	0.213291	0.143611
Camp	Cathelicidin antimicrobial peptide OS=Mus musculus OX=10090 GN=Camp PE=1 SV=2	2592296206	2139209850	2041184388	2722202464	2200628672	1496853756	1192045149	1702133364	1592207909	2016777438	0.547881	0.101604	0.135996	1.37721	0.445771	0.368968
Itgam	Integrin alpha-M OS=Mus musculus OX=10090 GN=Itgam PE=1 SV=2	67525087	6.11988e+07	8.55527e+07	5.66924e+07	7.54299e+07	4.6267e+07	5.90125e+07	3.90094e+07	5.29992e+07	3.8589e+07	0.554399	0.143381	0.174073	1.21246	0.374789	0.299683
Prdx6	Peroxiredoxin-6 OS=Mus musculus OX=10090 GN=Prdx6 PE=1 SV=3	2.36515e+07	2.10393e+07	1.79869e+07	1.26976e+07	1.88251e+07	1.29317e+07	1.70876e+07	7.19246e+06	1.36315e+07	1.2582e+07	0.570677	0.276752	0.276655	0.901973	0.232562	0.157063
Vamp8	Vesicle-associated membrane protein 8 OS=Mus musculus OX=10090 GN=Vamp8 PE=1 SV=1	1.89724e+07	2.53327e+07	2.44583e+07	2.5876e+07	2.79164e+07	10590305	2.08378e+07	2.2074e+07	1.12752e+07	1.74726e+07	0.575353	0.219968	0.216986	1.04034	0.25718	0.165397
Lyz2	Lysozyme C-2 OS=Mus musculus OX=10090 GN=Lyz2 PE=1 SV=2	1288020541	9.64965e+08	1140492243	1066788644	1094401383	4.4457e+08	6.94846e+08	7.57721e+08	7.20356e+08	1018505855	0.61135	0.117084	0.174073	1.33133	0.35523	0.248849
Cybb	Cytochrome b-245 heavy chain OS=Mus musculus OX=10090 GN=Cybb PE=1 SV=1	3.15571e+07	3.72117e+07	3.73773e+07	3.25252e+07	4.02316e+07	1.17901e+07	2.85256e+07	2.75268e+07	2.63511e+07	2.13351e+07	0.630926	0.117084	0.135996	1.34472	0.455403	0.388968
Gsn	Gelsolin OS=Mus musculus OX=10090 GN=Gsn PE=1 SV=3	8.78939e+08	4.50431e+08	5.67081e+08	6.76432e+08	6.96939e+08	3.86726e+08	3.7609e+08	4.81099e+08	3.58723e+08	4.95665e+08	0.639989	0.188656	0.216986	1.17274	0.230181	0.101349
Ddx17	Probable ATP-dependent RNA helicase DDX17 OS=Mus musculus OX=10090 GN=Ddx17 PE=1 SV=1	4896660345	2819372807	3510008513	3740528986	3783298288	2963758348	2457433789	2328239632	1939991111	2319587283	0.642763	0.117848	0.174073	1.34921	0.430775	0.353016
Lta4h	Leukotriene A-4 hydrolase OS=Mus musculus OX=10090 GN=Lta4h PE=1 SV=4	7.05291e+07	5.30665e+07	6.37022e+07	5.47472e+07	5.53251e+07	4.04011e+07	4.86141e+07	3.16865e+07	3.90064e+07	2.9672e+07	0.650976	0.071258	0.135996	1.61117	0.442909	0.319683
Txnl1	Thioredoxin-like protein 1 OS=Mus musculus OX=10090 GN=Txnl1 PE=1 SV=3	2.36768e+06	2.62918e+06	2.4302e+06	3.17888e+06	3.28929e+06	0	2.14587e+06	2.11151e+06	2.41051e+06	2.16048e+06	0.65437	0.395955	0.174073	0.796523	0.22929	0.172778
Taldo1	Transaldolase OS=Mus musculus OX=10090 GN=Taldo1 PE=1 SV=2	5.29898e+07	5.71092e+07	6.91322e+07	4.96367e+07	7.05153e+07	4.13698e+07	3.80904e+07	3.74706e+07	3.67744e+07	3.31478e+07	0.68009	0.101604	0.135996	2.02652	0.587576	0.445516
Capg	Macrophage-capping protein OS=Mus musculus OX=10090 GN=Capg PE=1 SV=2	7.06323e+07	5.7083e+07	7.33649e+07	7.45988e+07	6.1356e+07	3.11714e+07	3.85733e+07	4.67834e+07	4.80995e+07	4.55433e+07	0.681336	0.05068	0.135996	1.90911	0.610341	0.500635
Il36g	Interleukin-36 gamma OS=Mus musculus OX=10090 GN=Il36g PE=2 SV=1	4.8819e+06	4.24942e+06	7.11625e+06	4.73443e+06	5.44214e+06	1.57966e+06	2.225e+06	3.63148e+06	4.59889e+06	4.12163e+06	0.709727	0.236676	0.174073	0.960774	0.258254	0.182302
Sltm	SAFB-like transcription modulator OS=Mus musculus OX=10090 GN=Sltm PE=1 SV=1	7.62754e+06	8.99709e+06	6.53278e+06	5.67547e+06	6.29377e+06	3.96109e+06	3.59136e+06	4.55439e+06	3.36795e+06	5.98631e+06	0.710841	0.117084	0.174073	1.29658	0.402077	0.322302
Atg3	Ubiquitin-like-conjugating enzyme ATG3 OS=Mus musculus OX=10090 GN=Atg3 PE=1 SV=1	2.08858e+06	6.253e+06	6.78581e+06	8.43162e+06	7.76931e+06	1.44204e+06	2.00515e+06	5.25021e+06	5.29959e+06	4.64348e+06	0.749029	0.457941	0.276655	0.653377	0.159986	0.003611
Exoc5	Exocyst complex component 5 OS=Mus musculus OX=10090 GN=Exoc5 PE=1 SV=2	4.81243e+08	5.31788e+08	6.01572e+08	5.63712e+08	6.22468e+08	0	3.91172e+08	3.66561e+08	430810844	4.61783e+08	0.763078	0.26096	0.135996	1.05297	0.43154	0.411349
Gemin5	Gem-associated protein 5 OS=Mus musculus OX=10090 GN=Gemin5 PE=1 SV=2	1135836194	5.60554e+08	7.11617e+08	1139282865	8.6482e+08	7.00975e+08	4.42715e+08	4.79261e+08	4.99467e+08	4.57045e+08	0.774398	0.203454	0.174073	1.13125	0.301684	0.21123
Kpnb1	Importin subunit beta-1 OS=Mus musculus OX=10090 GN=Kpnb1 PE=1 SV=2	1.66577e+06	3.16234e+06	1.21087e+06	1.93606e+06	1.65541e+06	1.01996e+06	1.88725e+06	560936	981725	1.139e+06	0.785045	0.395955	0.276655	0.740289	0.206035	0.150516
C3	Complement C3 OS=Mus musculus OX=10090 GN=C3 PE=1 SV=3	8.91585e+07	6.75912e+07	7.99388e+07	9.23089e+07	8.07325e+07	4.71199e+07	5.20238e+07	4.30758e+07	4.0521e+07	4.73075e+07	0.832738	0.017968	0.135996	2.86147	0.716122	0.467302
Washc5	WASH complex subunit 5 OS=Mus musculus OX=10090 GN=Washc5 PE=1 SV=2	3735096211	2248676374	4471918086	3677219017	3476544963	2095529492	1530042089	2016329980	1542356103	2670553350	0.83745	0.117084	0.174073	1.35904	0.423919	0.341349
Arpc4	Actin-related protein 2/3 complex subunit 4 OS=Mus musculus OX=10090 GN=Arpc4 PE=1 SV=3	3.93207e+07	2.95333e+07	3.06336e+07	3.42237e+07	4.12123e+07	1.11293e+07	2.52318e+07	2.11131e+07	2.28623e+07	1.71768e+07	0.843054	0.071258	0.135996	1.61842	0.524115	0.433968
Padi4	Protein-arginine deiminase type-4 OS=Mus musculus OX=10090 GN=Padi4 PE=1 SV=3	2.87264e+07	4.24255e+07	2.55779e+07	1.85637e+07	1.61106e+07	1.1966e+07	2.02969e+07	1.28705e+07	1.40696e+07	1.37273e+07	0.84942	0.320738	0.216986	0.956869	0.298504	0.240397
Wdr1	WD repeat-containing protein 1 OS=Mus musculus OX=10090 GN=Wdr1 PE=1 SV=3	2.98703e+07	3.26463e+07	3.30581e+07	2.16891e+07	2.32301e+07	1.51678e+07	2.14334e+07	1.69971e+07	1.73448e+07	6.68064e+06	0.855939	0.117084	0.135996	1.30554	0.398444	0.315397
	MLV-related proviral Env polyprotein OS=Mus musculus OX=10090 PE=1 SV=3	2.73156e+06	6.30066e+06	6.58186e+06	6.92445e+06	6.50143e+06	2.77135e+06	2.0903e+06	3.63763e+06	4.60237e+06	2.42865e+06	0.902954	0.192912	0.276655	1.09855	0.350563	0.287183
A2m	Alpha-2-macroglobulin-P OS=Mus musculus OX=10090 GN=A2m PE=2 SV=2	9.75377e+06	8.53875e+06	5.60756e+06	9.21419e+06	5.78869e+06	1.74175e+06	5.67394e+06	5.14375e+06	5.6425e+06	2.45682e+06	0.913126	0.192912	0.216986	1.0639	0.303161	0.226349
Rab44	Ras-related protein Rab-44 OS=Mus musculus OX=10090 GN=Rab44 PE=1 SV=2	6.01324e+06	4.48389e+06	9.51547e+06	5.63755e+06	5.40345e+06	4.19975e+06	3.06633e+06	2.41261e+06	3.90324e+06	2.53031e+06	0.946604	0.168439	0.135996	1.22189	0.450442	0.405635
Gpx1	Glutathione peroxidase 1 OS=Mus musculus OX=10090 GN=Gpx1 PE=1 SV=2	2.54183e+07	1.69047e+07	3.81271e+07	2.12118e+07	3.11389e+07	3.27774e+06	1.83287e+07	1.43524e+07	1.27965e+07	1.91038e+07	0.968647	0.234427	0.216986	0.990019	0.28963	0.221349
Ncf2	Neutrophil cytosol factor 2 OS=Mus musculus OX=10090 GN=Ncf2 PE=1 SV=1	2.6298e+07	7.83405e+06	1.86488e+07	7.49584e+06	8.29908e+06	1.74628e+06	1.25327e+07	6.90372e+06	5.18445e+06	6.81168e+06	1.04743	0.525705	0.276655	0.641067	0.186765	0
Thbs4	Thrombospondin-4 OS=Mus musculus OX=10090 GN=Thbs4 PE=1 SV=1	3.88375e+06	2.49478e+06	4.21289e+06	3.19023e+06	3.90726e+06	1.57403e+06	1.46882e+06	2.01548e+06	1.32204e+06	2.11095e+06	1.05879	0.05068	0.135996	1.97841	0.551218	0.403016
H2-D1	H-2 class I histocompatibility antigen, D-B alpha chain OS=Mus musculus OX=10090 GN=H2-D1 PE=1 SV=2	4.72571e+06	3.7968e+06	5.05833e+06	3.97645e+06	4.26375e+06	1.1132e+06	3.8417e+06	1.96207e+06	3.52025e+06	0	1.06398	0.263873	0.174073	1.18965	0.388574	0.32373
Itih3	Inter-alpha-trypsin inhibitor heavy chain H3 OS=Mus musculus OX=10090 GN=Itih3 PE=1 SV=3	6.33227e+06	4.87515e+06	5.03659e+06	6.01036e+06	6.14383e+06	2.60037e+06	3.61306e+06	1.18936e+06	2.54915e+06	3.52149e+06	1.07568	0.05068	0.135996	2.02186	0.680621	0.578968
Stom	Stomatin OS=Mus musculus OX=10090 GN=Stom PE=1 SV=3	4.83153e+06	2.88165e+06	6.42176e+06	8.2181e+06	5.31147e+06	3.0899e+06	2.13857e+06	3.41438e+06	2.52255e+06	1.53451e+06	1.12322	0.168439	0.216986	1.22967	0.318627	0.216349
Chil3	Chitinase-like protein 3 OS=Mus musculus OX=10090 GN=Chil3 PE=1 SV=2	1.92742e+08	3.27213e+08	2.5767e+08	182005873	3.17688e+08	5.56056e+07	1.62389e+08	121856301	1.34084e+08	1.05756e+08	1.13976	0.0984	0.135996	1.45357	0.433148	0.33623
Afm	Afamin OS=Mus musculus OX=10090 GN=Afm PE=1 SV=2	8.05895e+06	5.24588e+06	5.84765e+06	5.60629e+06	6.0035e+06	1.36506e+06	2.83791e+06	3.00049e+06	2.20595e+06	3.95382e+06	1.20289	0.05068	0.135996	1.88343	0.644296	0.553968
Phb2	Prohibitin-2 OS=Mus musculus OX=10090 GN=Phb2 PE=1 SV=1	3.57059e+06	2.02069e+06	1.83804e+06	3.48228e+06	2.62886e+06	1.17718e+06	1.53338e+06	0	1.51465e+06	1.55227e+06	1.22876	0.156173	0.135996	1.1831	0.394204	0.333016
Scgb1a1	Uteroglobin OS=Mus musculus OX=10090 GN=Scgb1a1 PE=1 SV=1	3.69188e+06	3.34579e+06	1.93351e+06	3.84715e+06	5.51829e+06	0	2.0728e+06	2.86879e+06	921559	1.58564e+06	1.29965	0.216089	0.216986	1.02461	0.262834	0.149683
Hba	Hemoglobin subunit alpha OS=Mus musculus OX=10090 GN=Hba PE=1 SV=2	5.66101e+08	5.5934e+08	7.54715e+08	8.7694e+08	4.99152e+08	2.60556e+08	2.34893e+08	2.30694e+08	2.62944e+08	3.11931e+08	1.32357	0.101604	0.135996	2.29057	0.685482	0.533968
Itih2	Inter-alpha-trypsin inhibitor heavy chain H2 OS=Mus musculus OX=10090 GN=Itih2 PE=1 SV=1	1.30475e+08	7.30067e+07	1.24247e+08	1.09967e+08	1.18655e+08	3.9777e+07	5.05749e+07	4.7135e+07	2.24246e+07	6.00301e+07	1.33887	0.05068	0.135996	2.04615	0.542857	0.378016
Psmb10	Proteasome subunit beta type-10 OS=Mus musculus OX=10090 GN=Psmb10 PE=1 SV=1	1.27418e+06	1.34766e+06	1.94619e+06	1.72037e+06	1.32589e+06	0	1.08506e+06	845107	0	956726	1.39919	0.168439	0.135996	1.27438	0.35511	0.259683
Syne1	Nesprin-1 OS=Mus musculus OX=10090 GN=Syne1 PE=1 SV=2	1.64713e+06	3.06006e+06	1.59519e+06	0	2.36444e+06	0	1.56751e+06	0	1.55483e+06	0	1.47287	0.485089	0.347444	0.621719	0.26419	0.176349
Limd2	LIM domain-containing protein 2 OS=Mus musculus OX=10090 GN=Limd2 PE=1 SV=1	8.33533e+06	9.37635e+06	1.58485e+07	1.25415e+07	1.30599e+07	1.55779e+06	2.45667e+06	4.35412e+06	1.69167e+06	1.07187e+07	1.50954	0.125277	0.216986	1.2527	0.450441	0.399683
Zfp27	Zinc finger protein 27 OS=Mus musculus OX=10090 GN=Zfp27 PE=2 SV=2	2.66517e+07	5.78494e+06	2.8783e+07	2.93535e+07	1.41548e+07	3.53073e+06	3.59848e+06	3.54787e+06	3.99652e+06	1.06217e+07	2.0497	0.234427	0.174073	1.30493	0.454225	0.36873
F5	Coagulation factor V OS=Mus musculus OX=10090 GN=F5 PE=1 SV=1	883699	339804	789569	624910	844023	280843	0	0	0	387492	2.38127	0.075531	0.174073	1.53729	0.544999	0.453016
Hbb-b1	Hemoglobin subunit beta-1 OS=Mus musculus OX=10090 GN=Hbb-b1 PE=1 SV=2	1.36195e+08	1.79462e+08	2.00379e+08	2.15366e+08	1.70868e+08	8.07757e+06	3.94267e+07	3.0595e+07	1.12729e+07	5.74122e+07	2.61986	0.006843	0.135996	3.33118	0.811422	0.512302
Rcsd1	CapZ-interacting protein OS=Mus musculus OX=10090 GN=Rcsd1 PE=1 SV=1	2.26131e+07	1.73651e+08	7.94325e+06	2.23163e+07	8.08146e+06	2.07552e+06	5.32232e+06	4.62365e+06	6.32988e+06	9.70418e+06	3.06388	0.614665	0.216986	0.624234	0.356892	0.232063
Cbr2	Carbonyl reductase [NADPH] 2 OS=Mus musculus OX=10090 GN=Cbr2 PE=1 SV=1	1.81979e+08	1.59251e+08	108224724	9.67498e+07	1.03893e+08	2.51358e+07	1.61582e+07	1.26473e+07	1.55949e+07	6.93755e+06	3.08762	0.075531	0.135996	2.86654	0.854207	0.678968
Thbs1	Thrombospondin-1 OS=Mus musculus OX=10090 GN=Thbs1 PE=1 SV=1	1.25553e+07	9.85944e+06	1.08652e+07	6.85724e+06	7.64763e+06	435412	159088	2.04478e+06	849510	0	3.77575	0.05068	0.135996	3.14474	0.904453	0.712302
Ifi204	Interferon-activable protein 204 OS=Mus musculus OX=10090 GN=Ifi204 PE=1 SV=1	264195	932782	1.31112e+06	965790	187408	0	13739.6	0	72276.3	115053	4.18659	0.270382	0.135996	1.43911	0.690498	0.460397
Ear1	Eosinophil cationic protein 1 OS=Mus musculus OX=10090 GN=Ear1 PE=2 SV=1	6.06852e+07	4.78805e+07	7.18482e+07	4.38907e+07	3.95162e+07	1.74457e+06	0	0	0	5.29218e+06	5.22851	0.051976	0.135996	3.68644	0.975724	0.578968
Ear2	Eosinophil cationic protein 2 OS=Mus musculus OX=10090 GN=Ear2 PE=2 SV=1	4.5694e+07	2.05321e+07	3.25307e+07	3.32911e+07	2.41699e+07	0	0	1.33461e+06	0	2.78531e+06	5.2448	0.074283	0.135996	3.09775	0.942649	0.678968
Ces1d	Carboxylesterase 1D OS=Mus musculus OX=10090 GN=Ces1d PE=1 SV=1	395731	563750	581959	0	296747	0	0	0	0	0	inf	0.234427	0.274217	1.73165	0.738516	0.503016
S100a4	Protein S100-A4 OS=Mus musculus OX=10090 GN=S100a4 PE=1 SV=1	736856	0	298985	376035	178197	0	0	0	0	0	inf	0.370393	0.274217	1.29864	0.493088	0.23123
lower in M4
higher in M4

## Sheet: SNR 1
snr_MTEK.M4	fc_MTEK.M4	pV_MTEK.M4	gen_Gensymbol		gen_Gensymbol	fc_MTEK.M4	pV_MTEK.M4	-log10(p)
-3.67732	-inf	0.071258	Fcer1g		A2m	0.913126	0.192912	0.714641
-3.24512	-0.52156	0.006843	Vim		Abi1	0.071037	1	0
-3.16216	-inf	0.085954	Rplp2		Abracl	-0.59115	0.935054	0.0291633
-2.93797	-inf	0.05068	Stfa1		Acin1	-0.997	0.799019	0.0974429
-2.33614	-1.35988	0.049357	Tpd52		Aco2	0.798779	0.542287	0.265771
-2.1013	-2.79089	0.05068	Atxn2l		Acta1	0.882333	0.540733	0.267017
-2.01037	-0.71218	0.062253	P4hb		Actb	-0.30693	0.192912	0.714641
-2.00198	-2.1828	0.075531	Rps10		Actbl2	-0.5	0.65977	0.180607
-1.90481	-0.24542	0.054153	Mpo		Actg1	0.68197	0.588098	0.23055
-1.89135	-1.30616	0.119556	Serbp1		Actn1	0.543033	0.395955	0.402354
-1.82951	-inf	0.221039	Mki67		Actn4	-0.01077	1	0
-1.76397	-1.95469	0.060537	Ccdc124		Actr2	0.332056	0.685974	0.163692
-1.73779	-0.5281	0.06473	Hnrnpa1		Actr3	0.295007	0.533788	0.272631
-1.68758	-1.39674	0.071258	Dbi		Ada	-1.17796	0.332932	0.477644
-1.65472	-0.42435	0.071258	Flna		Adam19	-0.07925	1	0
-1.61734	-1.0233	0.075531	Ak2		Adam8	1.00933	0.527896	0.277452
-1.5749	-2.35926	0.07784	C5ar1		Add1	0.781639	0.562411	0.249946
-1.55696	-3.53026	0.088372	Hnrnph2		Add3	-0.5	0.65977	0.180607
-1.55441	-0.59974	0.110076	Eef1a1		Adgra2	0.985929	0.542287	0.265771
-1.53613	-0.65756	0.075531	Rpl12		Adgrg3	0.087968	0.972847	0.0119555
-1.51639	-1.09744	0.171784	Tbc1d32		Adk	-0.18778	0.848603	0.0712954
-1.47167	-0.49732	0.085954	H1-1		Adpgk	0.511835	0.65977	0.180607
-1.44481	-0.30693	0.192912	Actb		Adprh	1.6776	0.542287	0.265771
-1.43012	-0.60189	0.305159	G6pdx		Adrm1	-0.46082	0.580921	0.235883
-1.41189	-0.91246	0.119556	Chmp4b		Adss1	0.490093	0.168439	0.773557
-1.3707	-0.53286	0.104398	Sfpq		Afm	1.20289	0.05068	1.29516
-1.3477	-2.05356	0.117084	Marcksl1		Ager	0.504798	0.873679	0.0586481
-1.33752	-1.19834	0.116766	Ifitm3		Ahsg	-0.48234	0.542287	0.265771
-1.32782	-1.55394	0.117084	Olfml2b		Aimp1	0.525946	0.892897	0.0491986
-1.32352	-0.63273	0.221039	Stmn1		Ak2	-1.0233	0.075531	1.12187
-1.29711	-0.45984	0.168439	Zyx		Akt3	-0.24738	0.748796	0.125636
-1.29547	-2.55391	0.21598	Plin3		Alb	0.512855	0.236676	0.625846
-1.29437	-0.93801	0.117848	S100a6		Aldh2	0.086797	0.901808	0.0448859
-1.29187	-0.56761	0.126029	Tagln2		Aldoa	-0.03293	0.94717	0.0235721
-1.21794	-0.4175	0.331174	Nme2		Alox5ap	0.102953	0.797416	0.0983151
-1.20658	-0.9625	0.168439	Hnrnpab		Alyref	0.034395	0.935054	0.0291633
-1.20564	-inf	0.395955	Top1		Ampd2	0.171129	0.712758	0.147058
-1.20456	-1.20964	0.168439	Lgals3		Amy1	-0.61183	0.53326	0.273061
-1.20086	-inf	0.395955	Hnrnpdl		Anp32a	0.050104	0.976648	0.0102619
-1.19451	-inf	0.396746	Elob		Anp32b	-0.6541	0.925135	0.0337949
-1.18482	-1.70784	0.168439	Rpl24		Anxa1	-0.33973	0.261416	0.582668
-1.17581	-1.17812	0.168439	Ncl		Anxa11	0.526092	0.552746	0.257474
-1.17342	-inf	0.403003	Uba52		Anxa2	-0.08261	0.874847	0.0580679
-1.16408	-inf	0.406407	Atp5pf		Anxa3	0.686134	0.748796	0.125636
-1.15296	-1.39842	0.170733	Scp2		Anxa5	2.87327	0.614665	0.211362
-1.14089	-inf	0.410453	Skap2		Anxa7	-0.82324	0.542287	0.265771
-1.12751	-inf	0.412006	Ddi2		Ap1b1	-0.5	0.65977	0.180607
-1.11717	-0.5691	0.234427	Hspa5		Apbb1ip	0.280095	0.586528	0.231711
-1.11444	-0.3141	0.273991	Cfl1		Apoa1	-0.15235	0.65977	0.180607
-1.09245	-1.82104	0.188656	Rpl4		Apobr	-0.04393	0.965714	0.0151515
-1.08617	-2.05453	0.265134	Eef1g		Aprt	0.476427	0.875861	0.0575648
-1.08161	-1.26982	0.230217	Rpl3		Arfgap2	-0.04269	1	0
-1.07164	-0.29511	0.202231	Cd177		Arhgap45	0.352233	0.542287	0.265771
-1.06772	-0.56465	0.234427	Hspd1		Arhgdia	0.074843	0.947371	0.0234799
-1.05645	-0.38733	0.22	Msn		Arhgdib	0.219778	0.712758	0.147058
-1.0411	-0.61538	0.212277	Rpl29		Arhgef1	-0.80659	0.542287	0.265771
-1.0352	-0.69574	0.345264	Retnlg		Arhgef2	-0.73518	0.772287	0.112221
-1.02812	-0.49607	0.256821	Hist2h2aa1		Arhgef6	-0.5	0.65977	0.180607
-1.02222	-0.25588	0.325567	Prkcsh		Arnt2	-2.07949	0.368617	0.433425
-1.00982	-0.76636	0.234427	Eef1b		Arpc1b	0.023376	1	0
-1.00972	-0.94051	0.305484	Rps28		Arpc2	0.946613	0.600739	0.221314
-1.00612	-5.00227	0.441004	Pcmt1		Arpc3	-0.22837	0.542287	0.265771
-1.00562	-0.95995	0.234427	Cyrib		Arpc4	0.843054	0.071258	1.14717
1.01051	inf	0.47602	Nqo2		Arpc5	-0.05199	0.93567	0.0288773
1.02461	1.29965	0.216089	Scgb1a1		Arpp19	-5.00985	0.65977	0.180607
1.04034	0.575353	0.219968	Vamp8		Asap2	0.44216	0.76334	0.117282
1.05086	inf	0.455524	Krt2		Asprv1	-0.81122	0.542287	0.265771
1.05297	0.763078	0.26096	Exoc5		Atg3	0.749029	0.457941	0.33919
1.06069	0.600202	0.234427	Rhog		Atox1	-0.38854	0.600614	0.221405
1.0639	0.913126	0.192912	A2m		Atp2a3	0.069783	0.991732	0.00360567
1.09855	0.902954	0.192912			Atp2b2	2.12507	0.542287	0.265771
1.10231	0.376868	0.188656	Plg		Atp5f1a	0.235816	0.533788	0.272631
1.13125	0.774398	0.203454	Gemin5		Atp5f1b	0.510537	0.370393	0.431337
1.13362	0.490093	0.168439	Adss1		Atp5f1d	0.078418	0.892897	0.0491986
1.13513	0.342233	0.168439	Vat1		Atp5f1e	4.07586	0.65977	0.180607
1.17274	0.639989	0.188656	Gsn		Atp5pd	-0.47747	0.76334	0.117282
1.1831	1.22876	0.156173	Phb2		Atp5pf	-1.16408	0.406407	0.391039
1.18619	inf	0.396746	Echs1		Atp5po	-0.30132	0.892897	0.0491986
1.18965	1.06398	0.263873	H2-D1		Atp6v1b2	0.181177	0.816464	0.088063
1.21246	0.554399	0.143381	Itgam		Atp6v1e1	0.186217	0.906318	0.0427194
1.21786	inf	0.395955	Rpl11		Atp6v1g1	-0.58692	0.533788	0.272631
1.22189	0.946604	0.168439	Rab44		Atp6v1h	1.70235	0.65977	0.180607
1.22248	inf	0.395955	Coro1c		Atxn2l	-2.79089	0.05068	1.29516
1.22967	1.12322	0.168439	Stom		B2m	0.275211	0.65977	0.180607
1.2527	1.50954	0.125277	Limd2		Bcap31	0.0641	1	0
1.27438	1.39919	0.168439	Psmb10		Bid	-1.13486	0.685974	0.163692
1.29658	0.710841	0.117084	Sltm		Bin2	0.012816	1	0
1.29864	inf	0.370393	S100a4		Bzw1	0.243825	0.887071	0.0520416
1.30493	2.0497	0.234427	Zfp27		C3	0.832738	0.017968	1.7455
1.30554	0.855939	0.117084	Wdr1		C5ar1	-2.35926	0.07784	1.1088
1.33133	0.61135	0.117084	Lyz2		Cacybp	-0.5	0.65977	0.180607
1.34472	0.630926	0.117084	Cybb		Calm2	-0.5	0.65977	0.180607
1.34921	0.642763	0.117848	Ddx17		Calr	-1.95457	0.395955	0.402354
1.35904	0.83745	0.117084	Washc5		Camp	0.547881	0.101604	0.993089
1.37721	0.547881	0.101604	Camp		Cap1	0.483053	0.085954	1.06573
1.43911	4.18659	0.270382	Ifi204		Capg	0.681336	0.05068	1.29516
1.45357	1.13976	0.0984	Chil3		Capn1	-1.35832	0.464125	0.333365
1.5033	0.483053	0.085954	Cap1		Capza1	0.179994	0.712758	0.147058
1.53729	2.38127	0.075531	F5		Capza2	0.466575	0.612293	0.213041
1.61117	0.650976	0.071258	Lta4h		Capzb	0.096785	0.75614	0.121398
1.61842	0.843054	0.071258	Arpc4		Carhsp1	-0.86746	0.600614	0.221405
1.73165	inf	0.234427	Ces1d		Casp3	0.970775	0.494281	0.306026
1.88343	1.20289	0.05068	Afm		Cast	2.46407	0.65977	0.180607
1.90911	0.681336	0.05068	Capg		Cat	0.802242	0.542287	0.265771
1.97841	1.05879	0.05068	Thbs4		Cbl	-0.32504	0.667072	0.175827
2.02186	1.07568	0.05068	Itih3		Cbr2	3.08762	0.075531	1.12187
2.02652	0.68009	0.101604	Taldo1		Cbx3	0.036119	0.965714	0.0151515
2.04615	1.33887	0.05068	Itih2		Ccdc124	-1.95469	0.060537	1.21798
2.07613	0.42986	0.088372	Elane		Ccdc88b	0.475976	0.805602	0.0938795
2.29057	1.32357	0.101604	Hba		Ccl6	0.398396	0.892897	0.0491986
2.86147	0.832738	0.017968	C3		Cct2	0.872265	0.755975	0.121493
2.86654	3.08762	0.075531	Cbr2		Cct3	1.72064	0.65977	0.180607
3.09775	5.2448	0.074283	Ear2		Cct4	-0.11204	0.892897	0.0491986
3.14474	3.77575	0.05068	Thbs1		Cct5	0.471633	0.748009	0.126093
3.33118	2.61986	0.006843	Hbb-b1		Cct8	0.255735	0.935054	0.0291633
3.68644	5.22851	0.051976	Ear1		Cd177	-0.29511	0.202231	0.694152
					Cd44	0.218062	0.831267	0.0802595
					Cdc37	-0.80994	0.542287	0.265771
					Cdc42	-0.15126	0.843813	0.0737538
					Cdkn1b	-0.23839	0.542287	0.265771
					Cdkn2aip	-0.12243	1	0
					Cdv3	-0.38725	0.412006	0.385096
					Ceacam1	-0.06573	1	0
					Ces1d	1.73165	0.234427	0.629992
					Cfl1	-0.3141	0.273991	0.562264
					Cfp	0.591471	0.395955	0.402354
					Chil3	1.13976	0.0984	1.007
					Chmp1b1	0.827105	0.743163	0.128916
					Chmp4b	-0.91246	0.119556	0.922429
					Chtop	-0.26391	0.892897	0.0491986
					Clic1	0.448176	0.873679	0.0586481
					Clip1	0.159335	1	0
					Clta	-0.28917	0.542287	0.265771
					Cltc	-0.24044	0.845831	0.0727164
					Cmpk1	-1.45575	0.542287	0.265771
					Cmpk2	0.5	0.65977	0.180607
					Cmtm7	0.060044	0.960355	0.0175682
					Cnbp	-0.35641	0.788755	0.103058
					Cndp2	-0.5	0.65977	0.180607
					Cnn2	0.303777	0.649855	0.187184
					Col1a1	0.651905	0.649855	0.187184
					Col6a1	1.57619	0.412006	0.385096
					Copa	1.12553	0.773842	0.111348
					Copb2	-0.72222	0.65977	0.180607
					Coro1a	0.180829	0.564316	0.248478
					Coro1b	0.325578	0.69643	0.157123
					Coro1c	1.22248	0.395955	0.402354
					Coro7	0.46292	0.843369	0.0739824
					Cotl1	0.003071	1	0
					Cox4i1	-0.39812	0.435381	0.361131
					Cox5a	-0.15386	0.890071	0.0505753
					Cox5b	-0.00829	1	0
					Cox6b1	1.73492	0.682905	0.16564
					Cox6c	0.073962	0.935054	0.0291633
					Cpne1	-0.97845	0.743914	0.128477
					Cpne3	0.111898	0.843369	0.0739824
					Cpsf7	-0.5	0.65977	0.180607
					Cs	1.159	0.322072	0.492047
					Csf2ra	-1.56808	0.603202	0.219537
					Csprs	0.274692	0.748796	0.125636
					Csrp1	0.408378	0.619773	0.207767
					Cst3	0.191756	0.794255	0.10004
					Ctsg	-0.65572	0.305978	0.51431
					Ctsz	0.271407	0.90259	0.0445095
					Cyb5a	1.54509	0.580921	0.235883
					Cyba	0.347032	0.542287	0.265771
					Cybb	0.630926	0.117084	0.931502
					Cyrib	-0.95995	0.234427	0.629992
					Dars1	-0.18847	1	0
					Dars2	0.5	0.65977	0.180607
					Dazap1	-2.93919	0.542287	0.265771
					Dbi	-1.39674	0.071258	1.14717
					Dbnl	-0.24076	0.82615	0.0829411
					Dcaf10	0.290129	0.457941	0.33919
					Dcps	0.246722	0.886385	0.0523776
					Dctn1	-0.5	0.65977	0.180607
					Ddi2	-1.12751	0.412006	0.385096
					Ddx17	0.642763	0.117848	0.928678
					Ddx39b	-0.57247	0.65977	0.180607
					Ddx3x	-0.5	0.65977	0.180607
					Ddx5	-0.56073	0.728382	0.137641
					Dek	-0.5	0.65977	0.180607
					Denr	0.5	0.65977	0.180607
					Des	-1.15748	0.678606	0.168382
					Diaph1	-1.52057	0.498227	0.302573
					Dock2	-0.5	0.65977	0.180607
					Dock7	0.431433	0.562411	0.249946
					Dok3	-0.63058	0.778595	0.108688
					Dst	0.794476	0.542287	0.265771
					Dstn	0.087551	0.843369	0.0739824
					Dync1i2	-0.44609	0.816824	0.0878715
					Dynlrb1	-0.17278	0.919991	0.0362164
					Ear1	5.22851	0.051976	1.2842
					Ear2	5.2448	0.074283	1.12911
					Echs1	1.18619	0.396746	0.401487
					Eef1a1	-0.59974	0.110076	0.958307
					Eef1b	-0.76636	0.234427	0.629992
					Eef1d	0.027907	1	0
					Eef1g	-2.05453	0.265134	0.576535
					Eef2	-0.36402	0.562411	0.249946
					Efhd2	-0.35406	0.484842	0.3144
					Eif1	1.01987	0.799019	0.0974429
					Eif2s1	-0.64918	0.795973	0.0991017
					Eif3a	2.79291	0.614665	0.211362
					Eif3b	-0.5	0.65977	0.180607
					Eif4a1	-0.39232	0.584573	0.233161
					Eif4a3	0.227829	0.886532	0.0523056
					Eif4b	-0.68231	0.325386	0.487601
					Eif4ebp1	-1.21948	0.485089	0.314179
					Eif4ebp2	-0.28416	0.542287	0.265771
					Eif4h	-1.27774	0.325386	0.487601
					Eif5a	0.008119	1	0
					Elane	0.42986	0.088372	1.05369
					Elavl1	-0.20379	0.933932	0.0296847
					Elmo1	1.4469	0.605974	0.217546
					Elob	-1.19451	0.396746	0.401487
					Eno1	-0.09926	0.815894	0.0883663
					Epx	0.846366	0.65977	0.180607
					Erh	-0.31612	0.697821	0.156256
					Ero1a	-0.86523	0.614665	0.211362
					Esyt1	-0.97967	0.638776	0.194651
					Etfb	-0.51914	0.873679	0.0586481
					Ethe1	1.97416	0.542287	0.265771
					Exoc1	0.20772	0.935054	0.0291633
					Exoc5	0.763078	0.26096	0.583426
					Exosc10	0.015339	1	0
					Ezr	0.163595	0.891941	0.0496639
					F5	2.38127	0.075531	1.12187
					Fabp5	0.012288	1	0
					Fam107b	-0.13583	0.887071	0.0520416
					Fau	-0.81484	0.392203	0.406489
					Fbln1	0.718956	0.545089	0.263533
					Fcer1g	-3.67732	0.071258	1.14717
					Fcgr4	-0.31376	0.887332	0.0519139
					Fen1	-0.80197	0.498227	0.302573
					Fermt3	1.3091	0.585837	0.232223
					Fgb	0.845336	0.65977	0.180607
					Fgd3	-0.23487	0.948644	0.0228967
					Fgg	0.735398	0.602999	0.219683
					Fkbp1a	0.202693	0.797416	0.0983151
					Fkbp4	-0.38753	0.892897	0.0491986
					Flii	0.5	0.65977	0.180607
					Flna	-0.42435	0.071258	1.14717
					Flnc	0.41063	0.338376	0.4706
					Flot1	-0.59601	0.873679	0.0586481
					Flot2	0.5	0.65977	0.180607
					Fmnl1	-0.67537	0.73954	0.131038
					Fmr1	-0.5	0.65977	0.180607
					Fpr2	-0.6137	0.758598	0.119988
					Ftl1	-1.85648	0.542287	0.265771
					Fus	-0.60879	0.892897	0.0491986
					Fxyd5	1.28543	0.737794	0.132065
					Fyb1	-2.04684	0.542287	0.265771
					G6pdx	-0.60189	0.305159	0.515474
					Galns	-0.33262	0.93084	0.031125
					Gapdh	-0.20976	0.503781	0.297758
					Gart	0.170753	0.893914	0.0487043
					Gda	-0.31601	0.65977	0.180607
					Gdi1	0.343467	0.65977	0.180607
					Gdi2	-0.37231	0.65977	0.180607
					Gemin5	0.774398	0.203454	0.691534
					Git2	-0.19246	1	0
					Glipr2	0.1742	0.874847	0.0580679
					Glrx	0.057632	0.933932	0.0296847
					Gmfg	0.444422	0.36356	0.439424
					Gmip	1.77211	0.614665	0.211362
					Gnai2	0.155335	0.843369	0.0739824
					Gnal	0.524384	0.886532	0.0523056
					Gnb1	-0.11928	1	0
					Gnb2	0.370819	0.552746	0.257474
					Gng12	-0.34392	0.892897	0.0491986
					Got2	0.851853	0.788755	0.103058
					Gpc1	-0.72792	0.579807	0.236717
					Gpi	0.161558	0.797416	0.0983151
					Gpsm3	1.50155	0.250872	0.600548
					Gpx1	0.968647	0.234427	0.629992
					Grb2	0.012799	1	0
					Grn	-0.29749	0.655321	0.183546
					Gsn	0.639989	0.188656	0.724329
					Gsr	0.464731	0.407275	0.390112
					Gstm1	0.266723	0.657141	0.182341
					Gstp1	0.5	0.65977	0.180607
					Gyg1	-0.2929	0.828354	0.081784
					H1-0	-0.5	0.65977	0.180607
					H1-1	-0.49732	0.085954	1.06573
					H1-2	0.301006	0.542287	0.265771
					H1-3	-0.01725	1	0
					H1-4	-0.00559	1	0
					H1-5	-0.36777	0.455524	0.341489
					H2-D1	1.06398	0.263873	0.578605
					H2ac15	-0.30634	0.706624	0.150812
					H2ax	-0.43146	0.542287	0.265771
					H2az2	0.000154	1	0
					H2bc12	-0.21122	0.577015	0.238813
					H2bc14	0.452787	0.542287	0.265771
					H2bc3	0.078661	0.905529	0.0430976
					H3c1	0.303946	0.34594	0.460999
					H3c2	0.85715	0.672306	0.172433
					H4c1	0.135373	0.706624	0.150812
					Hba	1.32357	0.101604	0.993089
					Hbb-b1	2.61986	0.006843	2.16475
					Hck	-0.65866	0.873679	0.0586481
					Hcls1	-0.46595	0.408292	0.389029
					Hdlbp	0.628779	0.642493	0.192132
					Hexb	-0.81687	0.846414	0.0724172
					Hide1	-0.5	0.65977	0.180607
					Hint1	-0.27128	0.65977	0.180607
					Hist2h2aa1	-0.49607	0.256821	0.590369
					Hist2h2bb	0.216806	0.696557	0.157043
					Hk3	0.071623	0.933932	0.0296847
					Hmga1	0.438985	0.614665	0.211362
					Hmgb1	-0.22216	0.906318	0.0427194
					Hmgb2	-0.19099	0.6531	0.18502
					Hmgb3	-1.68714	0.703979	0.15244
					Hmgn2	-0.30525	0.788997	0.102925
					Hmgn5	-1.37363	0.389143	0.409891
					Hnrnpa0	-0.5	0.65977	0.180607
					Hnrnpa1	-0.5281	0.06473	1.18889
					Hnrnpa2b1	-0.09428	0.943738	0.0251486
					Hnrnpa3	-0.64134	0.368617	0.433425
					Hnrnpab	-0.9625	0.168439	0.773557
					Hnrnpc	0.345244	0.412006	0.385096
					Hnrnpd	-0.44567	0.542287	0.265771
					Hnrnpdl	-1.20086	0.395955	0.402354
					Hnrnpf	-0.19103	0.94717	0.0235721
					Hnrnph2	-3.53026	0.088372	1.05369
					Hnrnpk	1.39932	0.706624	0.150812
					Hnrnpl	0.947123	0.602999	0.219683
					Hnrnpm	-0.44728	0.65977	0.180607
					Hnrnpu	-0.10619	0.873679	0.0586481
					Hnrnpul2	-3.19336	0.542287	0.265771
					Hp	-0.1775	0.80195	0.0958527
					Hp1bp3	0.830264	0.498227	0.302573
					Hsp90aa1	-0.80992	0.614665	0.211362
					Hsp90ab1	0.340887	0.580921	0.235883
					Hsp90b1	0.135388	0.897122	0.0471485
					Hspa1a	-0.64224	0.805527	0.0939199
					Hspa4	0.481578	0.805337	0.0940223
					Hspa5	-0.5691	0.234427	0.629992
					Hspa8	-0.11739	0.740621	0.130404
					Hspa9	-0.8187	0.50227	0.299063
					Hspb1	0.784256	0.602999	0.219683
					Hspd1	-0.56465	0.234427	0.629992
					Hspe1	-0.55363	0.392203	0.406489
					Hspg2	0.586697	0.873679	0.0586481
					Idh1	0.909561	0.788755	0.103058
					Ifi204	4.18659	0.270382	0.568022
					Ifitm2	-0.73142	0.577015	0.238813
					Ifitm3	-1.19834	0.116766	0.932684
					Igf2	0.514919	0.777188	0.109474
					Il16	0.394847	0.473788	0.324416
					Il36g	0.709727	0.236676	0.625846
					Inpp5d	-0.94491	0.542287	0.265771
					Iqgap1	0.340695	0.847738	0.0717383
					Itgam	0.554399	0.143381	0.843508
					Itgb2	-0.01757	1	0
					Itgb2l	0.459261	0.658278	0.181591
					Itgb3	0.786849	0.543665	0.264669
					Itih1	2.25668	0.542287	0.265771
					Itih2	1.33887	0.05068	1.29516
					Itih3	1.07568	0.05068	1.29516
					Jpt1	0.481941	0.873679	0.0586481
					Jpt2	-1.26873	0.737794	0.132065
					Junb	-0.46213	0.657141	0.182341
					Jup	-0.09261	1	0
					Kars1	0.145074	1	0
					Kcnh3	2.67378	0.672306	0.172433
					Kctd12	-0.08173	0.892897	0.0491986
					Khdrbs1	-2.15177	0.406407	0.391039
					Khsrp	-0.43256	0.243272	0.613908
					Kpna4	0.585679	0.485089	0.314179
					Kpnb1	0.785045	0.395955	0.402354
					Krt1	2.21208	0.65977	0.180607
					Krt10	-0.24888	0.728382	0.137641
					Krt12	0.165152	0.933493	0.0298889
					Krt13	-0.22742	0.778595	0.108688
					Krt16	0.157383	0.873679	0.0586481
					Krt17	-0.07751	0.947371	0.0234799
					Krt18	-0.07241	1	0
					Krt19	-0.01444	1	0
					Krt2	1.05086	0.455524	0.341489
					Krt35	-0.1215	0.892897	0.0491986
					Krt4	-0.34515	0.65977	0.180607
					Krt42	-0.29051	0.681075	0.166805
					Krt5	0.169301	0.858129	0.0664474
					Krt6a	-0.1893	0.831655	0.0800568
					Krt72	0.5	0.65977	0.180607
					Krt73	0.448979	0.696557	0.157043
					Krt75	-0.18925	0.667072	0.175827
					Krt76	0.812599	0.602999	0.219683
					Krt79	0.263176	0.850752	0.070197
					Krt8	0.789291	0.65977	0.180607
					Krt9	3.99251	0.688525	0.16208
					Lamtor5	-1.77904	0.588098	0.23055
					Lasp1	-0.33009	0.65977	0.180607
					Lbr	-0.29798	0.408292	0.389029
					Lcn2	-0.25223	0.785702	0.104742
					Lcp1	-0.39603	0.316235	0.49999
					Ldha	-0.26675	0.743914	0.128477
					Lemd2	-0.75221	0.587822	0.230754
					Lgals1	1.30544	0.475952	0.322437
					Lgals3	-1.20964	0.168439	0.773557
					Limd2	1.50954	0.125277	0.902129
					Lims1	1.37651	0.485089	0.314179
					Lmf2	0.136221	1	0
					Lmna	-3.05175	0.706624	0.150812
					Lmnb1	1.51577	0.65977	0.180607
					Lmnb2	0.111922	0.976648	0.0102619
					Lrrc59	-1.2529	0.65977	0.180607
					Lrrfip1	-0.35468	0.657141	0.182341
					Lsp1	0.116981	0.892751	0.0492697
					Lta4h	0.650976	0.071258	1.14717
					Ltf	-0.18017	0.435046	0.361465
					Lum	0.091377	1	0
					Ly6c2	0.446911	0.542287	0.265771
					Ly6g	1.22542	0.542287	0.265771
					Lyz1	-0.15255	0.837249	0.0771454
					Lyz2	0.61135	0.117084	0.931502
					Macroh2a1	0.632547	0.370393	0.431337
					Man2b1	2.49926	0.624404	0.204534
					Manf	-0.79844	0.542287	0.265771
					Map2k4	-0.27106	0.894282	0.0485255
					Map4	-0.60897	0.533788	0.272631
					Mapk3	0.223616	0.712758	0.147058
					Mapkapk2	-0.19518	0.935054	0.0291633
					Mapre1	0.458972	0.904183	0.0437437
					Marcks	-0.44153	0.657141	0.182341
					Marcksl1	-2.05356	0.117084	0.931502
					Mbnl1	-0.10572	0.799019	0.0974429
					Mcemp1	0.280278	0.614665	0.211362
					Mcm4	-1.02499	0.542287	0.265771
					Mdh1	0.790509	0.580921	0.235883
					Mdh2	-0.65632	0.65977	0.180607
					Mgst1	-0.03129	1	0
					Mif	-0.81582	0.395955	0.402354
					Mki67	-1.82951	0.221039	0.655531
					Mlec	3.00004	0.457941	0.33919
					Mmp8	0.293457	0.649855	0.187184
					Mmp9	-0.03143	0.979039	0.00920001
					Mpo	-0.24542	0.054153	1.26638
					Mrps25	0.208769	0.595347	0.22523
					Msn	-0.38733	0.22	0.657577
					Msra	1.58932	0.65977	0.180607
					Msrb1	0.604864	0.881056	0.0549965
					Mt1	0.270354	0.911429	0.0402772
					Mt2	0.428959	0.539867	0.267713
					Mtpn	-1.16026	0.545089	0.263533
					Mvp	2.17906	0.525705	0.279258
					Myadm	0.604029	0.892897	0.0491986
					Myh14	0.12648	0.976648	0.0102619
					Myh8	0.5	0.65977	0.180607
					Myh9	-0.00153	1	0
					Myl12b	0.034041	0.976648	0.0102619
					Myl3	0.031884	1	0
					Myl6	-0.07694	0.873679	0.0586481
					Myo1f	0.091726	0.976648	0.0102619
					Myo1g	-0.76403	0.873679	0.0586481
					Nadk	-0.12918	0.911708	0.0401442
					Nampt	-0.92671	0.816824	0.0878715
					Nans	0.096993	1	0
					Nap1l1	-0.5	0.65977	0.180607
					Nap1l4	0.264507	0.948644	0.0228967
					Ncf1	0.308125	0.712758	0.147058
					Ncf2	1.04743	0.525705	0.279258
					Ncf4	0.037578	0.982145	0.00782439
					Ncl	-1.17812	0.168439	0.773557
					Nedd8	-0.27293	0.925135	0.0337949
					Ngp	-0.15925	0.56743	0.246088
					Niban1	2.10906	0.542287	0.265771
					Nme2	-0.4175	0.331174	0.479944
					Nmt1	0.349483	0.95551	0.0197648
					Nono	-1.06284	0.65977	0.180607
					Npm1	-1.9349	0.379723	0.420533
					Nqo2	1.01051	0.47602	0.322375
					Nsfl1c	-0.47214	0.875861	0.0575648
					Nucb1	-0.15677	0.892897	0.0491986
					Nucks1	0.293103	0.771391	0.112725
					Numa1	-0.87623	0.622081	0.206153
					Nvl	4.17357	0.600614	0.221405
					Oga	-0.87597	0.892897	0.0491986
					Olfml2b	-1.55394	0.117084	0.931502
					Ostf1	0.366492	0.342766	0.465002
					P4hb	-0.71218	0.062253	1.20584
					Pa2g4	0.49545	0.657141	0.182341
					Pabpc1	-1.42478	0.294682	0.530646
					Pabpn1	-0.31408	0.816824	0.0878715
					Padi4	0.84942	0.320738	0.49385
					Pag1	-0.53969	0.816463	0.0880635
					Pak2	-0.43216	0.65977	0.180607
					Park7	-0.42087	0.788755	0.103058
					Pc	-0.16966	0.797416	0.0983151
					Pcbp1	-0.03068	1	0
					Pcbp2	-1.33639	0.542287	0.265771
					Pcmt1	-5.00227	0.441004	0.355557
					Pcnp	-0.39727	0.758598	0.119988
					Pdcd10	-1.40595	0.696557	0.157043
					Pdcd6ip	0.121703	0.962451	0.0166214
					Pde4dip	0.57506	0.824291	0.0839194
					Pdia3	-0.33758	0.649855	0.187184
					Pdia6	0.097938	0.963389	0.0161983
					Pebp1	-0.11739	0.935054	0.0291633
					Pfdn1	-0.81646	0.542287	0.265771
					Pfdn2	-0.93032	0.65977	0.180607
					Pfkfb4	0.685928	0.655321	0.183546
					Pfkl	-2.10314	0.539867	0.267713
					Pfn1	0.375845	0.614665	0.211362
					Pgam1	0.193216	0.805337	0.0940223
					Pgd	0.185201	0.76334	0.117282
					Pgk1	0.057602	0.901467	0.0450502
					Pgls	2.08427	0.368617	0.433425
					Pglyrp1	-0.14919	0.65977	0.180607
					Pgm1	1.0699	0.533788	0.272631
					Pgp	0.109745	0.967899	0.01417
					Phb2	1.22876	0.156173	0.806394
					Phf5a	0.847032	0.65977	0.180607
					Phgdh	-0.60241	0.65977	0.180607
					Pi16	-1.67324	0.539867	0.267713
					Picalm	-1.69876	0.65977	0.180607
					Pin4	-0.85436	0.533788	0.272631
					Pkm	0.00228	1	0
					Plac8	0.056941	1	0
					Plaur	-0.71887	0.743163	0.128916
					Plbd1	1.8393	0.65977	0.180607
					Plcg2	0.929855	0.6531	0.18502
					Plcl2	-0.50925	0.790837	0.101913
					Plec	-0.83337	0.395955	0.402354
					Plekho2	0.581699	0.831655	0.0800568
					Plg	0.376868	0.188656	0.724329
					Plin3	-2.55391	0.21598	0.665586
					Plp2	0.129104	0.788997	0.102925
					Pnkp	0.397283	0.435046	0.361465
					Pnp	0.201099	1	0
					Ppia	-0.34139	0.552535	0.25764
					Ppid	-0.82989	0.542287	0.265771
					Ppp1r12a	-0.08312	0.935054	0.0291633
					Ppp1r18	-0.75991	0.509791	0.292608
					Ppp1r2	-0.11745	0.986639	0.00584172
					Ppp2r1a	3.48146	0.696557	0.157043
					Ppp6r1	0.683452	0.788755	0.103058
					Pram1	-0.39986	0.368617	0.433425
					Prdx1	-0.12295	0.935054	0.0291633
					Prdx2	1.2051	0.513085	0.289811
					Prdx5	0.022848	1	0
					Prdx6	0.570677	0.276752	0.557909
					Prg2	0.247611	0.892897	0.0491986
					Prkcd	0.321053	0.890071	0.0505753
					Prkcsh	-0.25588	0.325567	0.48736
					Prr16	0.307523	0.614665	0.211362
					Prtn3	-0.0023	1	0
					Psap	-0.41608	0.542287	0.265771
					Psma1	0.515118	0.454963	0.342024
					Psma3	0.5	0.65977	0.180607
					Psma7	-0.5	0.65977	0.180607
					Psmb10	1.39919	0.168439	0.773557
					Psmd2	-0.62984	0.744323	0.128239
					Psmd4	-1.73156	0.234427	0.629992
					Psmd6	0.210274	0.94717	0.0235721
					Psmd9	-0.67365	0.493615	0.306612
					Psme1	0.340872	0.542287	0.265771
					Pstpip2	0.317565	0.586528	0.231711
					Ptbp1	-0.12572	0.983654	0.00715764
					Ptbp3	-0.08621	0.983654	0.00715764
					Ptges3	0.189934	0.655321	0.183546
					Ptgr1	-1.56178	0.799019	0.0974429
					Ptma	-0.90657	0.395955	0.402354
					Ptms	0.5	0.65977	0.180607
					Ptpn18	0.061553	0.943738	0.0251486
					Ptpn6	-2.74312	0.614665	0.211362
					Ptprc	0.090734	0.808348	0.0924016
					Purb	0.5	0.65977	0.180607
					Pxn	-0.39977	0.542287	0.265771
					Pygl	-0.38867	0.65977	0.180607
					Pym1	0.459299	0.952943	0.0209331
					Rab11b	0.438331	0.320738	0.49385
					Rab11fip1	-1.30875	0.721269	0.141903
					Rab1A	-1.24541	0.58363	0.233862
					Rab44	0.946604	0.168439	0.773557
					Rab5b	0.429752	0.816463	0.0880635
					Rab5c	-0.37294	0.799019	0.0974429
					Rab7a	0.252472	0.890071	0.0505753
					Rac1	-1.06956	0.659955	0.180486
					Rac2	-0.16606	0.76334	0.117282
					Rack1	0.90012	0.892897	0.0491986
					Rad50	1.9286	0.740621	0.130404
					Ran	-0.4836	0.595523	0.225101
					Ranbp1	0.001536	1	0
					Rap1b	0.758117	0.620047	0.207575
					Rbbp4	-0.33924	0.82615	0.0829411
					Rbm14	0.618115	0.603202	0.219537
					Rbm3	-0.44297	0.513085	0.289811
					Rbm8a	-1.14672	0.50227	0.299063
					Rbmx	-0.76167	0.341346	0.466805
					Rcsd1	3.06388	0.614665	0.211362
					Retnlg	-0.69574	0.345264	0.461849
					Rflnb	2.42378	0.510167	0.292288
					Rhoa	-0.06918	0.957749	0.0187483
					Rhog	0.600202	0.234427	0.629992
					Rims1	-0.28678	0.943738	0.0251486
					Rnf213	0.5	0.65977	0.180607
					Rnh1	1.57954	0.542287	0.265771
					Rnpep	-1.10095	0.395955	0.402354
					Rpl11	1.21786	0.395955	0.402354
					Rpl12	-0.65756	0.075531	1.12187
					Rpl13	-0.32419	0.75614	0.121398
					Rpl14	-0.44639	0.454963	0.342024
					Rpl19	-0.66841	0.408292	0.389029
					Rpl22	-0.85547	0.658065	0.181731
					Rpl23a	-0.16923	0.897122	0.0471485
					Rpl24	-1.70784	0.168439	0.773557
					Rpl29	-0.61538	0.212277	0.673097
					Rpl3	-1.26982	0.230217	0.637863
					Rpl30	-0.5	0.65977	0.180607
					Rpl31	-0.19533	0.906318	0.0427194
					Rpl36a	-0.99641	0.484363	0.314829
					Rpl38	-1.7196	0.577015	0.238813
					Rpl4	-1.82104	0.188656	0.724329
					Rpl6	-0.97066	0.469088	0.328746
					Rpl7	-0.17707	1	0
					Rpl7a	-0.53918	0.667072	0.175827
					Rpl8	-0.41201	0.412006	0.385096
					Rplp1	-0.04177	1	0
					Rplp2	-3.16216	0.085954	1.06573
					Rps10	-2.1828	0.075531	1.12187
					Rps11	-0.26591	0.797416	0.0983151
					Rps12	-0.24165	0.94717	0.0235721
					Rps14	-0.53614	0.614665	0.211362
					Rps16	-0.1289	0.891609	0.0498256
					Rps18	-0.63156	0.696557	0.157043
					Rps19	0.415511	0.370393	0.431337
					Rps2	-1.48008	0.630208	0.200516
					Rps20	-0.72657	0.338045	0.471025
					Rps21	-0.52536	0.65977	0.180607
					Rps23	-0.08902	1	0
					Rps25	-0.31459	0.498227	0.302573
					Rps27a	-0.20706	0.507528	0.29454
					Rps27l	-0.52461	0.50227	0.299063
					Rps28	-0.94051	0.305484	0.515012
					Rps29	-0.80991	0.445452	0.351199
					Rps3	-0.5	0.65977	0.180607
					Rps3a	-1.31937	0.469088	0.328746
					Rps4x	-1.41956	0.513085	0.289811
					Rps6	-0.56595	0.325386	0.487601
					Rps7	-1.28677	0.614665	0.211362
					Rps8	-0.26381	0.552746	0.257474
					Rps9	-0.43188	0.606341	0.217283
					Rpsa	0.195	0.935054	0.0291633
					Ruvbl1	-0.5	0.65977	0.180607
					Ruvbl2	-1.14448	0.588098	0.23055
					S100a10	-0.0226	1	0
					S100a11	-0.29548	0.65977	0.180607
					S100a4	1.29864	0.370393	0.431337
					S100a6	-0.93801	0.117848	0.928678
					S100a8	-0.70572	0.545089	0.263533
					S100a9	0.188924	0.65977	0.180607
					Samhd1	1.78888	0.614665	0.211362
					Sarnp	-0.42574	0.542287	0.265771
					Sars1	-0.5	0.65977	0.180607
					Scamp2	1.09487	0.605974	0.217546
					Scgb1a1	1.29965	0.216089	0.665367
					Scp2	-1.39842	0.170733	0.767683
					Sec61b	-0.28013	0.892897	0.0491986
					Septin7	0.392819	0.28906	0.539012
					Septin9	-0.96521	0.886849	0.0521503
					Serbp1	-1.30616	0.119556	0.922429
					Serpinb1a	0.166247	0.806119	0.0936008
					Serpinb5	-1.13724	0.737138	0.132451
					Serpinc1	0.099169	1	0
					Serpinf1	2.31525	0.638776	0.194651
					Set	-1.86457	0.602999	0.219683
					Sf1	-0.30039	0.407275	0.390112
					Sf3b5	0.736865	0.47751	0.321018
					Sfn	0.255079	0.891609	0.0498256
					Sfpq	-0.53286	0.104398	0.981308
					Sh3bgrl3	-0.10007	0.806119	0.0936008
					Sirpa	0.190888	0.828815	0.0815424
					Skap2	-1.14089	0.410453	0.386737
					Slc25a3	-0.29398	0.772287	0.112221
					Slc25a5	0.158797	0.892897	0.0491986
					Slc2a3	0.400883	0.878403	0.0563062
					Slc39a8	-0.58345	0.412006	0.385096
					Slc9a3r1	-0.1963	0.712758	0.147058
					Slk	2.15558	0.69884	0.155622
					Slpi	-0.74656	0.550309	0.259393
					Sltm	0.710841	0.117084	0.931502
					Smarce1	-0.05489	0.935054	0.0291633
					Smndc1	-0.35942	0.542287	0.265771
					Snap23	0.672841	0.921938	0.0352983
					Snrnp70	-0.5	0.65977	0.180607
					Snrpa	-0.5	0.65977	0.180607
					Snrpb	0.566097	0.569627	0.244409
					Snrpc	0.14726	1	0
					Snrpd2	-0.53666	0.575078	0.240273
					Snrpd3	-0.59239	0.65977	0.180607
					Snrpe	-0.29167	0.986639	0.00584172
					Snrpf	-2.07542	0.412006	0.385096
					Snu13	-0.31035	0.395955	0.402354
					Snw1	0.872652	0.832236	0.0797535
					Sod1	-0.33761	0.552746	0.257474
					Spcs2	-0.18891	0.65977	0.180607
					Sprr1a	-0.0743	0.960348	0.0175714
					Sprr1b	-0.39465	0.706624	0.150812
					Sprr2h	-0.0768	0.960355	0.0175682
					Sptan1	-0.15804	0.892897	0.0491986
					Sptbn1	0.449347	0.681712	0.166399
					Sri	0.04243	0.956956	0.019108
					Srsf1	-0.81971	0.533788	0.272631
					Srsf2	0.656859	0.925135	0.0337949
					Srsf3	-0.43246	0.602999	0.219683
					Srsf4	0.158056	0.892897	0.0491986
					Ssu72	-0.60919	0.815246	0.0887113
					Stfa1	-2.93797	0.05068	1.29516
					Stip1	-0.07063	0.963665	0.0160739
					Stk10	-0.5	0.65977	0.180607
					Stk17b	-0.29573	0.93084	0.031125
					Stk4	0.107202	0.843369	0.0739824
					Stmn1	-0.63273	0.221039	0.655531
					Stom	1.12322	0.168439	0.773557
					Stx11	1.05134	0.657141	0.182341
					Stx7	0.431057	0.379723	0.420533
					Sub1	0.5	0.65977	0.180607
					Suclg1	-0.1822	0.485089	0.314179
					Sugt1	-0.01229	1	0
					Sumo3	-0.32009	0.533788	0.272631
					Sun2	-0.28562	0.65977	0.180607
					Surf6	1.71491	0.657141	0.182341
					Svil	0.373144	0.892897	0.0491986
					Syne1	1.47287	0.485089	0.314179
					Syt17	-3.98666	0.65977	0.180607
					Tagln2	-0.56761	0.126029	0.89953
					Taldo1	0.68009	0.101604	0.993089
					Tardbp	0.894809	0.542287	0.265771
					Tbc1d32	-1.09744	0.171784	0.765017
					Tbca	-0.23351	0.65977	0.180607
					Tbcb	-0.70852	0.697821	0.156256
					Tcea1	-0.33041	0.797416	0.0983151
					Tdp1	-0.31458	0.935054	0.0291633
					Tes	-0.85262	0.542287	0.265771
					Tf	0.32509	0.325386	0.487601
					Tgm3	0.130986	0.848358	0.0714208
					Thbs1	3.77575	0.05068	1.29516
					Thbs4	1.05879	0.05068	1.29516
					Tkt	0.31606	0.408292	0.389029
					Tln1	-0.04257	0.892897	0.0491986
					Tmc5	0.955707	0.776563	0.109823
					Tmem86b	-0.21132	0.892897	0.0491986
					Tmod3	-0.48594	0.542287	0.265771
					Tmpo	0.000648	1	0
					Tmprss13	-0.43574	0.633599	0.198186
					Tmsb10	-0.16889	0.93084	0.031125
					Tmsb4x	-0.68815	0.400623	0.397264
					Tom1	-0.44101	0.602999	0.219683
					Tomm34	-0.5	0.65977	0.180607
					Top1	-1.20564	0.395955	0.402354
					Top2a	-0.03175	1	0
					Tor1aip1	0.059209	0.933932	0.0296847
					Tpd52	-1.35988	0.049357	1.30665
					Tpd52l2	-0.14965	0.981798	0.00797786
					Tpi1	-0.09869	0.667072	0.175827
					Tpm2	-0.42409	0.758598	0.119988
					Tpm3	-0.37904	0.47751	0.321018
					Tpm4	0.934641	0.498227	0.302573
					Tpr	1.5752	0.525705	0.279258
					Tsnax	0.362215	0.564316	0.248478
					Tuba1b	-0.26444	0.649855	0.187184
					Tuba4a	-0.48123	0.873679	0.0586481
					Tubb4b	-0.20726	0.65977	0.180607
					Tubb5	0.22303	0.696557	0.157043
					Twf2	-0.0357	0.937202	0.0281668
					Txn	-0.53159	0.320738	0.49385
					Txndc17	-0.14304	0.935054	0.0291633
					Txnl1	0.65437	0.395955	0.402354
					Uba1	0.624682	0.743914	0.128477
					Uba52	-1.17342	0.403003	0.394692
					Ube2n	0.579514	0.897122	0.0471485
					Ube2v1	-0.01744	1	0
					Ubxn4	-1.97327	0.412006	0.385096
					Uggt1	-0.60884	0.533788	0.272631
					Uqcrc2	0.308104	0.904486	0.0435982
					Uqcrh	0.334245	0.706624	0.150812
					Usp5	1.8795	0.65977	0.180607
					Vamp3	-0.05229	0.94717	0.0235721
					Vamp8	0.575353	0.219968	0.65764
					Vasp	0.175125	0.381304	0.418729
					Vat1	0.342233	0.168439	0.773557
					Vcl	0.524005	0.331109	0.480029
					Vcp	-0.37594	0.696557	0.157043
					Vdac1	-0.54623	0.696557	0.157043
					Vdac2	-0.55282	0.712758	0.147058
					Vim	-0.52156	0.006843	2.16475
					Vnn1	0.717814	0.412006	0.385096
					Vps26b	0.503283	0.545089	0.263533
					Vsir	0.659612	0.64955	0.187387
					Was	0.357455	0.396746	0.401487
					Wasf2	-0.34801	0.542287	0.265771
					Washc5	0.83745	0.117084	0.931502
					Wdr1	0.855939	0.117084	0.931502
					Wdr5	-0.09791	0.935054	0.0291633
					Wfdc21	-0.78352	0.696557	0.157043
					Wipf1	-0.50822	0.542287	0.265771
					Wipi1	-0.54057	0.893331	0.0489876
					Xdh	1.30798	0.527896	0.277452
					Xrn2	-0.39034	0.892897	0.0491986
					Ybx1	1.88746	0.331109	0.480029
					Ywhab	0.247161	0.576755	0.239009
					Ywhae	0.008014	1	0
					Ywhag	-0.27086	0.65977	0.180607
					Ywhah	-0.04978	0.963389	0.0161983
					Ywhaq	0.591454	0.396746	0.401487
					Ywhaz	-0.05526	0.878381	0.0563171
					Zfand2b	-0.38594	0.82615	0.0829411
					Zfp27	2.0497	0.234427	0.629992
					Znf706	0.702171	0.777188	0.109474
					Zyx	-0.45984	0.168439	0.773557
