# Supplementary material for: G-CSF/NAMPT signaling drives neutrophil dysfunction and enhances bacterial infection susceptibility in cancer patients
Source: Nat Commun. 2025 Dec 12;16:11137. doi: 10.1038/s41467-025-67471-4 (PMC12705696; doi:10.1038/s41467-025-67471-4)
Supplement: Supplementary file 4 — Supplementary data 2 [file 41467_2025_67471_MOESM4_ESM.xlsx]

## Sheet: enrichment_all
Enrichment FDR	nGenes	Pathway Genes	Fold Enrichment	Pathway	URL	Genes
0.000154037	16	1546	4.52988	Defense response	http://amigo.geneontology.org/amigo/term/GO:0006952	Phb2 Cybb Elane C3 Scgb1a1 Gsn A2m Camp Thbs1 Chil3 Vamp8 Ddx17 Lyz2 Ear2 Ear1 Ifi204
0.000154037	16	1524	4.59528	Biological process involved in interspecies interaction between organisms	http://amigo.geneontology.org/amigo/term/GO:0044419	Phb2 Cybb Elane C3 Scgb1a1 Gsn Stom A2m Camp Vamp8 Ddx17 Plg Lyz2 Ear2 Ear1 Ifi204
0.000337774	7	216	14.1847	Phagocytosis	http://amigo.geneontology.org/amigo/term/GO:0006909	Coro1c Elane Washc5 C3 Gsn Thbs1 Rhog
0.000624812	12	1012	5.19012	Defense response to other organism	http://amigo.geneontology.org/amigo/term/GO:0098542	Phb2 Cybb Elane C3 Gsn A2m Camp Ddx17 Lyz2 Ear2 Ear1 Ifi204
0.000624812	15	1619	4.05528	Immune response	http://amigo.geneontology.org/amigo/term/GO:0006955	Phb2 Cybb Elane C3 Gsn A2m Camp Thbs1 Vamp8 Ddx17 Lyz2 Ear2 Ear1 H2-D1 Ifi204
0.000624812	7	251	12.2068	Biological process involved in symbiotic interaction	http://amigo.geneontology.org/amigo/term/GO:0044403	Phb2 Elane Gsn Stom Camp Vamp8 Plg
0.00169066	11	937	5.13842	Regulation of anatomical structure morphogenesis	http://amigo.geneontology.org/amigo/term/GO:0022603	Phb2 Coro1c Wdr1 Cybb Thbs4 C3 Vat1 Camp Thbs1 Plg Rhog
0.00178134	4	56	31.2643	Phagocytosis, engulfment	http://amigo.geneontology.org/amigo/term/GO:0006911	C3 Gsn Thbs1 Rhog
0.00195085	13	1403	4.05567	Response to external biotic stimulus	http://amigo.geneontology.org/amigo/term/GO:0043207	Phb2 Cybb Elane C3 Scgb1a1 Gsn A2m Camp Ddx17 Lyz2 Ear2 Ear1 Ifi204
0.00195085	13	1400	4.06436	Response to other organism	http://amigo.geneontology.org/amigo/term/GO:0051707	Phb2 Cybb Elane C3 Scgb1a1 Gsn A2m Camp Ddx17 Lyz2 Ear2 Ear1 Ifi204
0.00207113	4	65	26.9354	Plasma membrane invagination	http://amigo.geneontology.org/amigo/term/GO:0099024	C3 Gsn Thbs1 Rhog
0.00207113	2	3	291.8	Endosome fission	http://amigo.geneontology.org/amigo/term/GO:0140285	Coro1c Washc5
0.00207113	13	1439	3.9542	Response to biotic stimulus	http://amigo.geneontology.org/amigo/term/GO:0009607	Phb2 Cybb Elane C3 Scgb1a1 Gsn A2m Camp Ddx17 Lyz2 Ear2 Ear1 Ifi204
0.00277558	4	72	24.3167	Membrane invagination	http://amigo.geneontology.org/amigo/term/GO:0010324	C3 Gsn Thbs1 Rhog
0.00327005	7	390	7.85615	Cellular component disassembly	http://amigo.geneontology.org/amigo/term/GO:0022411	Phb2 Wdr1 C3 Gsn Vamp8 Capg Plg
0.00420146	9	742	5.30903	Innate immune response	http://amigo.geneontology.org/amigo/term/GO:0045087	Phb2 Cybb C3 Gsn A2m Camp Ear2 Ear1 Ifi204
0.00420146	4	84	20.8429	Biological process involved in interaction with symbiont	http://amigo.geneontology.org/amigo/term/GO:0051702	Elane Stom Camp Plg
0.00479342	6	289	9.0872	Regulation of angiogenesis	http://amigo.geneontology.org/amigo/term/GO:0045765	Cybb Thbs4 C3 Camp Thbs1 Plg
0.00490113	6	293	8.96314	Regulation of vasculature development	http://amigo.geneontology.org/amigo/term/GO:1901342	Cybb Thbs4 C3 Camp Thbs1 Plg
0.00504413	7	437	7.01121	Actin filament organization	http://amigo.geneontology.org/amigo/term/GO:0007015	Coro1c Wdr1 Washc5 Gsn Capg Rhog Arpc4
0.00582756	5	190	11.5184	Regulation of actin polymerization or depolymerization	http://amigo.geneontology.org/amigo/term/GO:0008064	Wdr1 Washc5 Gsn Capg Arpc4
0.00582756	5	191	11.4581	Regulation of actin filament length	http://amigo.geneontology.org/amigo/term/GO:0030832	Wdr1 Washc5 Gsn Capg Arpc4
0.00582756	2	6	145.9	Negative regulation of fibrinolysis	http://amigo.geneontology.org/amigo/term/GO:0051918	Thbs1 Plg
0.0060541	4	101	17.3347	Myeloid leukocyte mediated immunity	http://amigo.geneontology.org/amigo/term/GO:0002444	Wdr1 Elane C3 Vamp8
0.0060541	9	818	4.81577	Positive regulation of immune system process	http://amigo.geneontology.org/amigo/term/GO:0002684	Phb2 Elane Thbs4 C3 A2m Thbs1 Vamp8 H2-D1 Ifi204
0.0089201	5	216	10.1319	Actin polymerization or depolymerization	http://amigo.geneontology.org/amigo/term/GO:0008154	Wdr1 Washc5 Gsn Capg Arpc4
0.0100085	8	698	5.01662	Inflammatory response	http://amigo.geneontology.org/amigo/term/GO:0006954	Cybb Elane C3 Scgb1a1 Camp Thbs1 Chil3 Vamp8
0.0100085	8	700	5.00229	Actin cytoskeleton organization	http://amigo.geneontology.org/amigo/term/GO:0030036	Coro1c Wdr1 Washc5 Gsn Cap1 Capg Rhog Arpc4
0.0100085	6	361	7.27479	Regulation of actin cytoskeleton organization	http://amigo.geneontology.org/amigo/term/GO:0032956	Wdr1 Washc5 Gsn Capg Rhog Arpc4
0.0100085	3	48	27.3562	Apoptotic cell clearance	http://amigo.geneontology.org/amigo/term/GO:0043277	C3 Thbs1 Rhog
0.0100085	11	1330	3.62008	Regulation of immune system process	http://amigo.geneontology.org/amigo/term/GO:0002682	Phb2 Elane Thbs4 C3 Scgb1a1 A2m Thbs1 Vamp8 H2-D1 Ifi204 Rhog
0.0100085	2	9	97.2667	Regulation of fibrinolysis	http://amigo.geneontology.org/amigo/term/GO:0051917	Thbs1 Plg
0.0105789	6	373	7.04075	Negative regulation of proteolysis	http://amigo.geneontology.org/amigo/term/GO:0045861	Itih3 C3 A2m Itih2 Thbs1 Rpl11
0.0116238	8	728	4.80989	Supramolecular fiber organization	http://amigo.geneontology.org/amigo/term/GO:0097435	Coro1c Wdr1 Washc5 Gsn Capg Krt2 Rhog Arpc4
0.0121754	3	53	24.7755	Actin nucleation	http://amigo.geneontology.org/amigo/term/GO:0045010	Washc5 Gsn Arpc4
0.0126671	6	394	6.66548	Positive regulation of response to external stimulus	http://amigo.geneontology.org/amigo/term/GO:0032103	Thbs4 C3 Thbs1 Vamp8 Plg Ifi204
0.0126671	7	558	5.49086	Immune effector process	http://amigo.geneontology.org/amigo/term/GO:0002252	Phb2 Wdr1 Elane C3 A2m Vamp8 H2-D1
0.0139172	3	57	23.0368	Regulation of actin filament depolymerization	http://amigo.geneontology.org/amigo/term/GO:0030834	Wdr1 Gsn Capg
0.0139379	6	407	6.45258	Regulation of actin filament-based process	http://amigo.geneontology.org/amigo/term/GO:0032970	Wdr1 Washc5 Gsn Capg Rhog Arpc4
0.0139379	3	58	22.6397	Innate immune response in mucosa	http://amigo.geneontology.org/amigo/term/GO:0002227	Camp Ear2 Ear1
0.0147587	5	275	7.95818	Regulation of actin filament organization	http://amigo.geneontology.org/amigo/term/GO:0110053	Wdr1 Washc5 Gsn Capg Arpc4
0.0147587	3	61	21.5262	Negative regulation of cell-substrate adhesion	http://amigo.geneontology.org/amigo/term/GO:0010812	Coro1c Thbs1 Plg
0.0147587	5	275	7.95818	Negative regulation of endopeptidase activity	http://amigo.geneontology.org/amigo/term/GO:0010951	Itih3 C3 A2m Itih2 Thbs1
0.0147587	2	13	67.3385	Response to yeast	http://amigo.geneontology.org/amigo/term/GO:0001878	Elane Camp
0.0147587	8	784	4.46633	Actin filament-based process	http://amigo.geneontology.org/amigo/term/GO:0030029	Coro1c Wdr1 Washc5 Gsn Cap1 Capg Rhog Arpc4
0.0147587	3	62	21.179	Actin filament depolymerization	http://amigo.geneontology.org/amigo/term/GO:0030042	Wdr1 Gsn Capg
0.0147587	3	62	21.179	Cortical cytoskeleton organization	http://amigo.geneontology.org/amigo/term/GO:0030865	Coro1c Wdr1 Rhog
0.0147587	8	783	4.47203	Negative regulation of catalytic activity	http://amigo.geneontology.org/amigo/term/GO:0043086	Coro1c Itih3 C3 Scgb1a1 A2m Itih2 Thbs1 Rpl11
0.0159532	5	281	7.78826	Negative regulation of peptidase activity	http://amigo.geneontology.org/amigo/term/GO:0010466	Itih3 C3 A2m Itih2 Thbs1
0.0174941	4	165	10.6109	Positive regulation of vasculature development	http://amigo.geneontology.org/amigo/term/GO:1904018	Cybb C3 Camp Thbs1
0.0174941	4	163	10.7411	Cell killing	http://amigo.geneontology.org/amigo/term/GO:0001906	Elane C3 Camp H2-D1
0.0174941	2	15	58.36	Regulation of complement activation	http://amigo.geneontology.org/amigo/term/GO:0030449	C3 A2m
0.0174941	3	69	19.0304	Mucosal immune response	http://amigo.geneontology.org/amigo/term/GO:0002385	Camp Ear2 Ear1
0.0174941	4	165	10.6109	Positive regulation of angiogenesis	http://amigo.geneontology.org/amigo/term/GO:0045766	Cybb C3 Camp Thbs1
0.0174941	6	444	5.91486	Regulation of endopeptidase activity	http://amigo.geneontology.org/amigo/term/GO:0052548	Itih3 C3 Gsn A2m Itih2 Thbs1
0.0176624	4	167	10.4838	Blood coagulation	http://amigo.geneontology.org/amigo/term/GO:0007596	C3 F5 Thbs1 Plg
0.0176624	6	455	5.77187	Positive regulation of cytokine production	http://amigo.geneontology.org/amigo/term/GO:0001819	Cybb Elane C3 Camp Thbs1 Ifi204
0.0179391	4	170	10.2988	Hemostasis	http://amigo.geneontology.org/amigo/term/GO:0007599	C3 F5 Thbs1 Plg
0.0179391	3	72	18.2375	Organ or tissue specific immune response	http://amigo.geneontology.org/amigo/term/GO:0002251	Camp Ear2 Ear1
0.0179391	4	170	10.2988	Coagulation	http://amigo.geneontology.org/amigo/term/GO:0050817	C3 F5 Thbs1 Plg
0.0188309	4	174	10.0621	Regulation of actin filament polymerization	http://amigo.geneontology.org/amigo/term/GO:0030833	Washc5 Gsn Capg Arpc4
0.0188309	12	1822	2.88277	Locomotion	http://amigo.geneontology.org/amigo/term/GO:0040011	Phb2 Coro1c Wdr1 Elane Thbs4 Cap1 Thbs1 Plg Krt2 Ear2 Ear1 Rhog
0.0188309	2	17	51.4941	Actin filament severing	http://amigo.geneontology.org/amigo/term/GO:0051014	Gsn Capg
0.0188309	6	471	5.5758	Regulation of peptidase activity	http://amigo.geneontology.org/amigo/term/GO:0052547	Itih3 C3 Gsn A2m Itih2 Thbs1
0.0208171	8	876	3.99726	Regulation of response to external stimulus	http://amigo.geneontology.org/amigo/term/GO:0032101	Thbs4 C3 Scgb1a1 A2m Thbs1 Vamp8 Plg Ifi204
0.0208171	6	483	5.43727	Positive regulation of immune response	http://amigo.geneontology.org/amigo/term/GO:0050778	Elane C3 A2m Vamp8 H2-D1 Ifi204
0.0220476	2	19	46.0737	Fibrinolysis	http://amigo.geneontology.org/amigo/term/GO:0042730	Thbs1 Plg
0.0220476	2	19	46.0737	Engulfment of apoptotic cell	http://amigo.geneontology.org/amigo/term/GO:0043652	Thbs1 Rhog
0.0231693	4	189	9.26349	Actin filament polymerization	http://amigo.geneontology.org/amigo/term/GO:0030041	Washc5 Gsn Capg Arpc4
0.0232021	2	20	43.77	Positive regulation of hemostasis	http://amigo.geneontology.org/amigo/term/GO:1900048	Thbs1 Plg
0.0232021	2	20	43.77	Positive regulation of blood coagulation	http://amigo.geneontology.org/amigo/term/GO:0030194	Thbs1 Plg
0.0232021	9	1133	3.47688	Negative regulation of molecular function	http://amigo.geneontology.org/amigo/term/GO:0044092	Phb2 Coro1c Itih3 C3 Scgb1a1 A2m Itih2 Thbs1 Rpl11
0.0233388	5	334	6.5524	Regulation of immune effector process	http://amigo.geneontology.org/amigo/term/GO:0002697	Phb2 C3 A2m Vamp8 H2-D1
0.0235795	9	1140	3.45553	Positive regulation of gene expression	http://amigo.geneontology.org/amigo/term/GO:0010628	Phb2 Cybb Elane C3 Gsn Camp Thbs1 Rpl11 Ifi204
0.0241042	7	703	4.35832	Regulation of cytokine production	http://amigo.geneontology.org/amigo/term/GO:0001817	Cybb Elane C3 Scgb1a1 Camp Thbs1 Ifi204
0.024197	6	511	5.13933	Response to wounding	http://amigo.geneontology.org/amigo/term/GO:0009611	Phb2 C3 F5 Gsn Thbs1 Plg
0.0244985	4	199	8.79799	Regulation of protein localization to membrane	http://amigo.geneontology.org/amigo/term/GO:1905475	Gsn Stom Vamp8 Rhog
0.0244985	7	710	4.31535	Cytokine production	http://amigo.geneontology.org/amigo/term/GO:0001816	Cybb Elane C3 Scgb1a1 Camp Thbs1 Ifi204
0.0244985	5	342	6.39912	Leukocyte mediated immunity	http://amigo.geneontology.org/amigo/term/GO:0002443	Wdr1 Elane C3 Vamp8 H2-D1
0.0252054	2	22	39.7909	Positive regulation of coagulation	http://amigo.geneontology.org/amigo/term/GO:0050820	Thbs1 Plg
0.026597	6	527	4.9833	Angiogenesis	http://amigo.geneontology.org/amigo/term/GO:0001525	Cybb Thbs4 C3 Camp Thbs1 Plg
0.0266072	3	93	14.1194	Regulation of protein depolymerization	http://amigo.geneontology.org/amigo/term/GO:1901879	Wdr1 Gsn Capg
0.0266072	4	207	8.45797	Positive regulation of supramolecular fiber organization	http://amigo.geneontology.org/amigo/term/GO:1902905	Wdr1 Washc5 Gsn Arpc4
0.0266072	5	356	6.14747	Leukocyte migration	http://amigo.geneontology.org/amigo/term/GO:0050900	Wdr1 Elane Thbs4 Plg Rhog
0.0266072	6	530	4.95509	Regulation of cytoskeleton organization	http://amigo.geneontology.org/amigo/term/GO:0051493	Wdr1 Washc5 Gsn Capg Rhog Arpc4
0.0273704	3	95	13.8221	Positive regulation of actin filament polymerization	http://amigo.geneontology.org/amigo/term/GO:0030838	Washc5 Gsn Arpc4
0.027567	2	24	36.475	Chronic inflammatory response	http://amigo.geneontology.org/amigo/term/GO:0002544	Camp Thbs1
0.027567	3	96	13.6781	Defense response to Gram-negative bacterium	http://amigo.geneontology.org/amigo/term/GO:0050829	Elane Camp Lyz2
0.0276924	5	363	6.02893	Regulation of body fluid levels	http://amigo.geneontology.org/amigo/term/GO:0050878	C3 F5 Thbs1 Vamp8 Plg
0.0279702	10	1456	3.00618	Vesicle-mediated transport	http://amigo.geneontology.org/amigo/term/GO:0016192	Coro1c Elane Washc5 C3 Gsn Cap1 Thbs1 Vamp8 Exoc5 Rhog
0.0279702	4	215	8.14326	Protein-containing complex disassembly	http://amigo.geneontology.org/amigo/term/GO:0032984	Wdr1 Gsn Vamp8 Capg
0.0279702	8	967	3.6211	Response to lipid	http://amigo.geneontology.org/amigo/term/GO:0033993	Phb2 Cybb Elane Scgb1a1 Camp Thbs1 Ddx17 Ces1d
0.0292988	9	1215	3.24222	Regulation of hydrolase activity	http://amigo.geneontology.org/amigo/term/GO:0051336	Phb2 Coro1c Itih3 C3 Gsn A2m Itih2 Thbs1 Rhog
0.0296891	10	1474	2.96947	Cell migration	http://amigo.geneontology.org/amigo/term/GO:0016477	Phb2 Coro1c Wdr1 Elane Thbs4 Cap1 Thbs1 Plg Krt2 Rhog
0.0296891	2	26	33.6692	Killing by host of symbiont cells	http://amigo.geneontology.org/amigo/term/GO:0051873	Elane Camp
0.0303198	5	377	5.80504	Wound healing	http://amigo.geneontology.org/amigo/term/GO:0042060	C3 F5 Gsn Thbs1 Plg
0.0311063	5	381	5.74409	Regulation of supramolecular fiber organization	http://amigo.geneontology.org/amigo/term/GO:1902903	Wdr1 Washc5 Gsn Capg Arpc4
0.0311063	7	769	3.98427	Regulation of proteolysis	http://amigo.geneontology.org/amigo/term/GO:0030162	Itih3 C3 Gsn A2m Itih2 Thbs1 Rpl11
0.0311994	4	226	7.7469	Positive regulation of cytoskeleton organization	http://amigo.geneontology.org/amigo/term/GO:0051495	Wdr1 Washc5 Gsn Arpc4
0.0321356	7	777	3.94324	Regulation of immune response	http://amigo.geneontology.org/amigo/term/GO:0050776	Phb2 Elane C3 A2m Vamp8 H2-D1 Ifi204
0.0321473	3	107	12.272	Positive regulation of smooth muscle cell proliferation	http://amigo.geneontology.org/amigo/term/GO:0048661	Elane Thbs1 Nqo2
0.0321473	4	230	7.61217	Positive regulation of immune effector process	http://amigo.geneontology.org/amigo/term/GO:0002699	Phb2 C3 Vamp8 H2-D1
0.0321473	2	28	31.2643	Barbed-end actin filament capping	http://amigo.geneontology.org/amigo/term/GO:0051016	Gsn Capg
0.0321838	2	29	30.1862	Regulation of ruffle assembly	http://amigo.geneontology.org/amigo/term/GO:1900027	Coro1c Rhog
0.0321838	3	109	12.0468	Negative regulation of angiogenesis	http://amigo.geneontology.org/amigo/term/GO:0016525	Thbs4 Thbs1 Plg
0.0321838	2	29	30.1862	Peptide cross-linking	http://amigo.geneontology.org/amigo/term/GO:0018149	Thbs1 Krt2
0.0321838	4	234	7.48205	Regulation of protein polymerization	http://amigo.geneontology.org/amigo/term/GO:0032271	Washc5 Gsn Capg Arpc4
0.0321838	6	580	4.52793	Regulation of transmembrane transport	http://amigo.geneontology.org/amigo/term/GO:0034762	Phb2 Wdr1 Cybb C3 Stom Thbs1
0.0321838	2	29	30.1862	Killing of cells in other organism involved in symbiotic interaction	http://amigo.geneontology.org/amigo/term/GO:0051883	Elane Camp
0.0330871	3	112	11.7241	Aminoglycan metabolic process	http://amigo.geneontology.org/amigo/term/GO:0006022	Itih3 Itih2 Chil3
0.0330871	3	112	11.7241	Negative regulation of vasculature development	http://amigo.geneontology.org/amigo/term/GO:1901343	Thbs4 Thbs1 Plg
0.0330871	3	111	11.8297	Negative regulation of blood vessel morphogenesis	http://amigo.geneontology.org/amigo/term/GO:2000181	Thbs4 Thbs1 Plg
0.0330871	11	1799	2.67632	Proteolysis	http://amigo.geneontology.org/amigo/term/GO:0006508	Itih3 Lta4h Elane C3 Gsn A2m Psmb10 Itih2 Thbs1 Rpl11 Plg
0.0330871	2	30	29.18	Acute inflammatory response to antigenic stimulus	http://amigo.geneontology.org/amigo/term/GO:0002438	Elane C3
0.0345884	5	405	5.4037	Regulation of cellular component size	http://amigo.geneontology.org/amigo/term/GO:0032535	Wdr1 Washc5 Gsn Capg Arpc4
0.0359298	3	116	11.3198	Epithelial cell apoptotic process	http://amigo.geneontology.org/amigo/term/GO:1904019	Gsn Thbs1 Exoc5
0.03647	2	32	27.3562	Cytolysis	http://amigo.geneontology.org/amigo/term/GO:0019835	Camp Lyz2
0.0377972	2	33	26.5273	Hyaluronan metabolic process	http://amigo.geneontology.org/amigo/term/GO:0030212	Itih3 Itih2
0.0377972	2	33	26.5273	Regulation of actin nucleation	http://amigo.geneontology.org/amigo/term/GO:0051125	Washc5 Gsn
0.0377972	2	33	26.5273	Cellular response to cadmium ion	http://amigo.geneontology.org/amigo/term/GO:0071276	Cybb Gsn
0.0384342	4	253	6.92016	Humoral immune response	http://amigo.geneontology.org/amigo/term/GO:0006959	Elane C3 A2m Camp
0.0385066	3	121	10.8521	Protein depolymerization	http://amigo.geneontology.org/amigo/term/GO:0051261	Wdr1 Gsn Capg
0.039123	2	34	25.7471	Neutrophil mediated immunity	http://amigo.geneontology.org/amigo/term/GO:0002446	Wdr1 Elane
0.0393671	3	123	10.6756	Neutrophil migration	http://amigo.geneontology.org/amigo/term/GO:1990266	Wdr1 Thbs4 Rhog
0.0393671	5	425	5.14941	Ameboidal-type cell migration	http://amigo.geneontology.org/amigo/term/GO:0001667	Coro1c Cap1 Thbs1 Plg Krt2
0.039723	6	623	4.21541	Blood vessel morphogenesis	http://amigo.geneontology.org/amigo/term/GO:0048514	Cybb Thbs4 C3 Camp Thbs1 Plg
0.0399257	3	125	10.5048	Modulation of process of other organism	http://amigo.geneontology.org/amigo/term/GO:0035821	Phb2 Stom Camp
0.0399257	3	125	10.5048	Regulation of protein-containing complex disassembly	http://amigo.geneontology.org/amigo/term/GO:0043244	Wdr1 Gsn Capg
0.0399257	2	35	25.0114	Defense response to fungus	http://amigo.geneontology.org/amigo/term/GO:0050832	Elane Camp
0.0408203	2	36	24.3167	Positive regulation of epithelial cell apoptotic process	http://amigo.geneontology.org/amigo/term/GO:1904037	Gsn Thbs1
0.0408203	2	36	24.3167	Negative regulation of cell-matrix adhesion	http://amigo.geneontology.org/amigo/term/GO:0001953	Coro1c Thbs1
0.0408203	2	36	24.3167	Regulation of humoral immune response	http://amigo.geneontology.org/amigo/term/GO:0002920	C3 A2m
0.0448649	3	132	9.94773	Positive regulation of protein polymerization	http://amigo.geneontology.org/amigo/term/GO:0032273	Washc5 Gsn Arpc4
0.0448649	10	1636	2.67543	Cell motility	http://amigo.geneontology.org/amigo/term/GO:0048870	Phb2 Coro1c Wdr1 Elane Thbs4 Cap1 Thbs1 Plg Krt2 Rhog
0.0448649	10	1636	2.67543	Localization of cell	http://amigo.geneontology.org/amigo/term/GO:0051674	Phb2 Coro1c Wdr1 Elane Thbs4 Cap1 Thbs1 Plg Krt2 Rhog
0.0486784	9	1385	2.84426	Cytoskeleton organization	http://amigo.geneontology.org/amigo/term/GO:0007010	Coro1c Wdr1 Washc5 Gsn Cap1 Capg Krt2 Rhog Arpc4
0.0491446	7	887	3.45423	Tube morphogenesis	http://amigo.geneontology.org/amigo/term/GO:0035239	Phb2 Cybb Thbs4 C3 Camp Thbs1 Plg
0.0492995	5	459	4.76797	Negative regulation of hydrolase activity	http://amigo.geneontology.org/amigo/term/GO:0051346	Itih3 C3 A2m Itih2 Thbs1
0.0505795	4	284	6.16479	Negative regulation of cell adhesion	http://amigo.geneontology.org/amigo/term/GO:0007162	Coro1c Scgb1a1 Thbs1 Plg
0.0521426	2	42	20.8429	Regulation of fibroblast migration	http://amigo.geneontology.org/amigo/term/GO:0010762	Coro1c Thbs1
0.0533027	3	143	9.18252	Cellular protein complex disassembly	http://amigo.geneontology.org/amigo/term/GO:0043624	Wdr1 Gsn Capg
0.0535934	4	291	6.01649	Regulation of protein stability	http://amigo.geneontology.org/amigo/term/GO:0031647	Phb2 Gsn Afm Rpl11
0.0535934	2	43	20.3581	Actin filament capping	http://amigo.geneontology.org/amigo/term/GO:0051693	Gsn Capg
0.0545254	4	293	5.97543	Epithelial cell migration	http://amigo.geneontology.org/amigo/term/GO:0010631	Coro1c Thbs1 Plg Krt2
0.0561321	4	296	5.91486	Epithelium migration	http://amigo.geneontology.org/amigo/term/GO:0090132	Coro1c Thbs1 Plg Krt2
0.0564671	2	45	19.4533	Ruffle assembly	http://amigo.geneontology.org/amigo/term/GO:0097178	Coro1c Rhog
0.0564671	2	45	19.4533	Regulation of neutrophil migration	http://amigo.geneontology.org/amigo/term/GO:1902622	Thbs4 Rhog
0.0564671	2	45	19.4533	Negative regulation of blood coagulation	http://amigo.geneontology.org/amigo/term/GO:0030195	Thbs1 Plg
0.0574693	3	150	8.754	Granulocyte migration	http://amigo.geneontology.org/amigo/term/GO:0097530	Wdr1 Thbs4 Rhog
0.0574693	2	46	19.0304	Negative regulation of hemostasis	http://amigo.geneontology.org/amigo/term/GO:1900047	Thbs1 Plg
0.0574693	4	301	5.81661	Protein polymerization	http://amigo.geneontology.org/amigo/term/GO:0051258	Washc5 Gsn Capg Arpc4
0.0574693	4	302	5.79735	Tissue migration	http://amigo.geneontology.org/amigo/term/GO:0090130	Coro1c Thbs1 Plg Krt2
0.0594694	2	47	18.6255	Negative regulation of coagulation	http://amigo.geneontology.org/amigo/term/GO:0050819	Thbs1 Plg
0.0614753	6	710	3.69887	Regulation of cell adhesion	http://amigo.geneontology.org/amigo/term/GO:0030155	Coro1c Elane Scgb1a1 Gsn Thbs1 Plg
0.0623263	6	713	3.68331	Regulation of ion transport	http://amigo.geneontology.org/amigo/term/GO:0043269	Phb2 Wdr1 Cybb Stom Vamp8 Ces1d
0.0632034	6	717	3.66276	Blood vessel development	http://amigo.geneontology.org/amigo/term/GO:0001568	Cybb Thbs4 C3 Camp Thbs1 Plg
0.0632034	2	49	17.8653	Negative regulation of actin filament depolymerization	http://amigo.geneontology.org/amigo/term/GO:0030835	Gsn Capg
0.0670051	1	3	145.9	Renal protein absorption	http://amigo.geneontology.org/amigo/term/GO:0097017	Gsn
0.0670051	1	3	145.9	Xylulose metabolic process	http://amigo.geneontology.org/amigo/term/GO:0005997	Cbr2
0.0670051	1	3	145.9	Complement-mediated synapse pruning	http://amigo.geneontology.org/amigo/term/GO:0150062	C3
0.0670051	1	3	145.9	Positive regulation of keratinocyte apoptotic process	http://amigo.geneontology.org/amigo/term/GO:1902174	Gsn
0.0670051	1	3	145.9	Cellular response to L-glutamine	http://amigo.geneontology.org/amigo/term/GO:1904845	Cybb
0.0670051	2	52	16.8346	Complement activation	http://amigo.geneontology.org/amigo/term/GO:0006956	C3 A2m
0.0670051	6	745	3.5251	Response to bacterium	http://amigo.geneontology.org/amigo/term/GO:0009617	Elane C3 Scgb1a1 Camp Lyz2 Ifi204
0.0670051	2	52	16.8346	Response to fungus	http://amigo.geneontology.org/amigo/term/GO:0009620	Elane Camp
0.0670051	7	978	3.13282	Cell activation	http://amigo.geneontology.org/amigo/term/GO:0001775	Phb2 Scgb1a1 Gsn Psmb10 Thbs1 Vamp8 Krt2
0.0670051	1	3	145.9	Negative regulation of nitric oxide mediated signal transduction	http://amigo.geneontology.org/amigo/term/GO:0010751	Thbs1
0.0670051	6	747	3.51566	Vasculature development	http://amigo.geneontology.org/amigo/term/GO:0001944	Cybb Thbs4 C3 Camp Thbs1 Plg
0.0670051	2	52	16.8346	Intracellular estrogen receptor signaling pathway	http://amigo.geneontology.org/amigo/term/GO:0030520	Phb2 Ddx17
0.0670051	1	3	145.9	Oviduct epithelium development	http://amigo.geneontology.org/amigo/term/GO:0035846	C3
0.0670051	1	3	145.9	Modulation by virus of host autophagy	http://amigo.geneontology.org/amigo/term/GO:0039519	Phb2
0.0670051	1	3	145.9	de novo AMP biosynthetic process	http://amigo.geneontology.org/amigo/term/GO:0044208	Adssl1
0.0670051	1	3	145.9	Antigen processing and presentation of endogenous peptide antigen via MHC class I via ER pathway	http://amigo.geneontology.org/amigo/term/GO:0002484	H2-D1
0.0670051	1	3	145.9	Antigen processing and presentation of endogenous peptide antigen via MHC class I via ER pathway, TAP-dependent	http://amigo.geneontology.org/amigo/term/GO:0002485	H2-D1
0.0670051	1	3	145.9	Negative regulation of antigen processing and presentation of peptide or polysaccharide antigen via MHC class II	http://amigo.geneontology.org/amigo/term/GO:0002581	Thbs1
0.0670051	1	3	145.9	Negative regulation of dendritic cell antigen processing and presentation	http://amigo.geneontology.org/amigo/term/GO:0002605	Thbs1
0.0670051	3	168	7.81607	Regulation of smooth muscle cell proliferation	http://amigo.geneontology.org/amigo/term/GO:0048660	Elane Thbs1 Nqo2
0.0670051	3	165	7.95818	Biological process involved in interaction with host	http://amigo.geneontology.org/amigo/term/GO:0051701	Phb2 Gsn Vamp8
0.0670051	1	3	145.9	Endothelial cell-cell adhesion	http://amigo.geneontology.org/amigo/term/GO:0071603	Thbs4
0.0670051	2	54	16.2111	Positive regulation of wound healing	http://amigo.geneontology.org/amigo/term/GO:0090303	Thbs1 Plg
0.0678431	2	55	15.9164	Negative regulation of lipid localization	http://amigo.geneontology.org/amigo/term/GO:1905953	Thbs1 Ces1d
0.0678431	2	55	15.9164	Regulation of lipid storage	http://amigo.geneontology.org/amigo/term/GO:0010883	C3 Ces1d
0.0678431	4	334	5.24192	Viral process	http://amigo.geneontology.org/amigo/term/GO:0016032	Phb2 Gsn Stom Vamp8
0.0691562	2	56	15.6321	Ruffle organization	http://amigo.geneontology.org/amigo/term/GO:0031529	Coro1c Rhog
0.0691562	3	173	7.59017	Smooth muscle cell proliferation	http://amigo.geneontology.org/amigo/term/GO:0048659	Elane Thbs1 Nqo2
0.0695479	3	174	7.54655	Regulation of lipid localization	http://amigo.geneontology.org/amigo/term/GO:1905952	C3 Thbs1 Ces1d
0.0700523	2	57	15.3579	Endosome organization	http://amigo.geneontology.org/amigo/term/GO:0007032	Coro1c Washc5
0.0700523	2	57	15.3579	Fibroblast migration	http://amigo.geneontology.org/amigo/term/GO:0010761	Coro1c Thbs1
0.0700523	2	57	15.3579	Positive regulation of blood vessel endothelial cell migration	http://amigo.geneontology.org/amigo/term/GO:0043536	Thbs1 Plg
0.0705416	5	540	4.05278	Endocytosis	http://amigo.geneontology.org/amigo/term/GO:0006897	C3 Gsn Cap1 Thbs1 Rhog
0.0713824	1	4	109.425	Membrane tubulation	http://amigo.geneontology.org/amigo/term/GO:0097749	Coro1c
0.0713824	1	4	109.425	Trans-synaptic signaling by BDNF, modulating synaptic transmission	http://amigo.geneontology.org/amigo/term/GO:0099183	Plg
0.0713824	1	4	109.425	Trans-synaptic signaling by BDNF	http://amigo.geneontology.org/amigo/term/GO:0099191	Plg
0.0713824	1	4	109.425	Negative regulation of long-chain fatty acid import into cell	http://amigo.geneontology.org/amigo/term/GO:0140213	Thbs1
0.0713824	1	4	109.425	Regulation of cardiolipin metabolic process	http://amigo.geneontology.org/amigo/term/GO:1900208	Phb2
0.0713824	2	63	13.8952	Regulation of protein maturation	http://amigo.geneontology.org/amigo/term/GO:1903317	Gsn Thbs1
0.0713824	1	4	109.425	Regulation of histamine secretion by mast cell	http://amigo.geneontology.org/amigo/term/GO:1903593	Vamp8
0.0713824	1	4	109.425	Positive regulation of histamine secretion by mast cell	http://amigo.geneontology.org/amigo/term/GO:1903595	Vamp8
0.0713824	1	4	109.425	Regulation of establishment of T cell polarity	http://amigo.geneontology.org/amigo/term/GO:1903903	Gsn
0.0713824	1	4	109.425	Response to L-glutamine	http://amigo.geneontology.org/amigo/term/GO:1904844	Cybb
0.0713824	1	4	109.425	Negative regulation of endothelial cell chemotaxis	http://amigo.geneontology.org/amigo/term/GO:2001027	Thbs1
0.0713824	2	60	14.59	Establishment of tissue polarity	http://amigo.geneontology.org/amigo/term/GO:0007164	Wdr1 Exoc5
0.0713824	2	59	14.8373	Establishment of planar polarity	http://amigo.geneontology.org/amigo/term/GO:0001736	Wdr1 Exoc5
0.0713824	1	4	109.425	Negative regulation of long-chain fatty acid import across plasma membrane	http://amigo.geneontology.org/amigo/term/GO:0010748	Thbs1
0.0713824	1	4	109.425	Type IIa hypersensitivity	http://amigo.geneontology.org/amigo/term/GO:0001794	C3
0.0713824	1	4	109.425	Regulation of type IIa hypersensitivity	http://amigo.geneontology.org/amigo/term/GO:0001796	C3
0.0713824	1	4	109.425	Positive regulation of type IIa hypersensitivity	http://amigo.geneontology.org/amigo/term/GO:0001798	C3
0.0713824	7	1043	2.93758	Response to organic cyclic compound	http://amigo.geneontology.org/amigo/term/GO:0014070	Phb2 Cybb Scgb1a1 Gsn Thbs1 Ddx17 Ces1d
0.0713824	1	4	109.425	Regulation of activation of membrane attack complex	http://amigo.geneontology.org/amigo/term/GO:0001969	C3
0.0713824	1	4	109.425	Actin filament fragmentation	http://amigo.geneontology.org/amigo/term/GO:0030043	Wdr1
0.0713824	5	549	3.98634	Regulation of defense response	http://amigo.geneontology.org/amigo/term/GO:0031347	C3 Scgb1a1 A2m Vamp8 Ifi204
0.0713824	7	1029	2.97755	Negative regulation of cellular protein metabolic process	http://amigo.geneontology.org/amigo/term/GO:0032269	Coro1c Itih3 C3 A2m Itih2 Thbs1 Rpl11
0.0713824	2	59	14.8373	Positive regulation of interleukin-8 production	http://amigo.geneontology.org/amigo/term/GO:0032757	Elane Camp
0.0713824	1	4	109.425	Type II hypersensitivity	http://amigo.geneontology.org/amigo/term/GO:0002445	C3
0.0713824	1	4	109.425	Positive regulation of complement activation	http://amigo.geneontology.org/amigo/term/GO:0045917	C3
0.0713824	2	61	14.3508	Response to cadmium ion	http://amigo.geneontology.org/amigo/term/GO:0046686	Cybb Gsn
0.0713824	4	352	4.97386	Response to steroid hormone	http://amigo.geneontology.org/amigo/term/GO:0048545	Phb2 Cybb Scgb1a1 Ddx17
0.0713824	3	180	7.295	Protein stabilization	http://amigo.geneontology.org/amigo/term/GO:0050821	Phb2 Afm Rpl11
0.0713824	7	1032	2.9689	Negative regulation of multicellular organismal process	http://amigo.geneontology.org/amigo/term/GO:0051241	Phb2 Coro1c Elane Thbs4 Scgb1a1 Thbs1 Plg
0.0713824	1	4	109.425	Positive regulation of fibrinolysis	http://amigo.geneontology.org/amigo/term/GO:0051919	Plg
0.0713824	2	63	13.8952	Regulation of myeloid leukocyte mediated immunity	http://amigo.geneontology.org/amigo/term/GO:0002886	C3 Vamp8
0.0713824	1	4	109.425	Regulation of type II hypersensitivity	http://amigo.geneontology.org/amigo/term/GO:0002892	C3
0.0713824	1	4	109.425	Positive regulation of type II hypersensitivity	http://amigo.geneontology.org/amigo/term/GO:0002894	C3
0.0713824	2	60	14.59	Regulation of protein processing	http://amigo.geneontology.org/amigo/term/GO:0070613	Gsn Thbs1
0.0713824	5	551	3.97187	Regulation of anatomical structure size	http://amigo.geneontology.org/amigo/term/GO:0090066	Wdr1 Washc5 Gsn Capg Arpc4
0.0717798	4	361	4.84986	Non-membrane-bounded organelle assembly	http://amigo.geneontology.org/amigo/term/GO:0140694	Wdr1 Washc5 Gsn Rpl11
0.0726102	2	64	13.6781	Regulation of blood coagulation	http://amigo.geneontology.org/amigo/term/GO:0030193	Thbs1 Plg
0.0726102	2	64	13.6781	Killing of cells of other organism	http://amigo.geneontology.org/amigo/term/GO:0031640	Elane Camp
0.0766963	2	66	13.2636	Regulation of hemostasis	http://amigo.geneontology.org/amigo/term/GO:1900046	Thbs1 Plg
0.0782583	2	67	13.0657	Regulation of coagulation	http://amigo.geneontology.org/amigo/term/GO:0050818	Thbs1 Plg
0.0782583	2	67	13.0657	Negative regulation of wound healing	http://amigo.geneontology.org/amigo/term/GO:0061045	Thbs1 Plg
0.0784093	1	5	87.54	Activation of protein kinase C activity	http://amigo.geneontology.org/amigo/term/GO:1990051	Phb2
0.0784093	2	70	12.5057	Positive regulation of reactive oxygen species metabolic process	http://amigo.geneontology.org/amigo/term/GO:2000379	Thbs1 Nqo2
0.0784093	1	5	87.54	Negative regulation of protein neddylation	http://amigo.geneontology.org/amigo/term/GO:2000435	Rpl11
0.0784093	5	596	3.67198	Chemotaxis	http://amigo.geneontology.org/amigo/term/GO:0006935	Thbs4 Thbs1 Ear2 Ear1 Rhog
0.0784093	1	5	87.54	Pentose-phosphate shunt, non-oxidative branch	http://amigo.geneontology.org/amigo/term/GO:0009052	Taldo1
0.0784093	1	5	87.54	Response to ozone	http://amigo.geneontology.org/amigo/term/GO:0010193	Scgb1a1
0.0784093	2	69	12.687	Negative regulation of epithelial cell migration	http://amigo.geneontology.org/amigo/term/GO:0010633	Coro1c Thbs1
0.0784093	1	5	87.54	Activation of membrane attack complex	http://amigo.geneontology.org/amigo/term/GO:0001905	C3
0.0784093	1	5	87.54	Glyceraldehyde-3-phosphate metabolic process	http://amigo.geneontology.org/amigo/term/GO:0019682	Taldo1
0.0784093	2	70	12.5057	Negative regulation of actin filament polymerization	http://amigo.geneontology.org/amigo/term/GO:0030837	Gsn Capg
0.0784093	1	5	87.54	Membrane raft distribution	http://amigo.geneontology.org/amigo/term/GO:0031580	Gsn
0.0784093	1	5	87.54	Negative regulation of interleukin-13 production	http://amigo.geneontology.org/amigo/term/GO:0032696	Scgb1a1
0.0784093	1	5	87.54	Negative regulation of interleukin-5 production	http://amigo.geneontology.org/amigo/term/GO:0032714	Scgb1a1
0.0784093	7	1083	2.82909	Regulation of organelle organization	http://amigo.geneontology.org/amigo/term/GO:0033043	Wdr1 Washc5 Gsn Vat1 Capg Rhog Arpc4
0.0784093	1	5	87.54	Thelarche	http://amigo.geneontology.org/amigo/term/GO:0042695	Phb2
0.0784093	2	68	12.8735	Inflammatory response to antigenic stimulus	http://amigo.geneontology.org/amigo/term/GO:0002437	Elane C3
0.0784093	9	1631	2.41527	Protein-containing complex subunit organization	http://amigo.geneontology.org/amigo/term/GO:0043933	Wdr1 Washc5 Gsn Gemin5 Vamp8 Capg Ces1d Rpl11 Arpc4
0.0784093	1	5	87.54	Regulation of antigen processing and presentation of peptide or polysaccharide antigen via MHC class II	http://amigo.geneontology.org/amigo/term/GO:0002580	Thbs1
0.0784093	7	1087	2.81868	Negative regulation of protein metabolic process	http://amigo.geneontology.org/amigo/term/GO:0051248	Coro1c Itih3 C3 A2m Itih2 Thbs1 Rpl11
0.0784093	1	5	87.54	Oviduct development	http://amigo.geneontology.org/amigo/term/GO:0060066	C3
0.0784093	1	5	87.54	Mammary gland branching involved in thelarche	http://amigo.geneontology.org/amigo/term/GO:0060744	Phb2
0.0784093	1	5	87.54	Regulation of branching involved in mammary gland duct morphogenesis	http://amigo.geneontology.org/amigo/term/GO:0060762	Phb2
0.0784093	1	5	87.54	Neutrophil-mediated killing of fungus	http://amigo.geneontology.org/amigo/term/GO:0070947	Elane
0.0784093	5	589	3.71562	Protein localization to membrane	http://amigo.geneontology.org/amigo/term/GO:0072657	Gsn Stom Vamp8 Exoc5 Rhog
0.0785697	8	1362	2.57093	Cell adhesion	http://amigo.geneontology.org/amigo/term/GO:0007155	Coro1c Elane Thbs4 Scgb1a1 Gsn Itgam Thbs1 Plg
0.0786014	2	71	12.3296	Positive regulation of response to wounding	http://amigo.geneontology.org/amigo/term/GO:1903036	Thbs1 Plg
0.0801067	2	72	12.1583	Mucopolysaccharide metabolic process	http://amigo.geneontology.org/amigo/term/GO:1903510	Itih3 Itih2
0.0801067	5	601	3.64143	Taxis	http://amigo.geneontology.org/amigo/term/GO:0042330	Thbs4 Thbs1 Ear2 Ear1 Rhog
0.0812862	8	1374	2.54847	Biological adhesion	http://amigo.geneontology.org/amigo/term/GO:0022610	Coro1c Elane Thbs4 Scgb1a1 Gsn Itgam Thbs1 Plg
0.0846543	3	212	6.19387	Regulation of leukocyte migration	http://amigo.geneontology.org/amigo/term/GO:0002685	Elane Thbs4 Rhog
0.0847131	7	1111	2.75779	Tube development	http://amigo.geneontology.org/amigo/term/GO:0035295	Phb2 Cybb Thbs4 C3 Camp Thbs1 Plg
0.0852764	2	75	11.672	Intrinsic apoptotic signaling pathway by p53 class mediator	http://amigo.geneontology.org/amigo/term/GO:0072332	Rpl11 Ifi204
0.0855377	3	216	6.07917	Myeloid leukocyte migration	http://amigo.geneontology.org/amigo/term/GO:0097529	Wdr1 Thbs4 Rhog
0.0855377	1	6	72.95	Quinone catabolic process	http://amigo.geneontology.org/amigo/term/GO:1901662	Nqo2
0.0855377	1	6	72.95	NADH oxidation	http://amigo.geneontology.org/amigo/term/GO:0006116	Cbr2
0.0855377	1	6	72.95	Negative regulation of blood vessel endothelial cell proliferation involved in sprouting angiogenesis	http://amigo.geneontology.org/amigo/term/GO:1903588	Thbs1
0.0855377	1	6	72.95	Positive regulation of lamellipodium morphogenesis	http://amigo.geneontology.org/amigo/term/GO:2000394	Coro1c
0.0855377	1	6	72.95	Positive regulation of apoptotic cell clearance	http://amigo.geneontology.org/amigo/term/GO:2000427	C3
0.0855377	1	6	72.95	Negative regulation of plasminogen activation	http://amigo.geneontology.org/amigo/term/GO:0010757	Thbs1
0.0855377	3	215	6.10744	Regulation of cell-substrate adhesion	http://amigo.geneontology.org/amigo/term/GO:0010810	Coro1c Thbs1 Plg
0.0855377	1	6	72.95	Short-chain fatty acid catabolic process	http://amigo.geneontology.org/amigo/term/GO:0019626	Ces1d
0.0855377	1	6	72.95	Positive regulation of exit from mitosis	http://amigo.geneontology.org/amigo/term/GO:0031536	Phb2
0.0855377	2	76	11.5184	Interleukin-8 production	http://amigo.geneontology.org/amigo/term/GO:0032637	Elane Camp
0.0855377	2	76	11.5184	Regulation of interleukin-8 production	http://amigo.geneontology.org/amigo/term/GO:0032677	Elane Camp
0.0855377	1	6	72.95	Negative regulation of mammary gland epithelial cell proliferation	http://amigo.geneontology.org/amigo/term/GO:0033600	Phb2
0.0855377	6	862	3.04664	Leukocyte activation	http://amigo.geneontology.org/amigo/term/GO:0045321	Phb2 Scgb1a1 Gsn Psmb10 Thbs1 Vamp8
0.0855377	3	218	6.02339	Regulation of leukocyte mediated immunity	http://amigo.geneontology.org/amigo/term/GO:0002703	C3 Vamp8 H2-D1
0.0855377	1	6	72.95	Antibacterial peptide production	http://amigo.geneontology.org/amigo/term/GO:0002778	Elane
0.0855377	1	6	72.95	Membrane raft localization	http://amigo.geneontology.org/amigo/term/GO:0051665	Gsn
0.0856925	2	78	11.2231	Modulation of process of other organism involved in symbiotic interaction	http://amigo.geneontology.org/amigo/term/GO:0051817	Phb2 Stom
0.0856925	3	219	5.99589	Positive regulation of ERK1 and ERK2 cascade	http://amigo.geneontology.org/amigo/term/GO:0070374	Phb2 C3 Nqo2
0.0861944	3	220	5.96864	Establishment or maintenance of cell polarity	http://amigo.geneontology.org/amigo/term/GO:0007163	Wdr1 Gsn Rhog
0.087173	2	79	11.081	Negative regulation of protein depolymerization	http://amigo.geneontology.org/amigo/term/GO:1901880	Gsn Capg
0.0876776	3	222	5.91486	Reactive oxygen species metabolic process	http://amigo.geneontology.org/amigo/term/GO:0072593	Cybb Thbs1 Nqo2
0.0886546	2	80	10.9425	Tissue regeneration	http://amigo.geneontology.org/amigo/term/GO:0042246	Gsn Plg
0.0896945	7	1144	2.67823	Anatomical structure formation involved in morphogenesis	http://amigo.geneontology.org/amigo/term/GO:0048646	Wdr1 Cybb Thbs4 C3 Camp Thbs1 Plg
0.0903272	1	7	62.5286	Keratinocyte apoptotic process	http://amigo.geneontology.org/amigo/term/GO:0097283	Gsn
0.0903272	1	7	62.5286	Hypoxia-inducible factor-1alpha signaling pathway	http://amigo.geneontology.org/amigo/term/GO:0097411	Cybb
0.0903272	1	7	62.5286	Regulation of keratinocyte apoptotic process	http://amigo.geneontology.org/amigo/term/GO:1902172	Gsn
0.0903272	1	7	62.5286	Positive regulation of intrinsic apoptotic signaling pathway by p53 class mediator	http://amigo.geneontology.org/amigo/term/GO:1902255	Rpl11
0.0903272	6	895	2.9343	Positive regulation of intracellular signal transduction	http://amigo.geneontology.org/amigo/term/GO:1902533	S100a4 Phb2 C3 Thbs1 Nqo2 Rpl11
0.0903272	2	84	10.4214	Negative regulation of response to wounding	http://amigo.geneontology.org/amigo/term/GO:1903035	Thbs1 Plg
0.0903272	1	7	62.5286	Response to aldosterone	http://amigo.geneontology.org/amigo/term/GO:1904044	Cybb
0.0903272	1	7	62.5286	Regulation of autophagic cell death	http://amigo.geneontology.org/amigo/term/GO:1904092	Phb2
0.0903272	1	7	62.5286	Aspartate metabolic process	http://amigo.geneontology.org/amigo/term/GO:0006531	Adssl1
0.0903272	3	229	5.73406	Regulation of epithelial cell migration	http://amigo.geneontology.org/amigo/term/GO:0010632	Coro1c Thbs1 Plg
0.0903272	1	7	62.5286	Regulation of long-chain fatty acid import across plasma membrane	http://amigo.geneontology.org/amigo/term/GO:0010746	Thbs1
0.0903272	1	7	62.5286	Negative regulation of cGMP-mediated signaling	http://amigo.geneontology.org/amigo/term/GO:0010754	Thbs1
0.0903272	1	7	62.5286	Polar body extrusion after meiotic divisions	http://amigo.geneontology.org/amigo/term/GO:0040038	Washc5
0.0903272	2	82	10.6756	Cholesterol homeostasis	http://amigo.geneontology.org/amigo/term/GO:0042632	Washc5 Ces1d
0.0903272	1	7	62.5286	Positive regulation by host of viral genome replication	http://amigo.geneontology.org/amigo/term/GO:0044829	Stom
0.0903272	1	7	62.5286	Negative regulation of antigen processing and presentation	http://amigo.geneontology.org/amigo/term/GO:0002578	Thbs1
0.0903272	4	422	4.14882	Epithelial cell proliferation	http://amigo.geneontology.org/amigo/term/GO:0050673	Phb2 Thbs4 Thbs1 Krt2
0.0903272	1	7	62.5286	Cytolysis in other organism involved in symbiotic interaction	http://amigo.geneontology.org/amigo/term/GO:0051801	Camp
0.0903272	1	7	62.5286	Cytolysis by host of symbiont cells	http://amigo.geneontology.org/amigo/term/GO:0051838	Camp
0.0903272	2	83	10.547	Sterol homeostasis	http://amigo.geneontology.org/amigo/term/GO:0055092	Washc5 Ces1d
0.0903272	1	7	62.5286	Neutrophil-mediated killing of gram-negative bacterium	http://amigo.geneontology.org/amigo/term/GO:0070945	Elane
0.0903272	1	7	62.5286	Cellular response to peptidoglycan	http://amigo.geneontology.org/amigo/term/GO:0071224	Camp
0.0914427	2	85	10.2988	Morphogenesis of a polarized epithelium	http://amigo.geneontology.org/amigo/term/GO:0001738	Wdr1 Exoc5
0.0914427	2	85	10.2988	Antibacterial humoral response	http://amigo.geneontology.org/amigo/term/GO:0019731	Elane Camp
0.0920905	3	234	5.61154	Muscle cell proliferation	http://amigo.geneontology.org/amigo/term/GO:0033002	Elane Thbs1 Nqo2
0.0922458	5	654	3.34633	Localization within membrane	http://amigo.geneontology.org/amigo/term/GO:0051668	Gsn Stom Vamp8 Exoc5 Rhog
0.0925916	2	86	10.1791	Negative regulation of protein polymerization	http://amigo.geneontology.org/amigo/term/GO:0032272	Gsn Capg
0.0945482	1	8	54.7125	Synapse pruning	http://amigo.geneontology.org/amigo/term/GO:0098883	C3
0.0945482	1	8	54.7125	Regulation of bile acid secretion	http://amigo.geneontology.org/amigo/term/GO:0120188	Ces1d
0.0945482	1	8	54.7125	AMP biosynthetic process	http://amigo.geneontology.org/amigo/term/GO:0006167	Adssl1
0.0945482	2	90	9.72667	Regulation of epithelial cell apoptotic process	http://amigo.geneontology.org/amigo/term/GO:1904035	Gsn Thbs1
0.0945482	1	8	54.7125	Regulation of apoptotic cell clearance	http://amigo.geneontology.org/amigo/term/GO:2000425	C3
0.0945482	1	8	54.7125	Negative regulation of cholesterol storage	http://amigo.geneontology.org/amigo/term/GO:0010887	Ces1d
0.0945482	2	88	9.94773	Lipid storage	http://amigo.geneontology.org/amigo/term/GO:0019915	C3 Ces1d
0.0945482	6	918	2.86078	Regulation of cell migration	http://amigo.geneontology.org/amigo/term/GO:0030334	Coro1c Elane Thbs4 Thbs1 Plg Rhog
0.0945482	3	239	5.49414	Positive regulation of protein-containing complex assembly	http://amigo.geneontology.org/amigo/term/GO:0031334	Washc5 Gsn Arpc4
0.0945482	1	8	54.7125	Negative regulation of interleukin-4 production	http://amigo.geneontology.org/amigo/term/GO:0032713	Scgb1a1
0.0945482	1	8	54.7125	Very-low-density lipoprotein particle assembly	http://amigo.geneontology.org/amigo/term/GO:0034379	Ces1d
0.0945482	1	8	54.7125	Histamine production involved in inflammatory response	http://amigo.geneontology.org/amigo/term/GO:0002349	Vamp8
0.0945482	1	8	54.7125	Histamine secretion involved in inflammatory response	http://amigo.geneontology.org/amigo/term/GO:0002441	Vamp8
0.0945482	2	88	9.94773	Negative regulation of protein-containing complex disassembly	http://amigo.geneontology.org/amigo/term/GO:0043242	Gsn Capg
0.0945482	1	8	54.7125	Negative regulation of protein kinase activity by regulation of protein phosphorylation	http://amigo.geneontology.org/amigo/term/GO:0044387	Coro1c
0.0945482	1	8	54.7125	Histamine secretion by mast cell	http://amigo.geneontology.org/amigo/term/GO:0002553	Vamp8
0.0945482	1	8	54.7125	Negative regulation of complement activation	http://amigo.geneontology.org/amigo/term/GO:0045916	A2m
0.0945482	1	8	54.7125	Antimicrobial peptide production	http://amigo.geneontology.org/amigo/term/GO:0002775	Elane
0.0945482	1	8	54.7125	Cytolysis in other organism	http://amigo.geneontology.org/amigo/term/GO:0051715	Camp
0.0945482	1	8	54.7125	Modulation by symbiont of host programmed cell death	http://amigo.geneontology.org/amigo/term/GO:0052040	Phb2
0.0945482	1	8	54.7125	Positive regulation of hypersensitivity	http://amigo.geneontology.org/amigo/term/GO:0002885	C3
0.0945482	1	8	54.7125	Positive regulation by symbiont of host autophagy	http://amigo.geneontology.org/amigo/term/GO:0075044	Phb2
0.0945482	1	8	54.7125	Modulation by symbiont of host autophagy	http://amigo.geneontology.org/amigo/term/GO:0075071	Phb2
0.0953964	2	91	9.61978	Glycosaminoglycan metabolic process	http://amigo.geneontology.org/amigo/term/GO:0030203	Itih3 Itih2
0.0953964	2	91	9.61978	Regulation of blood vessel endothelial cell migration	http://amigo.geneontology.org/amigo/term/GO:0043535	Thbs1 Plg
0.0963006	4	446	3.92556	Generation of precursor metabolites and energy	http://amigo.geneontology.org/amigo/term/GO:0006091	Phb2 Cybb Taldo1 Nqo2
0.0963006	3	246	5.3378	Viral life cycle	http://amigo.geneontology.org/amigo/term/GO:0019058	Gsn Stom Vamp8
0.0963006	4	446	3.92556	Regulation of protein-containing complex assembly	http://amigo.geneontology.org/amigo/term/GO:0043254	Washc5 Gsn Capg Arpc4
0.0965782	3	247	5.31619	Positive regulation of defense response	http://amigo.geneontology.org/amigo/term/GO:0031349	C3 Vamp8 Ifi204
0.097644	2	93	9.4129	Activation of GTPase activity	http://amigo.geneontology.org/amigo/term/GO:0090630	Coro1c Rhog
0.097644	2	93	9.4129	Myoblast differentiation	http://amigo.geneontology.org/amigo/term/GO:0045445	Ddx17 Plg
0.0989104	1	9	48.6333	Actin filament reorganization	http://amigo.geneontology.org/amigo/term/GO:0090527	Gsn
0.0989104	2	96	9.11875	Cellular response to alcohol	http://amigo.geneontology.org/amigo/term/GO:0097306	Cybb Ces1d
0.0989104	1	9	48.6333	Regulation of long-chain fatty acid import into cell	http://amigo.geneontology.org/amigo/term/GO:0140212	Thbs1
0.0989104	1	9	48.6333	Chitin metabolic process	http://amigo.geneontology.org/amigo/term/GO:0006030	Chil3
0.0989104	1	9	48.6333	Chitin catabolic process	http://amigo.geneontology.org/amigo/term/GO:0006032	Chil3
0.0989104	1	9	48.6333	Regulation of cytochrome-c oxidase activity	http://amigo.geneontology.org/amigo/term/GO:1904959	Phb2
0.0989104	1	9	48.6333	Positive regulation of cysteine-type endopeptidase activity involved in apoptotic signaling pathway	http://amigo.geneontology.org/amigo/term/GO:2001269	Gsn
0.0989104	1	9	48.6333	Negative regulation of mitochondrial fusion	http://amigo.geneontology.org/amigo/term/GO:0010637	Vat1
0.0989104	3	253	5.19012	Negative regulation of cytokine production	http://amigo.geneontology.org/amigo/term/GO:0001818	Elane Scgb1a1 Thbs1
0.0989104	1	9	48.6333	Striated muscle atrophy	http://amigo.geneontology.org/amigo/term/GO:0014891	Gsn
0.0989104	1	9	48.6333	Autophagosome membrane docking	http://amigo.geneontology.org/amigo/term/GO:0016240	Vamp8
0.0989104	1	9	48.6333	Modulation by virus of host cellular process	http://amigo.geneontology.org/amigo/term/GO:0019054	Phb2
0.0989104	1	9	48.6333	Antifungal humoral response	http://amigo.geneontology.org/amigo/term/GO:0019732	Camp
0.0989104	1	9	48.6333	Development of secondary female sexual characteristics	http://amigo.geneontology.org/amigo/term/GO:0046543	Phb2
0.0989104	5	686	3.19023	Negative regulation of cellular component organization	http://amigo.geneontology.org/amigo/term/GO:0051129	Coro1c Gsn Vat1 Capg H2-D1
0.0989104	7	1212	2.52797	Regulation of response to stress	http://amigo.geneontology.org/amigo/term/GO:0080134	C3 Scgb1a1 A2m Thbs1 Vamp8 Plg Ifi204
0.0989104	1	9	48.6333	Meiotic spindle assembly	http://amigo.geneontology.org/amigo/term/GO:0090306	Washc5
0.100442	8	1517	2.30824	Positive regulation of multicellular organismal process	http://amigo.geneontology.org/amigo/term/GO:0051240	Cybb Elane C3 Camp Thbs1 Vamp8 Plg Ifi204
0.104039	2	99	8.84242	Fatty acid catabolic process	http://amigo.geneontology.org/amigo/term/GO:0009062	Echs1 Ces1d
0.10541	1	10	43.77	Positive regulation of leukocyte tethering or rolling	http://amigo.geneontology.org/amigo/term/GO:1903238	Elane
0.10541	1	10	43.77	Regulation of electron transfer activity	http://amigo.geneontology.org/amigo/term/GO:1904732	Phb2
0.10541	6	970	2.70742	Regulation of cell motility	http://amigo.geneontology.org/amigo/term/GO:2000145	Coro1c Elane Thbs4 Thbs1 Plg Rhog
0.10541	1	10	43.77	Negative regulation of fatty acid transport	http://amigo.geneontology.org/amigo/term/GO:2000192	Thbs1
0.10541	1	10	43.77	Regulation of lamellipodium morphogenesis	http://amigo.geneontology.org/amigo/term/GO:2000392	Coro1c
0.10541	1	10	43.77	Antigen processing and presentation of endogenous peptide antigen via MHC class I	http://amigo.geneontology.org/amigo/term/GO:0019885	H2-D1
0.10541	2	101	8.66733	Positive regulation of tumor necrosis factor production	http://amigo.geneontology.org/amigo/term/GO:0032760	Cybb Thbs1
0.10541	1	10	43.77	Meiotic cytokinesis	http://amigo.geneontology.org/amigo/term/GO:0033206	Washc5
0.10541	6	966	2.71863	Regulation of cellular component biogenesis	http://amigo.geneontology.org/amigo/term/GO:0044087	Coro1c Washc5 Gsn Capg Rhog Arpc4
0.10541	1	10	43.77	Maintenance of epithelial cell apical/basal polarity	http://amigo.geneontology.org/amigo/term/GO:0045199	Wdr1
0.10541	1	10	43.77	Regulation of dendritic cell antigen processing and presentation	http://amigo.geneontology.org/amigo/term/GO:0002604	Thbs1
0.10541	1	10	43.77	Positive regulation of acute inflammatory response to antigenic stimulus	http://amigo.geneontology.org/amigo/term/GO:0002866	C3
0.10541	5	710	3.08239	Membrane organization	http://amigo.geneontology.org/amigo/term/GO:0061024	Coro1c C3 Gsn Thbs1 Rhog
0.105643	6	972	2.70185	Carbohydrate derivative metabolic process	http://amigo.geneontology.org/amigo/term/GO:1901135	Itih3 Adssl1 Taldo1 Itih2 Chil3 Ces1d
0.105643	2	102	8.58235	Cyclic-nucleotide-mediated signaling	http://amigo.geneontology.org/amigo/term/GO:0019935	Cap1 Thbs1
0.106735	2	103	8.49903	Positive regulation of tumor necrosis factor superfamily cytokine production	http://amigo.geneontology.org/amigo/term/GO:1903557	Cybb Thbs1
0.106735	2	103	8.49903	Viral entry into host cell	http://amigo.geneontology.org/amigo/term/GO:0046718	Gsn Vamp8
0.106735	2	103	8.49903	Positive regulation of adaptive immune response based on somatic recombination of immune receptors built from immunoglobulin superfamily domains	http://amigo.geneontology.org/amigo/term/GO:0002824	C3 H2-D1
0.108387	2	104	8.41731	Response to fibroblast growth factor	http://amigo.geneontology.org/amigo/term/GO:0071774	Scgb1a1 Thbs1
0.108866	1	11	39.7909	Complement-dependent cytotoxicity	http://amigo.geneontology.org/amigo/term/GO:0097278	C3
0.108866	1	11	39.7909	Antiviral innate immune response	http://amigo.geneontology.org/amigo/term/GO:0140374	Phb2
0.108866	1	11	39.7909	Negative regulation of ubiquitin protein ligase activity	http://amigo.geneontology.org/amigo/term/GO:1904667	Rpl11
0.108866	1	11	39.7909	Regulation of protein neddylation	http://amigo.geneontology.org/amigo/term/GO:2000434	Rpl11
0.108866	2	107	8.18131	Positive regulation of endothelial cell migration	http://amigo.geneontology.org/amigo/term/GO:0010595	Thbs1 Plg
0.108866	1	11	39.7909	Regulation of nitric oxide mediated signal transduction	http://amigo.geneontology.org/amigo/term/GO:0010749	Thbs1
0.108866	1	11	39.7909	Regulation of plasminogen activation	http://amigo.geneontology.org/amigo/term/GO:0010755	Thbs1
0.108866	1	11	39.7909	Complement activation, lectin pathway	http://amigo.geneontology.org/amigo/term/GO:0001867	A2m
0.108866	2	105	8.33714	Leukocyte mediated cytotoxicity	http://amigo.geneontology.org/amigo/term/GO:0001909	Elane H2-D1
0.108866	2	107	8.18131	Antigen processing and presentation	http://amigo.geneontology.org/amigo/term/GO:0019882	Thbs1 H2-D1
0.108866	1	11	39.7909	Positive regulation of actin filament depolymerization	http://amigo.geneontology.org/amigo/term/GO:0030836	Wdr1
0.108866	6	992	2.64738	Cellular protein-containing complex assembly	http://amigo.geneontology.org/amigo/term/GO:0034622	Washc5 Gsn Gemin5 Capg Rpl11 Arpc4
0.108866	4	485	3.6099	Regulation of ion transmembrane transport	http://amigo.geneontology.org/amigo/term/GO:0034765	Phb2 Wdr1 Cybb Stom
0.108866	1	11	39.7909	Maintenance of apical/basal cell polarity	http://amigo.geneontology.org/amigo/term/GO:0035090	Wdr1
0.108866	2	107	8.18131	Entry into host	http://amigo.geneontology.org/amigo/term/GO:0044409	Gsn Vamp8
0.108866	1	11	39.7909	Regulation of hypersensitivity	http://amigo.geneontology.org/amigo/term/GO:0002883	C3
0.108866	1	11	39.7909	Negative regulation of humoral immune response	http://amigo.geneontology.org/amigo/term/GO:0002921	A2m
0.108866	1	11	39.7909	Regulation of bile acid biosynthetic process	http://amigo.geneontology.org/amigo/term/GO:0070857	Ces1d
0.108866	1	11	39.7909	Neutrophil-mediated killing of bacterium	http://amigo.geneontology.org/amigo/term/GO:0070944	Elane
0.110212	2	108	8.10556	Positive regulation of lipid localization	http://amigo.geneontology.org/amigo/term/GO:1905954	C3 Ces1d
0.110212	2	108	8.10556	Positive regulation of lymphocyte mediated immunity	http://amigo.geneontology.org/amigo/term/GO:0002708	C3 H2-D1
0.111834	2	109	8.03119	Positive regulation of adaptive immune response	http://amigo.geneontology.org/amigo/term/GO:0002821	C3 H2-D1
0.112941	4	494	3.54413	Positive regulation of organelle organization	http://amigo.geneontology.org/amigo/term/GO:0010638	Wdr1 Washc5 Gsn Arpc4
0.113288	3	282	4.65638	Response to alcohol	http://amigo.geneontology.org/amigo/term/GO:0097305	Cybb Gsn Ces1d
0.113288	1	12	36.475	Regulation of vesicle size	http://amigo.geneontology.org/amigo/term/GO:0097494	Washc5
0.113288	1	12	36.475	Glucosamine-containing compound catabolic process	http://amigo.geneontology.org/amigo/term/GO:1901072	Chil3
0.113288	3	282	4.65638	Regulation of mRNA metabolic process	http://amigo.geneontology.org/amigo/term/GO:1903311	Scgb1a1 Sltm Ddx17
0.113288	2	111	7.88649	Positive regulation of protein localization to membrane	http://amigo.geneontology.org/amigo/term/GO:1905477	Stom Rhog
0.113288	1	12	36.475	Establishment of lymphocyte polarity	http://amigo.geneontology.org/amigo/term/GO:0001767	Gsn
0.113288	1	12	36.475	Establishment of T cell polarity	http://amigo.geneontology.org/amigo/term/GO:0001768	Gsn
0.113288	1	12	36.475	Long-chain fatty acid import across plasma membrane	http://amigo.geneontology.org/amigo/term/GO:0015911	Thbs1
0.113288	2	111	7.88649	Intracellular steroid hormone receptor signaling pathway	http://amigo.geneontology.org/amigo/term/GO:0030518	Phb2 Ddx17
0.113288	3	283	4.63993	Activation of immune response	http://amigo.geneontology.org/amigo/term/GO:0002253	C3 A2m Ifi204
0.113288	1	12	36.475	Dendritic cell antigen processing and presentation	http://amigo.geneontology.org/amigo/term/GO:0002468	Thbs1
0.113288	1	12	36.475	Development of secondary sexual characteristics	http://amigo.geneontology.org/amigo/term/GO:0045136	Phb2
0.113288	2	111	7.88649	Antimicrobial humoral immune response mediated by antimicrobial peptide	http://amigo.geneontology.org/amigo/term/GO:0061844	Elane Camp
0.113288	1	12	36.475	Positive regulation of cholesterol metabolic process	http://amigo.geneontology.org/amigo/term/GO:0090205	Ces1d
0.114999	2	113	7.7469	Regulation of protein localization to plasma membrane	http://amigo.geneontology.org/amigo/term/GO:1903076	Vamp8 Rhog
0.116011	6	1019	2.57723	Regulation of locomotion	http://amigo.geneontology.org/amigo/term/GO:0040012	Coro1c Elane Thbs4 Thbs1 Plg Rhog
0.117601	3	289	4.5436	Protein localization to plasma membrane	http://amigo.geneontology.org/amigo/term/GO:0072659	Vamp8 Exoc5 Rhog
0.117664	2	115	7.61217	Blood vessel endothelial cell migration	http://amigo.geneontology.org/amigo/term/GO:0043534	Thbs1 Plg
0.117664	2	115	7.61217	Oligodendrocyte differentiation	http://amigo.geneontology.org/amigo/term/GO:0048709	Wdr1 Gsn
0.118638	1	13	33.6692	Keratinocyte development	http://amigo.geneontology.org/amigo/term/GO:0003334	Krt2
0.118638	1	13	33.6692	Positive regulation of extrinsic apoptotic signaling pathway via death domain receptors	http://amigo.geneontology.org/amigo/term/GO:1902043	Thbs1
0.118638	1	13	33.6692	Negative regulation of sprouting angiogenesis	http://amigo.geneontology.org/amigo/term/GO:1903671	Thbs1
0.118638	1	13	33.6692	Regulation of mitochondrial fusion	http://amigo.geneontology.org/amigo/term/GO:0010635	Vat1
0.118638	1	13	33.6692	Leukotriene biosynthetic process	http://amigo.geneontology.org/amigo/term/GO:0019370	Lta4h
0.118638	1	13	33.6692	Sequestering of actin monomers	http://amigo.geneontology.org/amigo/term/GO:0042989	Gsn
0.118638	2	116	7.54655	Acute inflammatory response	http://amigo.geneontology.org/amigo/term/GO:0002526	Elane C3
0.118638	1	13	33.6692	Short-chain fatty acid metabolic process	http://amigo.geneontology.org/amigo/term/GO:0046459	Ces1d
0.118638	1	13	33.6692	Response to folic acid	http://amigo.geneontology.org/amigo/term/GO:0051593	Gsn
0.120336	4	515	3.39961	Plasma membrane bounded cell projection assembly	http://amigo.geneontology.org/amigo/term/GO:0120031	Coro1c Gsn Exoc5 Rhog
0.12067	1	14	31.2643	Trans-synaptic signaling, modulating synaptic transmission	http://amigo.geneontology.org/amigo/term/GO:0099550	Plg
0.12067	1	14	31.2643	Fructose 6-phosphate metabolic process	http://amigo.geneontology.org/amigo/term/GO:0006002	Taldo1
0.12067	1	14	31.2643	Negative regulation of substrate adhesion-dependent cell spreading	http://amigo.geneontology.org/amigo/term/GO:1900025	Coro1c
0.12067	1	14	31.2643	Pentose-phosphate shunt	http://amigo.geneontology.org/amigo/term/GO:0006098	Taldo1
0.12067	1	14	31.2643	Regulation of leukocyte tethering or rolling	http://amigo.geneontology.org/amigo/term/GO:1903236	Elane
0.12067	1	14	31.2643	Regulation of plasma membrane organization	http://amigo.geneontology.org/amigo/term/GO:1903729	Gsn
0.12067	1	14	31.2643	Regulation of bile acid metabolic process	http://amigo.geneontology.org/amigo/term/GO:1904251	Ces1d
0.12067	1	14	31.2643	NADPH regeneration	http://amigo.geneontology.org/amigo/term/GO:0006740	Taldo1
0.12067	1	14	31.2643	Complement activation, alternative pathway	http://amigo.geneontology.org/amigo/term/GO:0006957	C3
0.12067	1	14	31.2643	Regulation of exit from mitosis	http://amigo.geneontology.org/amigo/term/GO:0007096	Phb2
0.12067	1	14	31.2643	Negative regulation of cell morphogenesis involved in differentiation	http://amigo.geneontology.org/amigo/term/GO:0010771	Coro1c
0.12067	1	14	31.2643	Histamine secretion	http://amigo.geneontology.org/amigo/term/GO:0001821	Vamp8
0.12067	1	14	31.2643	Neuron remodeling	http://amigo.geneontology.org/amigo/term/GO:0016322	C3
0.12067	2	119	7.3563	Regulation of cell-matrix adhesion	http://amigo.geneontology.org/amigo/term/GO:0001952	Coro1c Thbs1
0.12067	1	14	31.2643	Response to peptidoglycan	http://amigo.geneontology.org/amigo/term/GO:0032494	Camp
0.12067	1	14	31.2643	Cellular response to interferon-alpha	http://amigo.geneontology.org/amigo/term/GO:0035457	Ifi204
0.12067	1	14	31.2643	Reverse cholesterol transport	http://amigo.geneontology.org/amigo/term/GO:0043691	Ces1d
0.12067	1	14	31.2643	Modulation by host of viral genome replication	http://amigo.geneontology.org/amigo/term/GO:0044827	Stom
0.12067	1	14	31.2643	Hypersensitivity	http://amigo.geneontology.org/amigo/term/GO:0002524	C3
0.12067	1	14	31.2643	Myoblast migration	http://amigo.geneontology.org/amigo/term/GO:0051451	Thbs4
0.12067	3	300	4.377	Cell chemotaxis	http://amigo.geneontology.org/amigo/term/GO:0060326	Thbs4 Thbs1 Rhog
0.12067	1	14	31.2643	Neutrophil-mediated killing of symbiont cell	http://amigo.geneontology.org/amigo/term/GO:0070943	Elane
0.12067	1	14	31.2643	Cellular response to electrical stimulus	http://amigo.geneontology.org/amigo/term/GO:0071257	Adssl1
0.12067	1	14	31.2643	Membrane fission	http://amigo.geneontology.org/amigo/term/GO:0090148	Coro1c
0.121184	2	122	7.17541	Monocarboxylic acid catabolic process	http://amigo.geneontology.org/amigo/term/GO:0072329	Echs1 Ces1d
0.122104	4	527	3.3222	Cell projection assembly	http://amigo.geneontology.org/amigo/term/GO:0030031	Coro1c Gsn Exoc5 Rhog
0.123249	6	1056	2.48693	Cell morphogenesis	http://amigo.geneontology.org/amigo/term/GO:0000902	Coro1c Wdr1 Thbs4 Cap1 Psmb10 Rhog
0.123495	9	1981	1.98854	Organic substance catabolic process	http://amigo.geneontology.org/amigo/term/GO:1901575	Lta4h Scgb1a1 Echs1 Psmb10 Chil3 Nqo2 Ces1d Rpl11 Plg
0.123495	1	15	29.18	Fatty acid transmembrane transport	http://amigo.geneontology.org/amigo/term/GO:1902001	Thbs1
0.123495	1	15	29.18	Regulation of blood vessel endothelial cell proliferation involved in sprouting angiogenesis	http://amigo.geneontology.org/amigo/term/GO:1903587	Thbs1
0.123495	1	15	29.18	Positive regulation of membrane invagination	http://amigo.geneontology.org/amigo/term/GO:1905155	C3
0.123495	1	15	29.18	Regulation of cysteine-type endopeptidase activity involved in apoptotic signaling pathway	http://amigo.geneontology.org/amigo/term/GO:2001267	Gsn
0.123495	1	15	29.18	Regulation of cholesterol storage	http://amigo.geneontology.org/amigo/term/GO:0010885	Ces1d
0.123495	1	15	29.18	Pentose metabolic process	http://amigo.geneontology.org/amigo/term/GO:0019321	Cbr2
0.123495	1	15	29.18	Cardiolipin metabolic process	http://amigo.geneontology.org/amigo/term/GO:0032048	Phb2
0.123495	1	15	29.18	Negative regulation of interleukin-8 production	http://amigo.geneontology.org/amigo/term/GO:0032717	Elane
0.123495	1	15	29.18	Bile acid secretion	http://amigo.geneontology.org/amigo/term/GO:0032782	Ces1d
0.123495	6	1060	2.47755	Cellular amide metabolic process	http://amigo.geneontology.org/amigo/term/GO:0043603	Lta4h Elane Gemin5 Thbs1 Ces1d Rpl11
0.123495	1	15	29.18	Positive regulation by host of viral process	http://amigo.geneontology.org/amigo/term/GO:0044794	Stom
0.123495	1	15	29.18	Autophagic cell death	http://amigo.geneontology.org/amigo/term/GO:0048102	Phb2
0.123495	2	125	7.0032	Positive regulation of inflammatory response	http://amigo.geneontology.org/amigo/term/GO:0050729	C3 Vamp8
0.123495	6	1058	2.48223	Regulation of cellular component movement	http://amigo.geneontology.org/amigo/term/GO:0051270	Coro1c Elane Thbs4 Thbs1 Plg Rhog
0.123495	1	15	29.18	Positive regulation of phagocytosis, engulfment	http://amigo.geneontology.org/amigo/term/GO:0060100	C3
0.123495	2	124	7.05968	Regulation of wound healing	http://amigo.geneontology.org/amigo/term/GO:0061041	Thbs1 Plg
0.123495	1	15	29.18	Negative regulation of cell migration involved in sprouting angiogenesis	http://amigo.geneontology.org/amigo/term/GO:0090051	Thbs1
0.126266	2	128	6.83906	Steroid hormone mediated signaling pathway	http://amigo.geneontology.org/amigo/term/GO:0043401	Phb2 Ddx17
0.126266	2	128	6.83906	Defense response to Gram-positive bacterium	http://amigo.geneontology.org/amigo/term/GO:0050830	Camp Lyz2
0.127337	1	16	27.3562	Negative regulation of cell-substrate junction organization	http://amigo.geneontology.org/amigo/term/GO:0150118	Coro1c
0.127337	1	16	27.3562	Muscle atrophy	http://amigo.geneontology.org/amigo/term/GO:0014889	Gsn
0.127337	1	16	27.3562	CD40 signaling pathway	http://amigo.geneontology.org/amigo/term/GO:0023035	Phb2
0.127337	1	16	27.3562	Negative regulation of intracellular estrogen receptor signaling pathway	http://amigo.geneontology.org/amigo/term/GO:0033147	Phb2
0.127337	1	16	27.3562	Modulation by symbiont of host cellular process	http://amigo.geneontology.org/amigo/term/GO:0044068	Phb2
0.127337	1	16	27.3562	Amino sugar catabolic process	http://amigo.geneontology.org/amigo/term/GO:0046348	Chil3
0.127337	2	129	6.78605	Positive regulation of leukocyte mediated immunity	http://amigo.geneontology.org/amigo/term/GO:0002705	C3 H2-D1
0.127337	1	16	27.3562	Negative regulation of focal adhesion assembly	http://amigo.geneontology.org/amigo/term/GO:0051895	Coro1c
0.127337	2	129	6.78605	Movement in host environment	http://amigo.geneontology.org/amigo/term/GO:0052126	Gsn Vamp8
0.127337	1	16	27.3562	Relaxation of cardiac muscle	http://amigo.geneontology.org/amigo/term/GO:0055119	Gsn
0.127337	1	16	27.3562	Positive regulation of inflammatory response to antigenic stimulus	http://amigo.geneontology.org/amigo/term/GO:0002863	C3
0.127337	3	316	4.15538	Regulation of ERK1 and ERK2 cascade	http://amigo.geneontology.org/amigo/term/GO:0070372	Phb2 C3 Nqo2
0.127337	1	16	27.3562	Neutrophil mediated cytotoxicity	http://amigo.geneontology.org/amigo/term/GO:0070942	Elane
0.127337	1	16	27.3562	Lamellipodium morphogenesis	http://amigo.geneontology.org/amigo/term/GO:0072673	Coro1c
0.127519	3	318	4.12925	Defense response to bacterium	http://amigo.geneontology.org/amigo/term/GO:0042742	Elane Camp Lyz2
0.128099	7	1380	2.22022	Positive regulation of developmental process	http://amigo.geneontology.org/amigo/term/GO:0051094	Coro1c Cybb C3 Camp Thbs1 Krt2 Ifi204
0.130034	3	321	4.09065	Regulation of inflammatory response	http://amigo.geneontology.org/amigo/term/GO:0050727	C3 Scgb1a1 Vamp8
0.130447	1	17	25.7471	Hepatocyte apoptotic process	http://amigo.geneontology.org/amigo/term/GO:0097284	Gsn
0.130447	1	17	25.7471	Positive regulation of protein depolymerization	http://amigo.geneontology.org/amigo/term/GO:1901881	Wdr1
0.130447	4	553	3.166	Regulation of cellular protein localization	http://amigo.geneontology.org/amigo/term/GO:1903827	Gsn Stom Vamp8 Rhog
0.130447	1	17	25.7471	Cholesterol storage	http://amigo.geneontology.org/amigo/term/GO:0010878	Ces1d
0.130447	2	133	6.58195	Regulation of endothelial cell proliferation	http://amigo.geneontology.org/amigo/term/GO:0001936	Thbs4 Thbs1
0.130447	3	323	4.06533	Regulation of cell morphogenesis	http://amigo.geneontology.org/amigo/term/GO:0022604	Coro1c Wdr1 Rhog
0.130447	1	17	25.7471	Meiotic spindle organization	http://amigo.geneontology.org/amigo/term/GO:0000212	Washc5
0.130447	2	135	6.48444	Negative regulation of epithelial cell proliferation	http://amigo.geneontology.org/amigo/term/GO:0050680	Phb2 Thbs1
0.130447	1	17	25.7471	Positive regulation of actin nucleation	http://amigo.geneontology.org/amigo/term/GO:0051127	Gsn
0.130447	1	17	25.7471	Keratinocyte migration	http://amigo.geneontology.org/amigo/term/GO:0051546	Krt2
0.130447	1	17	25.7471	Histamine transport	http://amigo.geneontology.org/amigo/term/GO:0051608	Vamp8
0.130447	1	17	25.7471	Regulation of acute inflammatory response to antigenic stimulus	http://amigo.geneontology.org/amigo/term/GO:0002864	C3
0.130447	1	17	25.7471	Mucus secretion	http://amigo.geneontology.org/amigo/term/GO:0070254	Vamp8
0.130447	1	17	25.7471	Cellular response to low-density lipoprotein particle stimulus	http://amigo.geneontology.org/amigo/term/GO:0071404	Ces1d
0.130447	2	135	6.48444	Signal transduction by p53 class mediator	http://amigo.geneontology.org/amigo/term/GO:0072331	Rpl11 Ifi204
0.130464	5	818	2.67543	Peptide metabolic process	http://amigo.geneontology.org/amigo/term/GO:0006518	Lta4h Elane Gemin5 Thbs1 Rpl11
0.131046	1	18	24.3167	Cell junction disassembly	http://amigo.geneontology.org/amigo/term/GO:0150146	C3
0.131046	2	139	6.29784	Regulation of protein localization to cell periphery	http://amigo.geneontology.org/amigo/term/GO:1904375	Vamp8 Rhog
0.131046	1	18	24.3167	Regulation of cGMP-mediated signaling	http://amigo.geneontology.org/amigo/term/GO:0010752	Thbs1
0.131046	2	138	6.34348	Electron transport chain	http://amigo.geneontology.org/amigo/term/GO:0022900	Cybb Nqo2
0.131046	2	138	6.34348	Regulation of lipid transport	http://amigo.geneontology.org/amigo/term/GO:0032368	Thbs1 Ces1d
0.131046	1	18	24.3167	Interleukin-5 production	http://amigo.geneontology.org/amigo/term/GO:0032634	Scgb1a1
0.131046	1	18	24.3167	Regulation of interleukin-5 production	http://amigo.geneontology.org/amigo/term/GO:0032674	Scgb1a1
0.131046	1	18	24.3167	Negative regulation of interleukin-12 production	http://amigo.geneontology.org/amigo/term/GO:0032695	Thbs1
0.131046	8	1710	2.04772	Cellular protein localization	http://amigo.geneontology.org/amigo/term/GO:0034613	Phb2 Washc5 Gsn Stom Vamp8 Rpl11 Exoc5 Rhog
0.131046	1	18	24.3167	Negative regulation of fibroblast growth factor receptor signaling pathway	http://amigo.geneontology.org/amigo/term/GO:0040037	Thbs1
0.131046	1	18	24.3167	Ketone catabolic process	http://amigo.geneontology.org/amigo/term/GO:0042182	Nqo2
0.131046	5	829	2.63993	Positive regulation of phosphorylation	http://amigo.geneontology.org/amigo/term/GO:0042327	Phb2 Thbs4 C3 Camp Thbs1
0.131046	1	18	24.3167	IMP metabolic process	http://amigo.geneontology.org/amigo/term/GO:0046040	Adssl1
0.131046	1	18	24.3167	Behavioral response to pain	http://amigo.geneontology.org/amigo/term/GO:0048266	Thbs4
0.131046	1	18	24.3167	Hydrogen peroxide biosynthetic process	http://amigo.geneontology.org/amigo/term/GO:0050665	Cybb
0.131046	6	1112	2.36169	Positive regulation of cellular component organization	http://amigo.geneontology.org/amigo/term/GO:0051130	Coro1c Wdr1 Washc5 C3 Gsn Arpc4
0.131046	1	18	24.3167	Negative regulation of ubiquitin-protein transferase activity	http://amigo.geneontology.org/amigo/term/GO:0051444	Rpl11
0.131046	1	18	24.3167	Medium-chain fatty acid metabolic process	http://amigo.geneontology.org/amigo/term/GO:0051791	Ces1d
0.131046	1	18	24.3167	Regulation of phagocytosis, engulfment	http://amigo.geneontology.org/amigo/term/GO:0060099	C3
0.131046	1	18	24.3167	Trophoblast giant cell differentiation	http://amigo.geneontology.org/amigo/term/GO:0060707	Plg
0.131046	1	18	24.3167	Positive regulation of humoral immune response	http://amigo.geneontology.org/amigo/term/GO:0002922	C3
0.131046	8	1722	2.03345	Cellular macromolecule localization	http://amigo.geneontology.org/amigo/term/GO:0070727	Phb2 Washc5 Gsn Stom Vamp8 Rpl11 Exoc5 Rhog
0.131046	5	827	2.64631	Organelle assembly	http://amigo.geneontology.org/amigo/term/GO:0070925	Wdr1 Washc5 Gsn Rpl11 Exoc5
0.131046	1	18	24.3167	Cellular response to ethanol	http://amigo.geneontology.org/amigo/term/GO:0071361	Cybb
0.131046	1	18	24.3167	Regulation of podosome assembly	http://amigo.geneontology.org/amigo/term/GO:0071801	Gsn
0.131046	1	18	24.3167	Epithelial cell-cell adhesion	http://amigo.geneontology.org/amigo/term/GO:0090136	Thbs4
0.132771	4	571	3.0662	Positive regulation of apoptotic process	http://amigo.geneontology.org/amigo/term/GO:0043065	Gsn Thbs1 Nqo2 Rpl11
0.132771	3	335	3.9197	Maintenance of location	http://amigo.geneontology.org/amigo/term/GO:0051235	C3 Gsn Ces1d
0.132771	3	335	3.9197	ERK1 and ERK2 cascade	http://amigo.geneontology.org/amigo/term/GO:0070371	Phb2 C3 Nqo2
0.133099	2	141	6.20851	Acylglycerol metabolic process	http://amigo.geneontology.org/amigo/term/GO:0006639	C3 Ces1d
0.133723	1	19	23.0368	Lipid import into cell	http://amigo.geneontology.org/amigo/term/GO:0140354	Thbs1
0.133723	1	19	23.0368	Regulation of receptor clustering	http://amigo.geneontology.org/amigo/term/GO:1903909	Gsn
0.133723	1	19	23.0368	Regulation of membrane invagination	http://amigo.geneontology.org/amigo/term/GO:1905153	C3
0.133723	1	19	23.0368	Regulation of skeletal muscle cell differentiation	http://amigo.geneontology.org/amigo/term/GO:2001014	Ddx17
0.133723	2	143	6.12168	Neutral lipid metabolic process	http://amigo.geneontology.org/amigo/term/GO:0006638	C3 Ces1d
0.133723	1	19	23.0368	Activation of phospholipase C activity	http://amigo.geneontology.org/amigo/term/GO:0007202	Phb2
0.133723	1	19	23.0368	Modulation by virus of host process	http://amigo.geneontology.org/amigo/term/GO:0019048	Phb2
0.133723	1	19	23.0368	Positive regulation of T cell mediated cytotoxicity	http://amigo.geneontology.org/amigo/term/GO:0001916	H2-D1
0.133723	1	19	23.0368	Maintenance of cell polarity	http://amigo.geneontology.org/amigo/term/GO:0030011	Wdr1
0.133723	1	19	23.0368	Platelet formation	http://amigo.geneontology.org/amigo/term/GO:0030220	Wdr1
0.133723	1	19	23.0368	Regulation of mammary gland epithelial cell proliferation	http://amigo.geneontology.org/amigo/term/GO:0033599	Phb2
0.133723	1	19	23.0368	Long-chain fatty acid import into cell	http://amigo.geneontology.org/amigo/term/GO:0044539	Thbs1
0.133723	1	19	23.0368	Renal absorption	http://amigo.geneontology.org/amigo/term/GO:0070293	Gsn
0.133723	1	19	23.0368	Cellular response to cholesterol	http://amigo.geneontology.org/amigo/term/GO:0071397	Ces1d
0.134546	2	144	6.07917	Cellular response to hypoxia	http://amigo.geneontology.org/amigo/term/GO:0071456	Phb2 Cybb
0.135747	2	145	6.03724	Antimicrobial humoral response	http://amigo.geneontology.org/amigo/term/GO:0019730	Elane Camp
0.135747	2	145	6.03724	Regulation of mRNA processing	http://amigo.geneontology.org/amigo/term/GO:0050684	Sltm Ddx17
0.135982	2	147	5.9551	Regulation of reactive oxygen species metabolic process	http://amigo.geneontology.org/amigo/term/GO:2000377	Thbs1 Nqo2
0.135982	1	20	21.885	Regulation of endothelial cell chemotaxis	http://amigo.geneontology.org/amigo/term/GO:2001026	Thbs1
0.135982	2	146	5.99589	Positive regulation of apoptotic signaling pathway	http://amigo.geneontology.org/amigo/term/GO:2001235	Thbs1 Rpl11
0.135982	1	20	21.885	Positive regulation of fibroblast migration	http://amigo.geneontology.org/amigo/term/GO:0010763	Thbs1
0.135982	1	20	21.885	Blood vessel endothelial cell proliferation involved in sprouting angiogenesis	http://amigo.geneontology.org/amigo/term/GO:0002043	Thbs1
0.135982	1	20	21.885	Positive regulation of mast cell activation involved in immune response	http://amigo.geneontology.org/amigo/term/GO:0033008	Vamp8
0.135982	1	20	21.885	Polysaccharide catabolic process	http://amigo.geneontology.org/amigo/term/GO:0000272	Chil3
0.135982	1	20	21.885	Platelet morphogenesis	http://amigo.geneontology.org/amigo/term/GO:0036344	Wdr1
0.135982	4	586	2.98771	Positive regulation of programmed cell death	http://amigo.geneontology.org/amigo/term/GO:0043068	Gsn Thbs1 Nqo2 Rpl11
0.135982	1	20	21.885	Positive regulation of mast cell degranulation	http://amigo.geneontology.org/amigo/term/GO:0043306	Vamp8
0.135982	3	345	3.80609	Small molecule catabolic process	http://amigo.geneontology.org/amigo/term/GO:0044282	Echs1 Nqo2 Ces1d
0.135982	1	20	21.885	Protein neddylation	http://amigo.geneontology.org/amigo/term/GO:0045116	Rpl11
0.135982	1	20	21.885	Muscle cell cellular homeostasis	http://amigo.geneontology.org/amigo/term/GO:0046716	Plg
0.135982	2	147	5.9551	Positive regulation of chemotaxis	http://amigo.geneontology.org/amigo/term/GO:0050921	Thbs4 Thbs1
0.135982	1	20	21.885	Regulation of ventricular cardiac muscle cell membrane repolarization	http://amigo.geneontology.org/amigo/term/GO:0060307	Wdr1
0.135982	6	1135	2.31383	Circulatory system development	http://amigo.geneontology.org/amigo/term/GO:0072359	Cybb Thbs4 C3 Camp Thbs1 Plg
0.135999	3	347	3.78415	Negative regulation of organelle organization	http://amigo.geneontology.org/amigo/term/GO:0010639	Gsn Vat1 Capg
0.136466	2	148	5.91486	Endothelial cell proliferation	http://amigo.geneontology.org/amigo/term/GO:0001935	Thbs4 Thbs1
0.137623	1	21	20.8429	Positive regulation of leukocyte adhesion to vascular endothelial cell	http://amigo.geneontology.org/amigo/term/GO:1904996	Elane
0.137623	3	353	3.71983	Protein localization to cell periphery	http://amigo.geneontology.org/amigo/term/GO:1990778	Vamp8 Exoc5 Rhog
0.137623	1	21	20.8429	Regulation of establishment of cell polarity	http://amigo.geneontology.org/amigo/term/GO:2000114	Gsn
0.137623	1	21	20.8429	Bile acid biosynthetic process	http://amigo.geneontology.org/amigo/term/GO:0006699	Ces1d
0.137623	1	21	20.8429	Purine ribonucleoside monophosphate biosynthetic process	http://amigo.geneontology.org/amigo/term/GO:0009168	Adssl1
0.137623	1	21	20.8429	Proteasomal ubiquitin-independent protein catabolic process	http://amigo.geneontology.org/amigo/term/GO:0010499	Psmb10
0.137623	2	150	5.836	Positive regulation of epithelial cell migration	http://amigo.geneontology.org/amigo/term/GO:0010634	Thbs1 Plg
0.137623	3	353	3.71983	Regulation of lipid metabolic process	http://amigo.geneontology.org/amigo/term/GO:0019216	Phb2 C3 Ces1d
0.137623	2	151	5.79735	Negative regulation of protein-containing complex assembly	http://amigo.geneontology.org/amigo/term/GO:0031333	Gsn Capg
0.137623	3	351	3.74103	Cell-substrate adhesion	http://amigo.geneontology.org/amigo/term/GO:0031589	Coro1c Thbs1 Plg
0.137623	1	21	20.8429	Interleukin-13 production	http://amigo.geneontology.org/amigo/term/GO:0032616	Scgb1a1
0.137623	1	21	20.8429	Regulation of interleukin-13 production	http://amigo.geneontology.org/amigo/term/GO:0032656	Scgb1a1
0.137623	1	21	20.8429	Plasma lipoprotein particle assembly	http://amigo.geneontology.org/amigo/term/GO:0034377	Ces1d
0.137623	1	21	20.8429	Regulation of antigen processing and presentation	http://amigo.geneontology.org/amigo/term/GO:0002577	Thbs1
0.137623	1	21	20.8429	Mammary gland alveolus development	http://amigo.geneontology.org/amigo/term/GO:0060749	Phb2
0.137623	1	21	20.8429	Mammary gland lobule development	http://amigo.geneontology.org/amigo/term/GO:0061377	Phb2
0.137623	7	1457	2.10288	Protein-containing complex assembly	http://amigo.geneontology.org/amigo/term/GO:0065003	Washc5 Gsn Gemin5 Capg Ces1d Rpl11 Arpc4
0.137623	4	592	2.95743	Cellular response to lipid	http://amigo.geneontology.org/amigo/term/GO:0071396	Phb2 Camp Ddx17 Ces1d
0.137623	1	21	20.8429	Positive regulation of transforming growth factor beta production	http://amigo.geneontology.org/amigo/term/GO:0071636	Thbs1
0.138145	2	152	5.75921	RNA phosphodiester bond hydrolysis	http://amigo.geneontology.org/amigo/term/GO:0090501	Ear2 Ear1
0.138145	2	152	5.75921	Lipid homeostasis	http://amigo.geneontology.org/amigo/term/GO:0055088	Washc5 Ces1d
0.140028	4	601	2.91314	Response to inorganic substance	http://amigo.geneontology.org/amigo/term/GO:0010035	Cybb Scgb1a1 Gsn Thbs1
0.140028	3	357	3.67815	Regulation of epithelial cell proliferation	http://amigo.geneontology.org/amigo/term/GO:0050678	Phb2 Thbs4 Thbs1
0.140266	2	154	5.68442	Regulation of cell shape	http://amigo.geneontology.org/amigo/term/GO:0008360	Wdr1 Rhog
0.140266	2	154	5.68442	Cellular response to decreased oxygen levels	http://amigo.geneontology.org/amigo/term/GO:0036294	Phb2 Cybb
0.140266	6	1164	2.25619	Epithelium development	http://amigo.geneontology.org/amigo/term/GO:0060429	Phb2 Wdr1 C3 Ces1d Exoc5 Krt2
0.140269	1	22	19.8955	Ventricular cardiac muscle cell membrane repolarization	http://amigo.geneontology.org/amigo/term/GO:0099625	Wdr1
0.140269	1	22	19.8955	Positive regulation of endothelial cell apoptotic process	http://amigo.geneontology.org/amigo/term/GO:2000353	Thbs1
0.140269	1	22	19.8955	Regulation of triglyceride biosynthetic process	http://amigo.geneontology.org/amigo/term/GO:0010866	C3
0.140269	1	22	19.8955	Plasminogen activation	http://amigo.geneontology.org/amigo/term/GO:0031639	Thbs1
0.140269	1	22	19.8955	Negative regulation of chemokine production	http://amigo.geneontology.org/amigo/term/GO:0032682	Elane
0.140269	1	22	19.8955	Response to muscle stretch	http://amigo.geneontology.org/amigo/term/GO:0035994	Gsn
0.140269	1	22	19.8955	Antigen processing and presentation of peptide antigen via MHC class I	http://amigo.geneontology.org/amigo/term/GO:0002474	H2-D1
0.140269	1	22	19.8955	Antigen processing and presentation of peptide or polysaccharide antigen via MHC class II	http://amigo.geneontology.org/amigo/term/GO:0002504	Thbs1
0.140269	1	22	19.8955	Podosome assembly	http://amigo.geneontology.org/amigo/term/GO:0071800	Gsn
0.141799	8	1798	1.9475	Response to oxygen-containing compound	http://amigo.geneontology.org/amigo/term/GO:1901700	Phb2 Cybb Elane Scgb1a1 Gsn Camp Thbs1 Ces1d
0.141879	6	1173	2.23887	Response to abiotic stimulus	http://amigo.geneontology.org/amigo/term/GO:0009628	Phb2 Adssl1 Cybb Elane Gsn Thbs1
0.141879	2	157	5.5758	Negative regulation of DNA-binding transcription factor activity	http://amigo.geneontology.org/amigo/term/GO:0043433	Phb2 Rpl11
0.141879	2	157	5.5758	Response to ethanol	http://amigo.geneontology.org/amigo/term/GO:0045471	Cybb Gsn
0.141879	2	157	5.5758	Regulation of lymphocyte mediated immunity	http://amigo.geneontology.org/amigo/term/GO:0002706	C3 H2-D1
0.142349	3	364	3.60742	Negative regulation of response to external stimulus	http://amigo.geneontology.org/amigo/term/GO:0032102	A2m Thbs1 Plg
0.142349	3	364	3.60742	Response to lipopolysaccharide	http://amigo.geneontology.org/amigo/term/GO:0032496	Elane Scgb1a1 Camp
0.142542	1	23	19.0304	Purine nucleoside monophosphate biosynthetic process	http://amigo.geneontology.org/amigo/term/GO:0009127	Adssl1
0.142542	1	23	19.0304	Positive regulation of cholesterol efflux	http://amigo.geneontology.org/amigo/term/GO:0010875	Ces1d
0.142542	1	23	19.0304	Positive regulation of lipid storage	http://amigo.geneontology.org/amigo/term/GO:0010884	C3
0.142542	1	23	19.0304	Membrane raft organization	http://amigo.geneontology.org/amigo/term/GO:0031579	Gsn
0.142542	1	23	19.0304	Response to magnesium ion	http://amigo.geneontology.org/amigo/term/GO:0032026	Thbs1
0.142542	1	23	19.0304	Cellular response to sterol	http://amigo.geneontology.org/amigo/term/GO:0036315	Ces1d
0.142542	1	23	19.0304	Leukocyte migration involved in inflammatory response	http://amigo.geneontology.org/amigo/term/GO:0002523	Elane
0.142542	1	23	19.0304	AMP metabolic process	http://amigo.geneontology.org/amigo/term/GO:0046033	Adssl1
0.142542	2	158	5.54051	Regulation of adaptive immune response based on somatic recombination of immune receptors built from immunoglobulin superfamily domains	http://amigo.geneontology.org/amigo/term/GO:0002822	C3 H2-D1
0.142542	1	23	19.0304	Positive regulation of myeloid leukocyte mediated immunity	http://amigo.geneontology.org/amigo/term/GO:0002888	C3
0.145098	2	161	5.43727	Regulation of response to wounding	http://amigo.geneontology.org/amigo/term/GO:1903034	Thbs1 Plg
0.145098	5	893	2.45073	Carboxylic acid metabolic process	http://amigo.geneontology.org/amigo/term/GO:0019752	Adssl1 Lta4h C3 Echs1 Ces1d
0.146032	1	24	18.2375	Regulation of cardiac muscle cell membrane repolarization	http://amigo.geneontology.org/amigo/term/GO:0099623	Wdr1
0.146032	1	24	18.2375	Negative regulation of protein maturation	http://amigo.geneontology.org/amigo/term/GO:1903318	Thbs1
0.146032	1	24	18.2375	Amyloid fibril formation	http://amigo.geneontology.org/amigo/term/GO:1990000	Gsn
0.146032	1	24	18.2375	Glutamine metabolic process	http://amigo.geneontology.org/amigo/term/GO:0006541	Adssl1
0.146032	1	24	18.2375	MiRNA metabolic process	http://amigo.geneontology.org/amigo/term/GO:0010586	Ddx17
0.146032	1	24	18.2375	Negative regulation of protein processing	http://amigo.geneontology.org/amigo/term/GO:0010955	Thbs1
0.146032	1	24	18.2375	Negative regulation of viral entry into host cell	http://amigo.geneontology.org/amigo/term/GO:0046597	Gsn
0.146032	1	24	18.2375	Glucose 6-phosphate metabolic process	http://amigo.geneontology.org/amigo/term/GO:0051156	Taldo1
0.146032	1	24	18.2375	Labyrinthine layer blood vessel development	http://amigo.geneontology.org/amigo/term/GO:0060716	Plg
0.148638	1	25	17.508	Positive regulation of signal transduction by p53 class mediator	http://amigo.geneontology.org/amigo/term/GO:1901798	Rpl11
0.148638	1	25	17.508	Regulation of ubiquitin protein ligase activity	http://amigo.geneontology.org/amigo/term/GO:1904666	Rpl11
0.148638	1	25	17.508	Exit from mitosis	http://amigo.geneontology.org/amigo/term/GO:0010458	Phb2
0.148638	5	909	2.40759	Positive regulation of phosphorus metabolic process	http://amigo.geneontology.org/amigo/term/GO:0010562	Phb2 Thbs4 C3 Camp Thbs1
0.148638	1	25	17.508	Positive regulation of protein processing	http://amigo.geneontology.org/amigo/term/GO:0010954	Gsn
0.148638	1	25	17.508	NAD metabolic process	http://amigo.geneontology.org/amigo/term/GO:0019674	Cbr2
0.148638	2	165	5.30545	Tumor necrosis factor production	http://amigo.geneontology.org/amigo/term/GO:0032640	Cybb Thbs1
0.148638	2	165	5.30545	Regulation of tumor necrosis factor production	http://amigo.geneontology.org/amigo/term/GO:0032680	Cybb Thbs1
0.148638	1	25	17.508	Cellular protein-containing complex localization	http://amigo.geneontology.org/amigo/term/GO:0034629	Washc5
0.148638	1	25	17.508	RIG-I signaling pathway	http://amigo.geneontology.org/amigo/term/GO:0039529	Phb2
0.148638	1	25	17.508	Peptide catabolic process	http://amigo.geneontology.org/amigo/term/GO:0043171	Lta4h
0.148638	5	905	2.41823	Oxoacid metabolic process	http://amigo.geneontology.org/amigo/term/GO:0043436	Adssl1 Lta4h C3 Echs1 Ces1d
0.148638	5	909	2.40759	Positive regulation of phosphate metabolic process	http://amigo.geneontology.org/amigo/term/GO:0045937	Phb2 Thbs4 C3 Camp Thbs1
0.148638	2	165	5.30545	Regulation of viral process	http://amigo.geneontology.org/amigo/term/GO:0050792	Gsn Stom
0.148638	1	25	17.508	Protein-lipid complex assembly	http://amigo.geneontology.org/amigo/term/GO:0065005	Ces1d
0.148652	8	1841	1.90201	Regulation of transport	http://amigo.geneontology.org/amigo/term/GO:0051049	Phb2 Wdr1 Cybb C3 Stom Thbs1 Vamp8 Ces1d
0.148913	3	380	3.45553	Response to molecule of bacterial origin	http://amigo.geneontology.org/amigo/term/GO:0002237	Elane Scgb1a1 Camp
0.149617	2	168	5.21071	Regulation of tumor necrosis factor superfamily cytokine production	http://amigo.geneontology.org/amigo/term/GO:1903555	Cybb Thbs1
0.149617	3	381	3.44646	Exocytosis	http://amigo.geneontology.org/amigo/term/GO:0006887	Washc5 Vamp8 Exoc5
0.149617	2	168	5.21071	Tumor necrosis factor superfamily cytokine production	http://amigo.geneontology.org/amigo/term/GO:0071706	Cybb Thbs1
0.149902	3	382	3.43743	Glycerolipid metabolic process	http://amigo.geneontology.org/amigo/term/GO:0046486	Phb2 C3 Ces1d
0.150512	2	169	5.17988	Negative regulation of supramolecular fiber organization	http://amigo.geneontology.org/amigo/term/GO:1902904	Gsn Capg
0.150512	2	169	5.17988	Regulation of endothelial cell migration	http://amigo.geneontology.org/amigo/term/GO:0010594	Thbs1 Plg
0.15059	1	26	16.8346	Nitric oxide mediated signal transduction	http://amigo.geneontology.org/amigo/term/GO:0007263	Thbs1
0.15059	1	26	16.8346	Regulation of T cell mediated cytotoxicity	http://amigo.geneontology.org/amigo/term/GO:0001914	H2-D1
0.15059	1	26	16.8346	Regulation of establishment or maintenance of cell polarity	http://amigo.geneontology.org/amigo/term/GO:0032878	Gsn
0.15059	1	26	16.8346	Modulation by symbiont of host process	http://amigo.geneontology.org/amigo/term/GO:0044003	Phb2
0.15059	1	26	16.8346	Intermediate filament organization	http://amigo.geneontology.org/amigo/term/GO:0045109	Krt2
0.15059	1	26	16.8346	Respiratory burst	http://amigo.geneontology.org/amigo/term/GO:0045730	Cybb
0.15059	2	170	5.14941	Negative regulation of cytoskeleton organization	http://amigo.geneontology.org/amigo/term/GO:0051494	Gsn Capg
0.15059	1	26	16.8346	Branching involved in mammary gland duct morphogenesis	http://amigo.geneontology.org/amigo/term/GO:0060444	Phb2
0.150824	7	1531	2.00124	Plasma membrane bounded cell projection organization	http://amigo.geneontology.org/amigo/term/GO:0120036	Coro1c Thbs4 Washc5 Gsn Exoc5 H2-D1 Rhog
0.151994	5	922	2.37364	Response to cytokine	http://amigo.geneontology.org/amigo/term/GO:0034097	Scgb1a1 Gsn Camp Thbs1 Ifi204
0.152643	3	388	3.38428	Response to metal ion	http://amigo.geneontology.org/amigo/term/GO:0010038	Cybb Gsn Thbs1
0.152808	1	27	16.2111	Positive regulation of protein maturation	http://amigo.geneontology.org/amigo/term/GO:1903319	Gsn
0.152808	1	27	16.2111	Negative regulation of viral life cycle	http://amigo.geneontology.org/amigo/term/GO:1903901	Gsn
0.152808	1	27	16.2111	Regulation of leukocyte adhesion to vascular endothelial cell	http://amigo.geneontology.org/amigo/term/GO:1904994	Elane
0.152808	1	27	16.2111	Positive regulation of vascular endothelial growth factor production	http://amigo.geneontology.org/amigo/term/GO:0010575	C3
0.152808	1	27	16.2111	Negative regulation of lipid storage	http://amigo.geneontology.org/amigo/term/GO:0010888	Ces1d
0.152808	1	27	16.2111	Positive regulation of macrophage activation	http://amigo.geneontology.org/amigo/term/GO:0043032	Thbs1
0.152808	1	27	16.2111	Positive regulation of epidermis development	http://amigo.geneontology.org/amigo/term/GO:0045684	Krt2
0.152808	1	27	16.2111	Phosphatidylglycerol metabolic process	http://amigo.geneontology.org/amigo/term/GO:0046471	Phb2
0.152808	2	173	5.06012	Regulation of adaptive immune response	http://amigo.geneontology.org/amigo/term/GO:0002819	C3 H2-D1
0.152808	1	27	16.2111	Response to lipoprotein particle	http://amigo.geneontology.org/amigo/term/GO:0055094	Ces1d
0.152808	2	173	5.06012	Cellular response to oxygen levels	http://amigo.geneontology.org/amigo/term/GO:0071453	Phb2 Cybb
0.152808	1	27	16.2111	Positive regulation of neutrophil chemotaxis	http://amigo.geneontology.org/amigo/term/GO:0090023	Thbs4
0.155804	1	28	15.6321	Glucosamine-containing compound metabolic process	http://amigo.geneontology.org/amigo/term/GO:1901071	Chil3
0.155804	5	937	2.33565	Organic acid metabolic process	http://amigo.geneontology.org/amigo/term/GO:0006082	Adssl1 Lta4h C3 Echs1 Ces1d
0.155804	1	28	15.6321	Positive regulation of phospholipase C activity	http://amigo.geneontology.org/amigo/term/GO:0010863	Phb2
0.155804	4	654	2.67706	Positive regulation of cell death	http://amigo.geneontology.org/amigo/term/GO:0010942	Gsn Thbs1 Nqo2 Rpl11
0.155804	1	28	15.6321	Response to muscle activity	http://amigo.geneontology.org/amigo/term/GO:0014850	Adssl1
0.155804	1	28	15.6321	Response to interferon-alpha	http://amigo.geneontology.org/amigo/term/GO:0035455	Ifi204
0.155804	1	28	15.6321	Endothelial cell chemotaxis	http://amigo.geneontology.org/amigo/term/GO:0035767	Thbs1
0.155804	1	28	15.6321	Antigen processing and presentation of endogenous peptide antigen via MHC class Ib	http://amigo.geneontology.org/amigo/term/GO:0002476	H2-D1
0.155804	1	28	15.6321	Modulation by host of viral process	http://amigo.geneontology.org/amigo/term/GO:0044788	Stom
0.155804	1	28	15.6321	Ribosomal large subunit assembly	http://amigo.geneontology.org/amigo/term/GO:0000027	Rpl11
0.155804	1	28	15.6321	Mitophagy	http://amigo.geneontology.org/amigo/term/GO:0000423	Phb2
0.156042	8	1884	1.8586	Apoptotic process	http://amigo.geneontology.org/amigo/term/GO:0006915	Phb2 Gsn Sltm Thbs1 Nqo2 Rpl11 Exoc5 Ifi204
0.157979	2	179	4.8905	Hormone-mediated signaling pathway	http://amigo.geneontology.org/amigo/term/GO:0009755	Phb2 Ddx17
0.158029	1	29	15.0931	Cardiac muscle cell membrane repolarization	http://amigo.geneontology.org/amigo/term/GO:0099622	Wdr1
0.158029	1	29	15.0931	Mitochondrial fusion	http://amigo.geneontology.org/amigo/term/GO:0008053	Vat1
0.158029	1	29	15.0931	Regulation of proton transport	http://amigo.geneontology.org/amigo/term/GO:0010155	Phb2
0.158029	4	662	2.64471	MRNA metabolic process	http://amigo.geneontology.org/amigo/term/GO:0016071	Scgb1a1 Sltm Gemin5 Ddx17
0.158029	1	29	15.0931	Positive regulation of mast cell activation	http://amigo.geneontology.org/amigo/term/GO:0033005	Vamp8
0.158029	1	29	15.0931	Cytoplasmic pattern recognition receptor signaling pathway in response to virus	http://amigo.geneontology.org/amigo/term/GO:0039528	Phb2
0.158029	1	29	15.0931	Antigen processing and presentation of peptide antigen via MHC class Ib	http://amigo.geneontology.org/amigo/term/GO:0002428	H2-D1
0.158029	4	660	2.65273	Peptide biosynthetic process	http://amigo.geneontology.org/amigo/term/GO:0043043	Elane Gemin5 Thbs1 Rpl11
0.158029	1	29	15.0931	Positive regulation of leukocyte degranulation	http://amigo.geneontology.org/amigo/term/GO:0043302	Vamp8
0.158029	1	29	15.0931	Regulation of adenylate cyclase activity	http://amigo.geneontology.org/amigo/term/GO:0045761	Cap1
0.158029	1	29	15.0931	Positive regulation of acute inflammatory response	http://amigo.geneontology.org/amigo/term/GO:0002675	C3
0.158029	1	29	15.0931	Positive regulation of granulocyte chemotaxis	http://amigo.geneontology.org/amigo/term/GO:0071624	Thbs4
0.158799	7	1570	1.95153	Cell projection organization	http://amigo.geneontology.org/amigo/term/GO:0030030	Coro1c Thbs4 Washc5 Gsn Exoc5 H2-D1 Rhog
0.159002	8	1900	1.84295	Tissue development	http://amigo.geneontology.org/amigo/term/GO:0009888	Phb2 Coro1c Wdr1 C3 Ddx17 Ces1d Exoc5 Krt2
0.159236	2	182	4.80989	Ribonucleoprotein complex assembly	http://amigo.geneontology.org/amigo/term/GO:0022618	Gemin5 Rpl11
0.159937	1	30	14.59	Negative regulation of cell junction assembly	http://amigo.geneontology.org/amigo/term/GO:1901889	Coro1c
0.159937	1	30	14.59	Regulation of intrinsic apoptotic signaling pathway by p53 class mediator	http://amigo.geneontology.org/amigo/term/GO:1902253	Rpl11
0.159937	1	30	14.59	Positive regulation of cellular response to transforming growth factor beta stimulus	http://amigo.geneontology.org/amigo/term/GO:1903846	Thbs1
0.159937	1	30	14.59	Leukotriene metabolic process	http://amigo.geneontology.org/amigo/term/GO:0006691	Lta4h
0.159937	1	30	14.59	Oocyte maturation	http://amigo.geneontology.org/amigo/term/GO:0001556	Washc5
0.159937	1	30	14.59	Positive regulation of transforming growth factor beta receptor signaling pathway	http://amigo.geneontology.org/amigo/term/GO:0030511	Thbs1
0.159937	2	184	4.75761	Regulation of innate immune response	http://amigo.geneontology.org/amigo/term/GO:0045088	A2m Ifi204
0.159937	2	184	4.75761	Regulation of lipid biosynthetic process	http://amigo.geneontology.org/amigo/term/GO:0046890	C3 Ces1d
0.159937	2	183	4.78361	Tissue remodeling	http://amigo.geneontology.org/amigo/term/GO:0048771	Thbs4 Plg
0.159937	1	30	14.59	Leukocyte tethering or rolling	http://amigo.geneontology.org/amigo/term/GO:0050901	Elane
0.159937	1	30	14.59	Response to cholesterol	http://amigo.geneontology.org/amigo/term/GO:0070723	Ces1d
0.159937	1	30	14.59	Cellular response to lipoprotein particle stimulus	http://amigo.geneontology.org/amigo/term/GO:0071402	Ces1d
0.160617	6	1263	2.07933	Regulation of phosphorylation	http://amigo.geneontology.org/amigo/term/GO:0042325	Phb2 Coro1c Thbs4 C3 Camp Thbs1
0.161974	1	31	14.1194	Regulation of phospholipase C activity	http://amigo.geneontology.org/amigo/term/GO:1900274	Phb2
0.161974	1	31	14.1194	Aminoglycan catabolic process	http://amigo.geneontology.org/amigo/term/GO:0006026	Chil3
0.161974	1	31	14.1194	Response to angiotensin	http://amigo.geneontology.org/amigo/term/GO:1990776	Cybb
0.161974	3	413	3.17942	Ribonucleoprotein complex biogenesis	http://amigo.geneontology.org/amigo/term/GO:0022613	Gemin5 Ddx17 Rpl11
0.161974	1	31	14.1194	Negative regulation of organic acid transport	http://amigo.geneontology.org/amigo/term/GO:0032891	Thbs1
0.161974	1	31	14.1194	Mammary gland epithelial cell proliferation	http://amigo.geneontology.org/amigo/term/GO:0033598	Phb2
0.161974	1	31	14.1194	Regulation of fibroblast growth factor receptor signaling pathway	http://amigo.geneontology.org/amigo/term/GO:0040036	Thbs1
0.161974	1	31	14.1194	Antigen processing and presentation via MHC class Ib	http://amigo.geneontology.org/amigo/term/GO:0002475	H2-D1
0.161974	3	412	3.18714	Negative regulation of immune system process	http://amigo.geneontology.org/amigo/term/GO:0002683	Scgb1a1 A2m Thbs1
0.161974	1	31	14.1194	Spliceosomal snRNP assembly	http://amigo.geneontology.org/amigo/term/GO:0000387	Gemin5
0.161974	1	31	14.1194	Regulation of inflammatory response to antigenic stimulus	http://amigo.geneontology.org/amigo/term/GO:0002861	C3
0.161974	1	31	14.1194	Cell differentiation involved in embryonic placenta development	http://amigo.geneontology.org/amigo/term/GO:0060706	Plg
0.161974	1	31	14.1194	Positive regulation of protein targeting to membrane	http://amigo.geneontology.org/amigo/term/GO:0090314	Stom
0.162162	2	188	4.65638	Response to nutrient	http://amigo.geneontology.org/amigo/term/GO:0007584	Cybb Gsn
0.162162	2	188	4.65638	Ribonucleoprotein complex subunit organization	http://amigo.geneontology.org/amigo/term/GO:0071826	Gemin5 Rpl11
0.164256	2	191	4.58325	Regulation of plasma membrane bounded cell projection assembly	http://amigo.geneontology.org/amigo/term/GO:0120032	Coro1c Rhog
0.164256	3	419	3.13389	Fatty acid metabolic process	http://amigo.geneontology.org/amigo/term/GO:0006631	C3 Echs1 Ces1d
0.164256	1	32	13.6781	Complement activation, classical pathway	http://amigo.geneontology.org/amigo/term/GO:0006958	C3
0.164256	1	32	13.6781	Negative regulation of lipid transport	http://amigo.geneontology.org/amigo/term/GO:0032369	Thbs1
0.164256	1	32	13.6781	Interleukin-4 production	http://amigo.geneontology.org/amigo/term/GO:0032633	Scgb1a1
0.164256	1	32	13.6781	Regulation of interleukin-4 production	http://amigo.geneontology.org/amigo/term/GO:0032673	Scgb1a1
0.164256	2	191	4.58325	Production of molecular mediator of immune response	http://amigo.geneontology.org/amigo/term/GO:0002440	Phb2 Elane
0.164256	1	32	13.6781	Negative regulation of blood vessel endothelial cell migration	http://amigo.geneontology.org/amigo/term/GO:0043537	Thbs1
0.164256	1	32	13.6781	Positive regulation of G protein-coupled receptor signaling pathway	http://amigo.geneontology.org/amigo/term/GO:0045745	C3
0.164256	4	682	2.56716	Positive regulation of hydrolase activity	http://amigo.geneontology.org/amigo/term/GO:0051345	Phb2 Coro1c Gsn Rhog
0.164256	1	32	13.6781	Regulation of membrane repolarization	http://amigo.geneontology.org/amigo/term/GO:0060306	Wdr1
0.164993	8	1938	1.80681	Programmed cell death	http://amigo.geneontology.org/amigo/term/GO:0012501	Phb2 Gsn Sltm Thbs1 Nqo2 Rpl11 Exoc5 Ifi204
0.16503	7	1606	1.90778	Response to endogenous stimulus	http://amigo.geneontology.org/amigo/term/GO:0009719	Phb2 Cybb Scgb1a1 Camp Thbs1 Ddx17 Ces1d
0.166877	1	33	13.2636	NADH metabolic process	http://amigo.geneontology.org/amigo/term/GO:0006734	Cbr2
0.166877	1	33	13.2636	Motor neuron axon guidance	http://amigo.geneontology.org/amigo/term/GO:0008045	Rhog
0.166877	1	33	13.2636	Ribonucleoside monophosphate biosynthetic process	http://amigo.geneontology.org/amigo/term/GO:0009156	Adssl1
0.166877	1	33	13.2636	Extracellular matrix disassembly	http://amigo.geneontology.org/amigo/term/GO:0022617	Plg
0.166877	2	194	4.51237	Response to corticosteroid	http://amigo.geneontology.org/amigo/term/GO:0031960	Cybb Scgb1a1
0.166877	1	33	13.2636	Positive regulation of protein-containing complex disassembly	http://amigo.geneontology.org/amigo/term/GO:0043243	Wdr1
0.166877	2	194	4.51237	Regulation of cell projection assembly	http://amigo.geneontology.org/amigo/term/GO:0060491	Coro1c Rhog
0.166877	2	194	4.51237	Cellular response to tumor necrosis factor	http://amigo.geneontology.org/amigo/term/GO:0071356	Camp Thbs1
0.169312	1	34	12.8735	Amyloid-beta clearance	http://amigo.geneontology.org/amigo/term/GO:0097242	C3
0.169312	1	34	12.8735	Positive regulation of neutrophil migration	http://amigo.geneontology.org/amigo/term/GO:1902624	Thbs4
0.169312	1	34	12.8735	Regulation of vascular endothelial growth factor production	http://amigo.geneontology.org/amigo/term/GO:0010574	C3
0.169312	1	34	12.8735	Response to sterol	http://amigo.geneontology.org/amigo/term/GO:0036314	Ces1d
0.169312	1	34	12.8735	Regulation of mast cell degranulation	http://amigo.geneontology.org/amigo/term/GO:0043304	Vamp8
0.169312	1	34	12.8735	Response to pain	http://amigo.geneontology.org/amigo/term/GO:0048265	Thbs4
0.169312	2	197	4.44365	Cell maturation	http://amigo.geneontology.org/amigo/term/GO:0048469	Washc5 C3
0.169312	1	34	12.8735	Regulation of cellular extravasation	http://amigo.geneontology.org/amigo/term/GO:0002691	Elane
0.169312	1	34	12.8735	Mammary gland duct morphogenesis	http://amigo.geneontology.org/amigo/term/GO:0060603	Phb2
0.169312	1	34	12.8735	Regulation of neutrophil chemotaxis	http://amigo.geneontology.org/amigo/term/GO:0090022	Thbs4
0.169312	1	34	12.8735	Regulation of cholesterol metabolic process	http://amigo.geneontology.org/amigo/term/GO:0090181	Ces1d
0.16986	2	198	4.42121	Cellular response to metal ion	http://amigo.geneontology.org/amigo/term/GO:0071248	Cybb Gsn
0.170603	4	701	2.49757	Regulation of plasma membrane bounded cell projection organization	http://amigo.geneontology.org/amigo/term/GO:0120035	Coro1c Washc5 H2-D1 Rhog
0.171887	1	35	12.5057	Positive regulation of vascular associated smooth muscle cell proliferation	http://amigo.geneontology.org/amigo/term/GO:1904707	Nqo2
0.171887	1	35	12.5057	Regulation of cholesterol efflux	http://amigo.geneontology.org/amigo/term/GO:0010874	Ces1d
0.171887	1	35	12.5057	CGMP-mediated signaling	http://amigo.geneontology.org/amigo/term/GO:0019934	Thbs1
0.171887	1	35	12.5057	Negative regulation of interferon-gamma production	http://amigo.geneontology.org/amigo/term/GO:0032689	Scgb1a1
0.171887	1	35	12.5057	Antigen processing and presentation of endogenous peptide antigen	http://amigo.geneontology.org/amigo/term/GO:0002483	H2-D1
0.171887	5	998	2.19289	Negative regulation of developmental process	http://amigo.geneontology.org/amigo/term/GO:0051093	Coro1c Thbs4 Vat1 Thbs1 Plg
0.171887	1	35	12.5057	Placenta blood vessel development	http://amigo.geneontology.org/amigo/term/GO:0060674	Plg
0.171887	1	35	12.5057	Relaxation of muscle	http://amigo.geneontology.org/amigo/term/GO:0090075	Gsn
0.171901	3	435	3.01862	Positive regulation of MAPK cascade	http://amigo.geneontology.org/amigo/term/GO:0043410	Phb2 C3 Nqo2
0.171903	4	706	2.47989	Lymphocyte activation	http://amigo.geneontology.org/amigo/term/GO:0046649	Phb2 Scgb1a1 Gsn Psmb10
0.174732	7	1644	1.86369	Establishment of protein localization	http://amigo.geneontology.org/amigo/term/GO:0045184	Phb2 Coro1c Washc5 Stom Afm Rpl11 Exoc5
0.174825	1	36	12.1583	Bile acid metabolic process	http://amigo.geneontology.org/amigo/term/GO:0008206	Ces1d
0.174825	1	36	12.1583	Antigen processing and presentation of endogenous antigen	http://amigo.geneontology.org/amigo/term/GO:0019883	H2-D1
0.174825	1	36	12.1583	Positive regulation of steroid metabolic process	http://amigo.geneontology.org/amigo/term/GO:0045940	Ces1d
0.174825	1	36	12.1583	Cellular response to interleukin-6	http://amigo.geneontology.org/amigo/term/GO:0071354	Camp
0.174825	1	36	12.1583	Plasma lipoprotein particle organization	http://amigo.geneontology.org/amigo/term/GO:0071827	Ces1d
0.176239	2	205	4.27024	Cellular response to steroid hormone stimulus	http://amigo.geneontology.org/amigo/term/GO:0071383	Phb2 Ddx17
0.176388	3	442	2.97081	Lipid localization	http://amigo.geneontology.org/amigo/term/GO:0010876	C3 Thbs1 Ces1d
0.176595	1	37	11.8297	Positive regulation of lamellipodium organization	http://amigo.geneontology.org/amigo/term/GO:1902745	Coro1c
0.176595	1	37	11.8297	Regulation of fatty acid transport	http://amigo.geneontology.org/amigo/term/GO:2000191	Thbs1
0.176595	1	37	11.8297	Triglyceride biosynthetic process	http://amigo.geneontology.org/amigo/term/GO:0019432	C3
0.176595	4	718	2.43844	Regulation of cell projection organization	http://amigo.geneontology.org/amigo/term/GO:0031344	Coro1c Washc5 H2-D1 Rhog
0.176595	1	37	11.8297	Positive regulation of sterol transport	http://amigo.geneontology.org/amigo/term/GO:0032373	Ces1d
0.176595	1	37	11.8297	Positive regulation of cholesterol transport	http://amigo.geneontology.org/amigo/term/GO:0032376	Ces1d
0.176595	1	37	11.8297	Regulation of mast cell activation involved in immune response	http://amigo.geneontology.org/amigo/term/GO:0033006	Vamp8
0.176595	2	206	4.24951	T cell proliferation	http://amigo.geneontology.org/amigo/term/GO:0042098	Scgb1a1 Psmb10
0.176595	1	37	11.8297	Vitamin transport	http://amigo.geneontology.org/amigo/term/GO:0051180	Afm
0.176595	1	37	11.8297	Regulation of cell migration involved in sprouting angiogenesis	http://amigo.geneontology.org/amigo/term/GO:0090049	Thbs1
0.176595	1	37	11.8297	Regulation of protein targeting to membrane	http://amigo.geneontology.org/amigo/term/GO:0090313	Stom
0.176765	7	1658	1.84795	Positive regulation of cell communication	http://amigo.geneontology.org/amigo/term/GO:0010647	S100a4 Phb2 C3 Thbs1 Nqo2 Vamp8 Rpl11
0.177555	2	208	4.20865	RRNA processing	http://amigo.geneontology.org/amigo/term/GO:0006364	Ddx17 Rpl11
0.178516	1	38	11.5184	Autophagosome maturation	http://amigo.geneontology.org/amigo/term/GO:0097352	Vamp8
0.178516	1	38	11.5184	NADP metabolic process	http://amigo.geneontology.org/amigo/term/GO:0006739	Taldo1
0.178516	1	38	11.5184	Female meiotic nuclear division	http://amigo.geneontology.org/amigo/term/GO:0007143	Washc5
0.178516	1	38	11.5184	Vascular endothelial growth factor production	http://amigo.geneontology.org/amigo/term/GO:0010573	C3
0.178516	1	38	11.5184	T cell mediated cytotoxicity	http://amigo.geneontology.org/amigo/term/GO:0001913	H2-D1
0.178516	7	1665	1.84018	Positive regulation of signaling	http://amigo.geneontology.org/amigo/term/GO:0023056	S100a4 Phb2 C3 Thbs1 Nqo2 Vamp8 Rpl11
0.178516	1	38	11.5184	Cortical actin cytoskeleton organization	http://amigo.geneontology.org/amigo/term/GO:0030866	Coro1c
0.178516	1	38	11.5184	Negative regulation of proteasomal ubiquitin-dependent protein catabolic process	http://amigo.geneontology.org/amigo/term/GO:0032435	Rpl11
0.178516	1	38	11.5184	Arp2/3 complex-mediated actin nucleation	http://amigo.geneontology.org/amigo/term/GO:0034314	Arpc4
0.178516	2	210	4.16857	Cellular ketone metabolic process	http://amigo.geneontology.org/amigo/term/GO:0042180	Nqo2 Ces1d
0.179514	2	211	4.14882	Macroautophagy	http://amigo.geneontology.org/amigo/term/GO:0016236	Phb2 Vamp8
0.180523	5	1028	2.12889	Positive regulation of cell population proliferation	http://amigo.geneontology.org/amigo/term/GO:0008284	Elane Thbs4 Camp Thbs1 Nqo2
0.181462	1	39	11.2231	Regulation of phospholipid metabolic process	http://amigo.geneontology.org/amigo/term/GO:1903725	Phb2
0.181462	2	213	4.10986	Cell-matrix adhesion	http://amigo.geneontology.org/amigo/term/GO:0007160	Coro1c Thbs1
0.181462	1	39	11.2231	Regulation of intracellular estrogen receptor signaling pathway	http://amigo.geneontology.org/amigo/term/GO:0033146	Phb2
0.181462	1	39	11.2231	Superoxide anion generation	http://amigo.geneontology.org/amigo/term/GO:0042554	Cybb
0.181462	2	213	4.10986	Regulation of cysteine-type endopeptidase activity involved in apoptotic process	http://amigo.geneontology.org/amigo/term/GO:0043281	Gsn Thbs1
0.18211	2	214	4.09065	Cellular lipid catabolic process	http://amigo.geneontology.org/amigo/term/GO:0044242	Echs1 Ces1d
0.18211	2	214	4.09065	Stem cell differentiation	http://amigo.geneontology.org/amigo/term/GO:0048863	Coro1c A2m
0.183339	2	215	4.07163	Endothelial cell migration	http://amigo.geneontology.org/amigo/term/GO:0043542	Thbs1 Plg
0.184128	1	40	10.9425	Quinone metabolic process	http://amigo.geneontology.org/amigo/term/GO:1901661	Nqo2
0.184128	1	40	10.9425	Regulation of sprouting angiogenesis	http://amigo.geneontology.org/amigo/term/GO:1903670	Thbs1
0.184128	1	40	10.9425	Purine ribonucleoside monophosphate metabolic process	http://amigo.geneontology.org/amigo/term/GO:0009167	Adssl1
0.184128	1	40	10.9425	Regulation of transforming growth factor beta production	http://amigo.geneontology.org/amigo/term/GO:0071634	Thbs1
0.184128	1	40	10.9425	Protein-lipid complex subunit organization	http://amigo.geneontology.org/amigo/term/GO:0071825	Ces1d
0.184689	2	217	4.0341	RRNA metabolic process	http://amigo.geneontology.org/amigo/term/GO:0016072	Ddx17 Rpl11
0.184689	2	217	4.0341	Endosomal transport	http://amigo.geneontology.org/amigo/term/GO:0016197	Coro1c Washc5
0.185692	3	462	2.84221	Endomembrane system organization	http://amigo.geneontology.org/amigo/term/GO:0010256	Coro1c Washc5 Gsn
0.185692	2	218	4.0156	Response to tumor necrosis factor	http://amigo.geneontology.org/amigo/term/GO:0034612	Camp Thbs1
0.186072	1	41	10.6756	Nucleoside monophosphate biosynthetic process	http://amigo.geneontology.org/amigo/term/GO:0009124	Adssl1
0.186072	1	41	10.6756	Androgen receptor signaling pathway	http://amigo.geneontology.org/amigo/term/GO:0030521	Ddx17
0.186072	1	41	10.6756	Negative regulation of intracellular steroid hormone receptor signaling pathway	http://amigo.geneontology.org/amigo/term/GO:0033144	Phb2
0.186072	1	41	10.6756	Neutral lipid catabolic process	http://amigo.geneontology.org/amigo/term/GO:0046461	Ces1d
0.186072	1	41	10.6756	Acylglycerol catabolic process	http://amigo.geneontology.org/amigo/term/GO:0046464	Ces1d
0.186072	1	41	10.6756	Response to interleukin-6	http://amigo.geneontology.org/amigo/term/GO:0070741	Camp
0.186072	1	41	10.6756	Membrane repolarization	http://amigo.geneontology.org/amigo/term/GO:0086009	Wdr1
0.188516	7	1703	1.79912	Small molecule metabolic process	http://amigo.geneontology.org/amigo/term/GO:0044281	Adssl1 Lta4h C3 Cbr2 Echs1 Nqo2 Ces1d
0.188874	6	1372	1.91414	Positive regulation of cellular protein metabolic process	http://amigo.geneontology.org/amigo/term/GO:0032270	Phb2 Thbs4 C3 Gsn Camp Thbs1
0.189021	2	222	3.94324	Response to mechanical stimulus	http://amigo.geneontology.org/amigo/term/GO:0009612	Gsn Thbs1
0.189021	2	222	3.94324	Regulation of chemotaxis	http://amigo.geneontology.org/amigo/term/GO:0050920	Thbs4 Thbs1
0.189059	1	42	10.4214	Intrinsic apoptotic signaling pathway in response to DNA damage by p53 class mediator	http://amigo.geneontology.org/amigo/term/GO:0042771	Ifi204
0.189059	1	42	10.4214	Transforming growth factor beta production	http://amigo.geneontology.org/amigo/term/GO:0071604	Thbs1
0.190725	4	753	2.3251	Positive regulation of protein phosphorylation	http://amigo.geneontology.org/amigo/term/GO:0001934	Phb2 Thbs4 C3 Camp
0.190785	2	224	3.90804	Myeloid leukocyte activation	http://amigo.geneontology.org/amigo/term/GO:0002274	Thbs1 Vamp8
0.190785	2	224	3.90804	Mesenchymal cell differentiation	http://amigo.geneontology.org/amigo/term/GO:0048762	Coro1c Ddx17
0.190882	1	43	10.1791	Aspartate family amino acid metabolic process	http://amigo.geneontology.org/amigo/term/GO:0009066	Adssl1
0.190882	1	43	10.1791	Purine nucleoside monophosphate metabolic process	http://amigo.geneontology.org/amigo/term/GO:0009126	Adssl1
0.190882	1	43	10.1791	Negative regulation of endothelial cell proliferation	http://amigo.geneontology.org/amigo/term/GO:0001937	Thbs1
0.190882	1	43	10.1791	Regulation of cyclase activity	http://amigo.geneontology.org/amigo/term/GO:0031279	Cap1
0.190882	7	1714	1.78757	Regulation of cell population proliferation	http://amigo.geneontology.org/amigo/term/GO:0042127	Phb2 Elane Thbs4 Scgb1a1 Camp Thbs1 Nqo2
0.190882	1	43	10.1791	Sarcomere organization	http://amigo.geneontology.org/amigo/term/GO:0045214	Wdr1
0.190882	2	225	3.89067	Carboxylic acid catabolic process	http://amigo.geneontology.org/amigo/term/GO:0046395	Echs1 Ces1d
0.190882	1	43	10.1791	Leukocyte adhesion to vascular endothelial cell	http://amigo.geneontology.org/amigo/term/GO:0061756	Elane
0.191739	3	475	2.76442	MRNA processing	http://amigo.geneontology.org/amigo/term/GO:0006397	Sltm Gemin5 Ddx17
0.191739	3	475	2.76442	Organelle fission	http://amigo.geneontology.org/amigo/term/GO:0048285	Phb2 Coro1c Washc5
0.192412	2	227	3.85639	Organic acid catabolic process	http://amigo.geneontology.org/amigo/term/GO:0016054	Echs1 Ces1d
0.192412	2	227	3.85639	Regeneration	http://amigo.geneontology.org/amigo/term/GO:0031099	Gsn Plg
0.193313	2	228	3.83947	Receptor-mediated endocytosis	http://amigo.geneontology.org/amigo/term/GO:0006898	C3 Cap1
0.193313	1	44	9.94773	Positive regulation of phospholipase activity	http://amigo.geneontology.org/amigo/term/GO:0010518	Phb2
0.193313	1	44	9.94773	Activation of innate immune response	http://amigo.geneontology.org/amigo/term/GO:0002218	Ifi204
0.193313	2	228	3.83947	Cellular response to inorganic substance	http://amigo.geneontology.org/amigo/term/GO:0071241	Cybb Gsn
0.194154	2	229	3.82271	Protein processing	http://amigo.geneontology.org/amigo/term/GO:0016485	Gsn Thbs1
0.195914	1	45	9.72667	Amino sugar metabolic process	http://amigo.geneontology.org/amigo/term/GO:0006040	Chil3
0.195914	1	45	9.72667	Humoral immune response mediated by circulating immunoglobulin	http://amigo.geneontology.org/amigo/term/GO:0002455	C3
0.195914	1	45	9.72667	Establishment or maintenance of epithelial cell apical/basal polarity	http://amigo.geneontology.org/amigo/term/GO:0045197	Wdr1
0.195914	1	45	9.72667	Positive regulation of T cell mediated immunity	http://amigo.geneontology.org/amigo/term/GO:0002711	H2-D1
0.195914	1	45	9.72667	Regulation of lyase activity	http://amigo.geneontology.org/amigo/term/GO:0051339	Cap1
0.195914	1	45	9.72667	Response to mineralocorticoid	http://amigo.geneontology.org/amigo/term/GO:0051385	Cybb
0.19596	3	483	2.71863	Posttranscriptional regulation of gene expression	http://amigo.geneontology.org/amigo/term/GO:0010608	Scgb1a1 Gemin5 Thbs1
0.19664	2	232	3.77328	Response to ketone	http://amigo.geneontology.org/amigo/term/GO:1901654	Cybb Thbs1
0.198241	6	1405	1.86918	Regulation of multicellular organismal development	http://amigo.geneontology.org/amigo/term/GO:2000026	Cybb Thbs4 C3 Camp Thbs1 Plg
0.198241	1	46	9.51522	Oligodendrocyte development	http://amigo.geneontology.org/amigo/term/GO:0014003	Gsn
0.198241	1	46	9.51522	Keratinocyte proliferation	http://amigo.geneontology.org/amigo/term/GO:0043616	Krt2
0.198241	1	46	9.51522	Neutral lipid biosynthetic process	http://amigo.geneontology.org/amigo/term/GO:0046460	C3
0.198241	1	46	9.51522	Acylglycerol biosynthetic process	http://amigo.geneontology.org/amigo/term/GO:0046463	C3
0.198241	1	46	9.51522	Cytoplasmic pattern recognition receptor signaling pathway	http://amigo.geneontology.org/amigo/term/GO:0002753	Phb2
0.19934	4	776	2.25619	Amide biosynthetic process	http://amigo.geneontology.org/amigo/term/GO:0043604	Elane Gemin5 Thbs1 Rpl11

## Sheet: Sheet2
Enrichment FDR	nGenes	Pathway Genes	Fold Enrichment	Pathway	-log10(FDR)
0.000154037	16	1546	4.52988	Defense response	3.81237		Defense response	Interspecies interaction between organisms	Phagocytosis	Defense response to other organism	Immune response
0.000154037	16	1524	4.59528	Interspecies interaction between organisms	3.81237		3.81237	3.81237	3.47137	3.20425	3.20425
0.000337774	7	216	14.1847	Phagocytosis	3.47137
0.000624812	12	1012	5.19012	Defense response to other organism	3.20425		Translation	Peptide biosynthetic process	Peptide metabolic process	Organonitrogen compound biosynthesis	Cellular amide metabolic process
0.000624812	15	1619	4.05528	Immune response	3.20425		4.35784	4.35784	4.33095	4.02246	4.02246
Enrichment FDR	nGenes	Pathway Genes	Fold Enrichment	Pathway
4.38691e-05	13	640	7.05618	Translation	4.35784		Extracellular space	Cytoplasmic vesicle	Intracellular vesicle	Secretory granule	Rough endoplasmic reticulum
4.38691e-05	13	660	6.84235	Peptide biosynthetic process	4.35784		4.0403	3.63372	3.63372	2.67483	2.45512
4.66718e-05	14	818	5.9454	Peptide metabolic process	4.33095
9.49597e-05	18	1552	4.0289	Organonitrogen compound biosynthesis	4.02246		Cytosolic ribosome	Ribonucleoprotein complex	Cytosolic large ribosomal subunit	Ribosomal subunit	Ribosome
9.49597e-05	15	1060	4.91577	Cellular amide metabolic process	4.02246		8.01947	7.64864	7.20776	6.37649	5.84912
Enrichment FDR	nGenes	Pathway Genes	Fold Enrichment	Pathway			Actin binding	Actin filament binding	Cytoskeletal protein binding	Endopeptidase inhibitor activity	Peptidase inhibitor activity
9.1139e-05	16	1658	4.22388	Extracellular space	4.0403		3.06249	3.06249	1.55429	1.25901	1.25901
0.000232422	16	1931	3.62672	Cytoplasmic vesicle	3.63372
0.000232422	16	1933	3.62297	Intracellular vesicle	3.63372		RNA binding	Structural constituent of ribosome	Protein-containing complex binding	Structural molecule activity	Translation elongation factor activity
0.00211431	7	416	7.36514	Secretory granule	2.67483		7.92455	6.66147	5.86704	4.05561	2.91389
0.00350657	4	105	16.6743	Rough endoplasmic reticulum	2.45512
Enrichment FDR	nGenes	Pathway Genes	Fold Enrichment	Pathway
9.56162e-09	9	112	27.9145	Cytosolic ribosome	8.01947
2.24575e-08	16	725	7.66634	Ribonucleoprotein complex	7.64864
6.19777e-08	7	64	37.9948	Cytosolic large ribosomal subunit	7.20776
4.20254e-07	9	200	15.6321	Ribosomal subunit	6.37649
1.41541e-06	9	236	13.2476	Ribosome	5.84912
Enrichment FDR	nGenes	Pathway Genes	Fold Enrichment	Pathway
0.000865976	8	443	7.90429	Actin binding	3.06249
0.000865976	6	206	12.7485	Actin filament binding	3.06249
0.0279071	9	987	3.99119	Cytoskeletal protein binding	1.55429
0.055079	4	206	8.49903	Endopeptidase inhibitor activity	1.25901
0.055079	4	214	8.18131	Peptidase inhibitor activity	1.25901
Enrichment FDR	nGenes	Pathway Genes	Fold Enrichment	Pathway
1.18973e-08	20	1163	5.97388	RNA binding	7.92455
2.18037e-07	9	172	18.1769	Structural constituent of ribosome	6.66147
1.3582e-06	19	1457	4.53002	Protein-containing complex binding	5.86704
8.79818e-05	11	612	6.24378	Structural molecule activity	4.05561
0.00121929	3	19	54.8496	Translation elongation factor activity	2.91389
