# Supplementary material for: G-CSF/NAMPT signaling drives neutrophil dysfunction and enhances bacterial infection susceptibility in cancer patients
Source: Nat Commun. 2025 Dec 12;16:11137. doi: 10.1038/s41467-025-67471-4 (PMC12705696; doi:10.1038/s41467-025-67471-4)
Supplement: Supplementary file 5 — Supplementary data 3 [file 41467_2025_67471_MOESM5_ESM.xlsx]

## Sheet: enrichment_all (3)
Enrichment FDR	nGenes	Pathway Genes	Fold Enrichment	Pathway	URL	Genes
4.38691e-05	13	640	7.05618	Translation	http://amigo.geneontology.org/amigo/term/GO:0006412	Rplp2 Eef1b2 Ncl Vim Rpl4 Eef1a1 Rpl12 Rpl29 Rpl3 Rps28 Eef1g Uba52 Rpl24
4.38691e-05	13	660	6.84235	Peptide biosynthetic process	http://amigo.geneontology.org/amigo/term/GO:0043043	Rplp2 Eef1b2 Ncl Vim Rpl4 Eef1a1 Rpl12 Rpl29 Rpl3 Rps28 Eef1g Uba52 Rpl24
4.66718e-05	14	818	5.9454	Peptide metabolic process	http://amigo.geneontology.org/amigo/term/GO:0006518	Rplp2 Eef1b2 Ncl Vim G6pdx Rpl4 Eef1a1 Rpl12 Rpl29 Rpl3 Rps28 Eef1g Uba52 Rpl24
9.49597e-05	18	1552	4.0289	Organonitrogen compound biosynthetic process	http://amigo.geneontology.org/amigo/term/GO:1901566	Nme2 Atp5j Rplp2 Eef1b2 Ncl Dbi Vim Ak2 G6pdx Rpl4 Eef1a1 Rpl12 Rpl29 Rpl3 Rps28 Eef1g Uba52 Rpl24
9.49597e-05	15	1060	4.91577	Cellular amide metabolic process	http://amigo.geneontology.org/amigo/term/GO:0043603	Rplp2 Eef1b2 Ncl Vim Scp2 G6pdx Rpl4 Eef1a1 Rpl12 Rpl29 Rpl3 Rps28 Eef1g Uba52 Rpl24
9.49597e-05	13	776	5.81953	Amide biosynthetic process	http://amigo.geneontology.org/amigo/term/GO:0043604	Rplp2 Eef1b2 Ncl Vim Rpl4 Eef1a1 Rpl12 Rpl29 Rpl3 Rps28 Eef1g Uba52 Rpl24
0.000287474	17	1524	3.87498	Biological process involved in interspecies interaction between organisms	http://amigo.geneontology.org/amigo/term/GO:0044419	Mpo Cyrib P4hb Ifitm3 Hspd1 Ncl Vim Sfpq Stmn1 Zyx Chmp4b C5ar1 Lgals3 Cd177 Cfl1 Fcer1g Eef1g
0.000594737	16	1439	3.86247	Response to biotic stimulus	http://amigo.geneontology.org/amigo/term/GO:0009607	Mpo Cyrib Ifitm3 Hspd1 Ncl Vim Hspa5 Sfpq Stmn1 Zyx C5ar1 Lgals3 Cd177 Cfl1 Fcer1g Eef1g
0.00170937	15	1403	3.71398	Response to external biotic stimulus	http://amigo.geneontology.org/amigo/term/GO:0043207	Mpo Cyrib Ifitm3 Hspd1 Ncl Vim Sfpq Stmn1 Zyx C5ar1 Lgals3 Cd177 Cfl1 Fcer1g Eef1g
0.00170937	15	1400	3.72194	Response to other organism	http://amigo.geneontology.org/amigo/term/GO:0051707	Mpo Cyrib Ifitm3 Hspd1 Ncl Vim Sfpq Stmn1 Zyx C5ar1 Lgals3 Cd177 Cfl1 Fcer1g Eef1g
0.00179011	8	361	7.69819	Non-membrane-bounded organelle assembly	http://amigo.geneontology.org/amigo/term/GO:0140694	Msn Flna Atxn2l Chmp4b Rps10 Rpl3 Rps28 Rpl24
0.00208111	5	102	17.0285	Integrin-mediated signaling pathway	http://amigo.geneontology.org/amigo/term/GO:0007229	Nme2 Zyx Flna Cd177 Fcer1g
0.00221004	4	50	27.7905	Translational elongation	http://amigo.geneontology.org/amigo/term/GO:0006414	Rplp2 Eef1b2 Eef1a1 Eef1g
0.00516137	4	63	22.0559	Ribosome assembly	http://amigo.geneontology.org/amigo/term/GO:0042255	Rps10 Rpl3 Rps28 Rpl24
0.0110977	15	1704	3.05793	Regulation of cell death	http://amigo.geneontology.org/amigo/term/GO:0010941	Nme2 P4hb Hspd1 Ncl Hspa5 Scp2 Sfpq Flna G6pdx Serbp1 Eef1a1 Chmp4b C5ar1 Lgals3 Fcer1g
0.0137593	10	811	4.28337	Cellular response to cytokine stimulus	http://amigo.geneontology.org/amigo/term/GO:0071345	P4hb Ifitm3 Hspd1 Ncl Vim Hspa5 Zyx Cfl1 Fcer1g Rpl3
0.0162165	8	524	5.30353	Regulation of neuron projection development	http://amigo.geneontology.org/amigo/term/GO:0010975	Prkcsh Nme2 Vim Hspa5 Flna Rpl4 Eef1a1 Cfl1
0.0168112	6	276	7.55176	Cellular response to oxidative stress	http://amigo.geneontology.org/amigo/term/GO:0034599	Mpo Nme2 P4hb Sfpq G6pdx Cfl1
0.0168112	9	686	4.55748	Negative regulation of cellular component organization	http://amigo.geneontology.org/amigo/term/GO:0051129	Prkcsh Cyrib Vim Hspa5 Stmn1 Flna Chmp4b Lgals3 Cfl1
0.0191447	14	1631	2.98181	Protein-containing complex subunit organization	http://amigo.geneontology.org/amigo/term/GO:0043933	Mpo Cyrib Hspa5 Stmn1 Msn Chmp4b H1f1 Lgals3 Rps10 Cfl1 Rpl3 H2ac19 Rps28 Rpl24
0.0191447	6	289	7.21206	Protein localization to plasma membrane	http://amigo.geneontology.org/amigo/term/GO:0072659	Scp2 Actb Flna Lgals3 Fcer1g Ddi2
0.0198448	11	1064	3.59134	Neuron projection development	http://amigo.geneontology.org/amigo/term/GO:0031175	Prkcsh Nme2 Vim Hspa5 Stmn1 Actb Flna Rpl4 Eef1a1 Cfl1 Rpl24
0.0198448	4	101	13.7577	Cytoplasmic translation	http://amigo.geneontology.org/amigo/term/GO:0002181	Rplp2 Rpl29 Rps28 Rpl24
0.0201081	13	1457	3.09949	Protein-containing complex assembly	http://amigo.geneontology.org/amigo/term/GO:0065003	Cyrib Hspa5 Stmn1 Msn Chmp4b H1f1 Lgals3 Rps10 Cfl1 Rpl3 H2ac19 Rps28 Rpl24
0.0230807	7	442	5.50151	Response to oxidative stress	http://amigo.geneontology.org/amigo/term/GO:0006979	Mpo Nme2 P4hb Hspd1 Sfpq G6pdx Cfl1
0.0230807	10	922	3.76769	Response to cytokine	http://amigo.geneontology.org/amigo/term/GO:0034097	P4hb Ifitm3 Hspd1 Ncl Vim Hspa5 Zyx Cfl1 Fcer1g Rpl3
0.0230807	8	589	4.71825	Protein localization to membrane	http://amigo.geneontology.org/amigo/term/GO:0072657	Hspa5 Scp2 Actb Flna Chmp4b Lgals3 Fcer1g Ddi2
0.0255507	13	1517	2.9769	Regulation of apoptotic process	http://amigo.geneontology.org/amigo/term/GO:0042981	Nme2 P4hb Hspd1 Ncl Hspa5 Scp2 Sfpq Flna G6pdx Serbp1 C5ar1 Lgals3 Fcer1g
0.0268935	6	327	6.37396	Cellular response to chemical stress	http://amigo.geneontology.org/amigo/term/GO:0062197	Mpo Nme2 P4hb Sfpq G6pdx Cfl1
0.0270954	5	216	8.04123	Myeloid leukocyte migration	http://amigo.geneontology.org/amigo/term/GO:0097529	Retnlg C5ar1 Lgals3 Cd177 Fcer1g
0.0270954	3	50	20.8429	Negative regulation of reactive oxygen species metabolic process	http://amigo.geneontology.org/amigo/term/GO:2000378	Hspd1 G6pdx Eef1a1
0.0270954	13	1552	2.90976	Regulation of programmed cell death	http://amigo.geneontology.org/amigo/term/GO:0043067	Nme2 P4hb Hspd1 Ncl Hspa5 Scp2 Sfpq Flna G6pdx Serbp1 C5ar1 Lgals3 Fcer1g
0.0270954	3	50	20.8429	Cellular response to epidermal growth factor stimulus	http://amigo.geneontology.org/amigo/term/GO:0071364	Ncl Eef1a1 Cfl1
0.0282447	4	123	11.2969	Neutrophil migration	http://amigo.geneontology.org/amigo/term/GO:1990266	C5ar1 Lgals3 Cd177 Fcer1g
0.0282447	5	222	7.8239	Reactive oxygen species metabolic process	http://amigo.geneontology.org/amigo/term/GO:0072593	Mpo Hspd1 G6pdx Eef1a1 Cd177
0.0284842	3	55	18.9481	Reactive oxygen species biosynthetic process	http://amigo.geneontology.org/amigo/term/GO:1903409	Mpo Hspd1 Eef1a1
0.0284842	6	353	5.90449	Protein localization to cell periphery	http://amigo.geneontology.org/amigo/term/GO:1990778	Scp2 Actb Flna Lgals3 Fcer1g Ddi2
0.0284842	10	992	3.50182	Cellular protein-containing complex assembly	http://amigo.geneontology.org/amigo/term/GO:0034622	Cyrib Stmn1 Chmp4b H1f1 Rps10 Cfl1 Rpl3 H2ac19 Rps28 Rpl24
0.0284842	4	129	10.7715	Positive regulation of leukocyte mediated immunity	http://amigo.geneontology.org/amigo/term/GO:0002705	Cyrib Hspd1 Cd177 Fcer1g
0.0284842	6	356	5.85474	Leukocyte migration	http://amigo.geneontology.org/amigo/term/GO:0050900	Retnlg Msn C5ar1 Lgals3 Cd177 Fcer1g
0.0284842	10	995	3.49127	Positive regulation of transport	http://amigo.geneontology.org/amigo/term/GO:0051050	Dbi Scp2 Msn Flna G6pdx H1f1 Lgals3 Cd177 Cfl1 Fcer1g
0.0284842	8	654	4.24931	Localization within membrane	http://amigo.geneontology.org/amigo/term/GO:0051668	Hspa5 Scp2 Actb Flna Chmp4b Lgals3 Fcer1g Ddi2
0.0284842	3	55	18.9481	Response to epidermal growth factor	http://amigo.geneontology.org/amigo/term/GO:0070849	Ncl Eef1a1 Cfl1
0.02869	9	827	3.78045	Organelle assembly	http://amigo.geneontology.org/amigo/term/GO:0070925	Msn Flna Atxn2l Tbc1d32 Chmp4b Rps10 Rpl3 Rps28 Rpl24
0.029254	11	1206	3.16848	Neuron development	http://amigo.geneontology.org/amigo/term/GO:0048666	Prkcsh Nme2 Vim Hspa5 Stmn1 Actb Flna Rpl4 Eef1a1 Cfl1 Rpl24
0.0299441	2	13	53.4432	MRNA transcription by RNA polymerase II	http://amigo.geneontology.org/amigo/term/GO:0042789	Flna C5ar1
0.0344556	6	380	5.48496	Response to molecule of bacterial origin	http://amigo.geneontology.org/amigo/term/GO:0002237	Mpo Cyrib Hspd1 Ncl Vim C5ar1
0.0344556	5	251	6.91994	Biological process involved in symbiotic interaction	http://amigo.geneontology.org/amigo/term/GO:0044403	P4hb Ifitm3 Hspd1 Chmp4b Cfl1
0.0344556	9	862	3.62695	Leukocyte activation	http://amigo.geneontology.org/amigo/term/GO:0045321	Cyrib Hspd1 Tpd52 Msn C5ar1 Lgals3 Cd177 Fcer1g Skap2
0.0344556	9	862	3.62695	Regulation of cellular localization	http://amigo.geneontology.org/amigo/term/GO:0060341	Dbi Scp2 Actb Msn Flna Lgals3 Cfl1 Fcer1g Ddi2
0.0351348	8	701	3.9644	Regulation of plasma membrane bounded cell projection organization	http://amigo.geneontology.org/amigo/term/GO:0120035	Prkcsh Nme2 Vim Hspa5 Flna Rpl4 Eef1a1 Cfl1
0.0351348	4	147	9.45254	Regulation of reactive oxygen species metabolic process	http://amigo.geneontology.org/amigo/term/GO:2000377	Hspd1 G6pdx Eef1a1 Cd177
0.0351348	2	15	46.3175	Regulation of integrin-mediated signaling pathway	http://amigo.geneontology.org/amigo/term/GO:2001044	Flna Cd177
0.0351348	2	15	46.3175	Posttranslational protein targeting to endoplasmic reticulum membrane	http://amigo.geneontology.org/amigo/term/GO:0006620	Hspa5 Chmp4b
0.0351348	3	65	16.033	Mitotic cytokinesis	http://amigo.geneontology.org/amigo/term/GO:0000281	Stmn1 Chmp4b Cfl1
0.0354084	7	540	4.50309	Endocytosis	http://amigo.geneontology.org/amigo/term/GO:0006897	Ifitm3 Ncl Actb H1f1 Lgals3 Cd177 Fcer1g
0.0357708	4	150	9.26349	Granulocyte migration	http://amigo.geneontology.org/amigo/term/GO:0097530	C5ar1 Lgals3 Cd177 Fcer1g
0.0360334	4	151	9.20214	Negative regulation of protein-containing complex assembly	http://amigo.geneontology.org/amigo/term/GO:0031333	Cyrib Hspa5 Stmn1 Cfl1
0.0366755	2	17	40.8683	Response to interleukin-7	http://amigo.geneontology.org/amigo/term/GO:0098760	P4hb Hspd1
0.0366755	2	17	40.8683	Cellular response to interleukin-7	http://amigo.geneontology.org/amigo/term/GO:0098761	P4hb Hspd1
0.0366755	7	553	4.39723	Regulation of cellular protein localization	http://amigo.geneontology.org/amigo/term/GO:1903827	Actb Msn Flna Lgals3 Cfl1 Fcer1g Ddi2
0.0366755	8	718	3.87054	Regulation of cell projection organization	http://amigo.geneontology.org/amigo/term/GO:0031344	Prkcsh Nme2 Vim Hspa5 Flna Rpl4 Eef1a1 Cfl1
0.0366755	3	69	15.1035	Protein localization to cell surface	http://amigo.geneontology.org/amigo/term/GO:0034394	Flna Cd177 Fcer1g
0.0366755	13	1710	2.64091	Cellular protein localization	http://amigo.geneontology.org/amigo/term/GO:0034613	Hspd1 Hspa5 Scp2 Actb Msn Flna Tbc1d32 Chmp4b Lgals3 Cd177 Cfl1 Fcer1g Ddi2
0.0366755	13	1722	2.6225	Cellular macromolecule localization	http://amigo.geneontology.org/amigo/term/GO:0070727	Hspd1 Hspa5 Scp2 Actb Msn Flna Tbc1d32 Chmp4b Lgals3 Cd177 Cfl1 Fcer1g Ddi2
0.037576	2	18	38.5979	Negative regulation of reactive oxygen species biosynthetic process	http://amigo.geneontology.org/amigo/term/GO:1903427	Hspd1 Eef1a1
0.037576	5	275	6.31602	Positive regulation of cellular protein localization	http://amigo.geneontology.org/amigo/term/GO:1903829	Msn Flna Lgals3 Cfl1 Fcer1g
0.037576	2	18	38.5979	MRNA transcription	http://amigo.geneontology.org/amigo/term/GO:0009299	Flna C5ar1
0.037576	6	415	5.02238	Positive regulation of cell projection organization	http://amigo.geneontology.org/amigo/term/GO:0031346	Nme2 Hspa5 Flna Rpl4 Eef1a1 Cfl1
0.037576	2	18	38.5979	Neutrophil activation involved in immune response	http://amigo.geneontology.org/amigo/term/GO:0002283	Cd177 Fcer1g
0.037576	2	18	38.5979	Protein refolding	http://amigo.geneontology.org/amigo/term/GO:0042026	Hspd1 Hspa5
0.037576	10	1112	3.12393	Positive regulation of cellular component organization	http://amigo.geneontology.org/amigo/term/GO:0051130	Nme2 Hspa5 Sfpq Msn Flna Rpl4 Eef1a1 H1f1 Lgals3 Cfl1
0.0377333	12	1531	2.72278	Plasma membrane bounded cell projection organization	http://amigo.geneontology.org/amigo/term/GO:0120036	Prkcsh Nme2 Vim Hspa5 Stmn1 Actb Flna Rpl4 Eef1a1 Tbc1d32 Cfl1 Rpl24
0.0392937	2	19	36.5664	Response to salt	http://amigo.geneontology.org/amigo/term/GO:1902074	Hspa5 Hnrnpa1
0.0392937	13	1765	2.55861	Neurogenesis	http://amigo.geneontology.org/amigo/term/GO:0022008	Prkcsh Nme2 Dbi Vim Hspa5 Stmn1 Actb Flna Rpl4 Eef1a1 C5ar1 Cfl1 Rpl24
0.0392937	4	166	8.37063	Actin filament bundle assembly	http://amigo.geneontology.org/amigo/term/GO:0051017	Stmn1 Zyx Flna Cfl1
0.0393916	4	167	8.3205	Positive regulation of cation transmembrane transport	http://amigo.geneontology.org/amigo/term/GO:1904064	Dbi Flna G6pdx Cfl1
0.0401962	5	288	6.03092	Ribosome biogenesis	http://amigo.geneontology.org/amigo/term/GO:0042254	Ncl Rps10 Rpl3 Rps28 Rpl24
0.0401962	4	169	8.22203	Actin filament bundle organization	http://amigo.geneontology.org/amigo/term/GO:0061572	Stmn1 Zyx Flna Cfl1
0.0408887	8	762	3.64704	Cell morphogenesis involved in differentiation	http://amigo.geneontology.org/amigo/term/GO:0000904	P4hb Vim Stmn1 Actb Flna Rpl4 Cfl1 Rpl24
0.0408887	2	20	34.7381	Ribosomal small subunit assembly	http://amigo.geneontology.org/amigo/term/GO:0000028	Rps10 Rps28
0.0410073	13	1798	2.51165	Response to oxygen-containing compound	http://amigo.geneontology.org/amigo/term/GO:1901700	Mpo Nme2 Eef1b2 Hspd1 Ncl Vim Hspa5 Actb Msn Flna G6pdx C5ar1 Cfl1
0.0410073	4	174	7.98577	Regulation of lipid localization	http://amigo.geneontology.org/amigo/term/GO:1905952	Atp5j Plin3 Dbi Scp2
0.0410073	6	437	4.76953	Actin filament organization	http://amigo.geneontology.org/amigo/term/GO:0007015	Cyrib Stmn1 Zyx Flna Marcksl1 Cfl1
0.0410073	12	1570	2.65514	Cell projection organization	http://amigo.geneontology.org/amigo/term/GO:0030030	Prkcsh Nme2 Vim Hspa5 Stmn1 Actb Flna Rpl4 Eef1a1 Tbc1d32 Cfl1 Rpl24
0.0410073	4	172	8.07863	Mononuclear cell migration	http://amigo.geneontology.org/amigo/term/GO:0071674	Retnlg Msn C5ar1 Lgals3
0.0413955	4	175	7.94014	Ribose phosphate biosynthetic process	http://amigo.geneontology.org/amigo/term/GO:0046390	Nme2 Atp5j Ak2 G6pdx
0.0415209	2	21	33.0839	Regulation of establishment of cell polarity	http://amigo.geneontology.org/amigo/term/GO:2000114	Cyrib Cfl1
0.0417823	9	966	3.23647	Regulation of cellular component biogenesis	http://amigo.geneontology.org/amigo/term/GO:0044087	Cyrib Hspa5 Stmn1 Msn Flna Atxn2l Chmp4b Lgals3 Cfl1
0.0417823	10	1164	2.98437	Epithelium development	http://amigo.geneontology.org/amigo/term/GO:0060429	Nme2 Dbi Tagln2 Vim Actb Msn Flna Tbc1d32 Lgals3 Cfl1
0.0425715	13	1822	2.47857	Locomotion	http://amigo.geneontology.org/amigo/term/GO:0040011	Cyrib Retnlg Vim Hspa5 Actb Msn Flna C5ar1 Lgals3 Cd177 Cfl1 Fcer1g Rpl24
0.0425715	6	446	4.67329	Regulation of protein-containing complex assembly	http://amigo.geneontology.org/amigo/term/GO:0043254	Cyrib Hspa5 Stmn1 Msn Lgals3 Cfl1
0.0425715	3	83	12.5559	Regulation of biological process involved in symbiotic interaction	http://amigo.geneontology.org/amigo/term/GO:0043903	P4hb Ifitm3 Chmp4b
0.0426785	2	22	31.5801	Positive regulation of embryonic development	http://amigo.geneontology.org/amigo/term/GO:0040019	Hspa5 Cfl1
0.0430749	9	978	3.19676	Cell activation	http://amigo.geneontology.org/amigo/term/GO:0001775	Cyrib Hspd1 Tpd52 Msn C5ar1 Lgals3 Cd177 Fcer1g Skap2
0.0432928	4	182	7.63475	Ribonucleoprotein complex assembly	http://amigo.geneontology.org/amigo/term/GO:0022618	Rps10 Rpl3 Rps28 Rpl24
0.0433721	2	23	30.207	Protein localization to cell-cell junction	http://amigo.geneontology.org/amigo/term/GO:0150105	Actb Flna
0.0433721	10	1190	2.91917	Response to nitrogen compound	http://amigo.geneontology.org/amigo/term/GO:1901698	Nme2 Hspd1 Vim Hspa5 Actb Flna C5ar1 Cfl1 Fcer1g Ddi2
0.0433721	3	86	12.1179	Negative regulation of protein polymerization	http://amigo.geneontology.org/amigo/term/GO:0032272	Cyrib Stmn1 Cfl1
0.0433721	5	308	5.6393	Positive regulation of ion transport	http://amigo.geneontology.org/amigo/term/GO:0043270	Dbi Flna G6pdx Lgals3 Cfl1
0.0433721	13	1841	2.45299	Regulation of transport	http://amigo.geneontology.org/amigo/term/GO:0051049	Atp5j Dbi Scp2 Actb Msn Flna G6pdx H1f1 Lgals3 Cd177 Cfl1 Fcer1g Ddi2
0.0433721	2	23	30.207	Positive regulation of myeloid leukocyte mediated immunity	http://amigo.geneontology.org/amigo/term/GO:0002888	Cd177 Fcer1g
0.0445325	4	187	7.43061	Positive regulation of ion transmembrane transport	http://amigo.geneontology.org/amigo/term/GO:0034767	Dbi Flna G6pdx Cfl1
0.0449669	4	188	7.39108	Ribonucleoprotein complex subunit organization	http://amigo.geneontology.org/amigo/term/GO:0071826	Rps10 Rpl3 Rps28 Rpl24
0.0456457	12	1636	2.54803	Cell motility	http://amigo.geneontology.org/amigo/term/GO:0048870	Cyrib Retnlg Vim Hspa5 Actb Msn Flna C5ar1 Lgals3 Cd177 Cfl1 Fcer1g
0.0456457	12	1636	2.54803	Localization of cell	http://amigo.geneontology.org/amigo/term/GO:0051674	Cyrib Retnlg Vim Hspa5 Actb Msn Flna C5ar1 Lgals3 Cd177 Cfl1 Fcer1g
0.0475343	9	1012	3.08936	Defense response to other organism	http://amigo.geneontology.org/amigo/term/GO:0098542	Mpo Ifitm3 Vim Sfpq Zyx C5ar1 Lgals3 Cd177 Fcer1g
0.0475343	2	25	27.7905	Exit from mitosis	http://amigo.geneontology.org/amigo/term/GO:0010458	Chmp4b Rpl24
0.0475343	3	91	11.4521	Cytoskeleton-dependent cytokinesis	http://amigo.geneontology.org/amigo/term/GO:0061640	Stmn1 Chmp4b Cfl1
0.0477963	3	92	11.3276	Purine nucleoside triphosphate metabolic process	http://amigo.geneontology.org/amigo/term/GO:0009144	Nme2 Atp5j Ak2
0.0480386	13	1884	2.397	Apoptotic process	http://amigo.geneontology.org/amigo/term/GO:0006915	Nme2 P4hb Hspd1 Ncl Hspa5 Scp2 Sfpq Flna G6pdx Serbp1 C5ar1 Lgals3 Fcer1g
0.0500234	2	26	26.7216	Regulation of establishment or maintenance of cell polarity	http://amigo.geneontology.org/amigo/term/GO:0032878	Cyrib Cfl1
0.0514217	6	483	4.31529	Positive regulation of immune response	http://amigo.geneontology.org/amigo/term/GO:0050778	Cyrib Hspd1 Sfpq C5ar1 Cd177 Fcer1g
0.0525186	2	27	25.7319	Regulation of oxidative stress-induced intrinsic apoptotic signaling pathway	http://amigo.geneontology.org/amigo/term/GO:1902175	P4hb Sfpq
0.0525186	11	1456	2.62444	Vesicle-mediated transport	http://amigo.geneontology.org/amigo/term/GO:0016192	Ifitm3 Ncl Actb Msn Flna Chmp4b H1f1 Lgals3 Cd177 Fcer1g Ddi2
0.0527132	6	488	4.27108	Axon development	http://amigo.geneontology.org/amigo/term/GO:0061564	Vim Stmn1 Actb Flna Rpl4 Rpl24
0.0527494	4	203	6.84494	Negative regulation of cell projection organization	http://amigo.geneontology.org/amigo/term/GO:0031345	Prkcsh Vim Flna Cfl1
0.0545563	11	1470	2.59945	Neuron differentiation	http://amigo.geneontology.org/amigo/term/GO:0030182	Prkcsh Nme2 Vim Hspa5 Stmn1 Actb Flna Rpl4 Eef1a1 Cfl1 Rpl24
0.0545563	2	28	24.8129	Ribosomal large subunit assembly	http://amigo.geneontology.org/amigo/term/GO:0000027	Rpl3 Rpl24
0.0548829	9	1056	2.96063	Cell morphogenesis	http://amigo.geneontology.org/amigo/term/GO:0000902	P4hb Vim Stmn1 Actb Msn Flna Rpl4 Cfl1 Rpl24
0.0548829	4	210	6.61678	Positive regulation of neuron projection development	http://amigo.geneontology.org/amigo/term/GO:0010976	Nme2 Hspa5 Flna Eef1a1
0.0548829	13	1938	2.33021	Programmed cell death	http://amigo.geneontology.org/amigo/term/GO:0012501	Nme2 P4hb Hspd1 Ncl Hspa5 Scp2 Sfpq Flna G6pdx Serbp1 C5ar1 Lgals3 Fcer1g
0.0548829	11	1474	2.5924	Cell migration	http://amigo.geneontology.org/amigo/term/GO:0016477	Cyrib Retnlg Vim Hspa5 Msn Flna C5ar1 Lgals3 Cd177 Cfl1 Fcer1g
0.0548829	3	101	10.3182	Neutrophil chemotaxis	http://amigo.geneontology.org/amigo/term/GO:0030593	C5ar1 Lgals3 Fcer1g
0.0548829	3	101	10.3182	Positive regulation of tumor necrosis factor production	http://amigo.geneontology.org/amigo/term/GO:0032760	Hspd1 Ncl Fcer1g
0.0548829	2	29	23.9573	Positive regulation of leukocyte degranulation	http://amigo.geneontology.org/amigo/term/GO:0043302	Cd177 Fcer1g
0.0548829	9	1058	2.95504	Regulation of cellular component movement	http://amigo.geneontology.org/amigo/term/GO:0051270	Cyrib Vim Hspa5 Stmn1 Msn Flna C5ar1 Lgals3 Cfl1
0.0556921	3	103	10.1179	Positive regulation of tumor necrosis factor superfamily cytokine production	http://amigo.geneontology.org/amigo/term/GO:1903557	Hspd1 Ncl Fcer1g
0.0556921	3	103	10.1179	Positive regulation of interleukin-6 production	http://amigo.geneontology.org/amigo/term/GO:0032755	Hspd1 Ncl Fcer1g
0.0556921	3	103	10.1179	Positive regulation of adaptive immune response based on somatic recombination of immune receptors built from immunoglobulin superfamily domains	http://amigo.geneontology.org/amigo/term/GO:0002824	Cyrib Hspd1 Fcer1g
0.0562779	2	30	23.1587	RRNA transcription	http://amigo.geneontology.org/amigo/term/GO:0009303	Ncl Top1
0.0562779	5	351	4.94845	Cell-substrate adhesion	http://amigo.geneontology.org/amigo/term/GO:0031589	P4hb Zyx Flna Rpl29 Cfl1
0.0562779	2	30	23.1587	Cellular response to interleukin-4	http://amigo.geneontology.org/amigo/term/GO:0071353	Hspa5 Rpl3
0.0584813	4	217	6.40334	Leukocyte chemotaxis	http://amigo.geneontology.org/amigo/term/GO:0030595	Retnlg C5ar1 Lgals3 Fcer1g
0.0586746	3	108	9.64947	Positive regulation of lipid localization	http://amigo.geneontology.org/amigo/term/GO:1905954	Plin3 Dbi Scp2
0.0586746	4	220	6.31602	Establishment or maintenance of cell polarity	http://amigo.geneontology.org/amigo/term/GO:0007163	Cyrib Actb Msn Cfl1
0.0586746	9	1084	2.88416	Response to organonitrogen compound	http://amigo.geneontology.org/amigo/term/GO:0010243	Nme2 Hspd1 Vim Hspa5 Actb Flna C5ar1 Cfl1 Fcer1g
0.0586746	9	1083	2.88682	Regulation of organelle organization	http://amigo.geneontology.org/amigo/term/GO:0033043	Cyrib Sfpq Stmn1 Mki67 Msn Flna Atxn2l Chmp4b Cfl1
0.0586746	4	218	6.37396	Regulation of leukocyte mediated immunity	http://amigo.geneontology.org/amigo/term/GO:0002703	Cyrib Hspd1 Cd177 Fcer1g
0.0586746	3	108	9.64947	Positive regulation of lymphocyte mediated immunity	http://amigo.geneontology.org/amigo/term/GO:0002708	Cyrib Hspd1 Fcer1g
0.0586746	11	1517	2.51891	Positive regulation of multicellular organismal process	http://amigo.geneontology.org/amigo/term/GO:0051240	Nme2 Cyrib Atp5j Hspd1 Ncl Vim Hspa5 Rpl4 C5ar1 Cfl1 Fcer1g
0.0593704	2	32	21.7113	Regulation of transcription by RNA polymerase I	http://amigo.geneontology.org/amigo/term/GO:0006356	Ncl Flna
0.0593704	3	109	9.56094	Positive regulation of adaptive immune response	http://amigo.geneontology.org/amigo/term/GO:0002821	Cyrib Hspd1 Fcer1g
0.0596617	2	33	21.0534	Positive regulation of viral life cycle	http://amigo.geneontology.org/amigo/term/GO:1903902	P4hb Chmp4b
0.0596617	7	700	3.47381	Actin cytoskeleton organization	http://amigo.geneontology.org/amigo/term/GO:0030036	Cyrib Stmn1 Actb Zyx Flna Marcksl1 Cfl1
0.0596617	3	111	9.38867	Regulation of actin filament bundle assembly	http://amigo.geneontology.org/amigo/term/GO:0032231	Stmn1 Flna Cfl1
0.0596617	4	224	6.20323	Myeloid leukocyte activation	http://amigo.geneontology.org/amigo/term/GO:0002274	Hspd1 C5ar1 Cd177 Fcer1g
0.0596617	2	33	21.0534	Neutrophil activation	http://amigo.geneontology.org/amigo/term/GO:0042119	Cd177 Fcer1g
0.0596617	7	706	3.44429	Lymphocyte activation	http://amigo.geneontology.org/amigo/term/GO:0046649	Cyrib Hspd1 Tpd52 Msn Lgals3 Fcer1g Skap2
0.0596617	9	1100	2.84221	Negative regulation of cell death	http://amigo.geneontology.org/amigo/term/GO:0060548	Nme2 Hspd1 Ncl Hspa5 Flna Chmp4b C5ar1 Lgals3 Fcer1g
0.0596617	2	33	21.0534	Response to interleukin-4	http://amigo.geneontology.org/amigo/term/GO:0070670	Hspa5 Rpl3
0.0602712	3	112	9.30485	Regulation of mononuclear cell migration	http://amigo.geneontology.org/amigo/term/GO:0071675	Msn C5ar1 Lgals3
0.0613659	3	113	9.2225	Regulation of protein localization to plasma membrane	http://amigo.geneontology.org/amigo/term/GO:1903076	Actb Lgals3 Ddi2
0.0613659	11	1546	2.47166	Defense response	http://amigo.geneontology.org/amigo/term/GO:0006952	Mpo Ifitm3 Hspd1 Dbi Vim Sfpq Zyx C5ar1 Lgals3 Cd177 Fcer1g
0.0613659	4	229	6.06779	Nucleotide biosynthetic process	http://amigo.geneontology.org/amigo/term/GO:0009165	Nme2 Atp5j Ak2 G6pdx
0.0613684	3	114	9.1416	Mitotic spindle organization	http://amigo.geneontology.org/amigo/term/GO:0007052	Stmn1 Flna Chmp4b
0.0613684	4	230	6.04141	Positive regulation of immune effector process	http://amigo.geneontology.org/amigo/term/GO:0002699	Cyrib Hspd1 Cd177 Fcer1g
0.0628747	4	232	5.98933	Nucleoside phosphate biosynthetic process	http://amigo.geneontology.org/amigo/term/GO:1901293	Nme2 Atp5j Ak2 G6pdx
0.0635549	3	116	8.98399	Nucleoside triphosphate metabolic process	http://amigo.geneontology.org/amigo/term/GO:0009141	Nme2 Atp5j Ak2
0.0662202	7	728	3.3402	Supramolecular fiber organization	http://amigo.geneontology.org/amigo/term/GO:0097435	Cyrib Vim Stmn1 Zyx Flna Marcksl1 Cfl1
0.0662202	2	36	19.2989	Negative regulation of actin filament bundle assembly	http://amigo.geneontology.org/amigo/term/GO:0032232	Stmn1 Cfl1
0.0682751	5	385	4.51144	Ribose phosphate metabolic process	http://amigo.geneontology.org/amigo/term/GO:0019693	Nme2 Atp5j Scp2 Ak2 G6pdx
0.0690176	2	37	18.7773	Astrocyte development	http://amigo.geneontology.org/amigo/term/GO:0014002	Vim C5ar1
0.0710367	8	937	2.9659	Regulation of anatomical structure morphogenesis	http://amigo.geneontology.org/amigo/term/GO:0022603	Cyrib P4hb Vim Msn Flna Rpl4 C5ar1 Cfl1
0.0710367	4	244	5.69477	Positive regulation of transmembrane transport	http://amigo.geneontology.org/amigo/term/GO:0034764	Dbi Flna G6pdx Cfl1
0.0710367	2	38	18.2832	Protein targeting to ER	http://amigo.geneontology.org/amigo/term/GO:0045047	Hspa5 Chmp4b
0.0710367	7	742	3.27718	Innate immune response	http://amigo.geneontology.org/amigo/term/GO:0045087	Ifitm3 Vim Sfpq Zyx Lgals3 Cd177 Fcer1g
0.0716519	7	745	3.26398	Response to bacterium	http://amigo.geneontology.org/amigo/term/GO:0009617	Mpo Cyrib Hspd1 Ncl Vim C5ar1 Fcer1g
0.0716519	5	394	4.40839	Positive regulation of response to external stimulus	http://amigo.geneontology.org/amigo/term/GO:0032103	Hspd1 Sfpq Flna C5ar1 Fcer1g
0.0716519	3	124	8.40438	Granulocyte chemotaxis	http://amigo.geneontology.org/amigo/term/GO:0071621	C5ar1 Lgals3 Fcer1g
0.0729275	2	39	17.8144	Early endosome to late endosome transport	http://amigo.geneontology.org/amigo/term/GO:0045022	Msn Flna
0.0735267	11	1606	2.37932	Response to endogenous stimulus	http://amigo.geneontology.org/amigo/term/GO:0009719	Nme2 Hspd1 Ncl Vim Hspa5 Actb Zyx Flna Eef1a1 Cfl1 Fcer1g
0.0740457	10	1385	2.50817	Cytoskeleton organization	http://amigo.geneontology.org/amigo/term/GO:0007010	Cyrib Vim Stmn1 Actb Zyx Flna Tbc1d32 Chmp4b Marcksl1 Cfl1
0.0740457	3	127	8.20585	Positive regulation of cell-substrate adhesion	http://amigo.geneontology.org/amigo/term/GO:0010811	P4hb Flna Cfl1
0.0740457	2	40	17.369	Granulocyte activation	http://amigo.geneontology.org/amigo/term/GO:0036230	Cd177 Fcer1g
0.0740457	2	40	17.369	Macrophage chemotaxis	http://amigo.geneontology.org/amigo/term/GO:0048246	C5ar1 Lgals3
0.0740457	5	401	4.33143	Establishment of protein localization to organelle	http://amigo.geneontology.org/amigo/term/GO:0072594	Hspd1 Hspa5 Flna Chmp4b Cfl1
0.0745891	2	41	16.9454	Positive regulation of substrate adhesion-dependent cell spreading	http://amigo.geneontology.org/amigo/term/GO:1900026	P4hb Flna
0.0745891	11	1619	2.36022	Immune response	http://amigo.geneontology.org/amigo/term/GO:0006955	Mpo Cyrib Ifitm3 Hspd1 Vim Sfpq Zyx C5ar1 Lgals3 Cd177 Fcer1g
0.0745891	5	406	4.27809	RNA splicing	http://amigo.geneontology.org/amigo/term/GO:0008380	Ncl Sfpq Hnrnph2 Hnrnpa1 Lgals3
0.0745891	2	41	16.9454	Positive regulation of interleukin-10 production	http://amigo.geneontology.org/amigo/term/GO:0032733	Hspd1 Fcer1g
0.0745891	8	966	2.87686	Negative regulation of apoptotic process	http://amigo.geneontology.org/amigo/term/GO:0043066	Nme2 Hspd1 Ncl Hspa5 Flna C5ar1 Lgals3 Fcer1g
0.0745891	11	1627	2.34861	Generation of neurons	http://amigo.geneontology.org/amigo/term/GO:0048699	Prkcsh Nme2 Vim Hspa5 Stmn1 Actb Flna Rpl4 Eef1a1 Cfl1 Rpl24
0.0745891	3	129	8.07863	Movement in host environment	http://amigo.geneontology.org/amigo/term/GO:0052126	P4hb Ifitm3 Chmp4b
0.0745891	6	578	3.60603	Regulation of vesicle-mediated transport	http://amigo.geneontology.org/amigo/term/GO:0060627	Msn H1f1 Lgals3 Cd177 Fcer1g Ddi2
0.0745891	5	404	4.29927	Neuron death	http://amigo.geneontology.org/amigo/term/GO:0070997	Hspd1 Hspa5 G6pdx Chmp4b C5ar1
0.0745891	4	253	5.49219	Cellular response to biotic stimulus	http://amigo.geneontology.org/amigo/term/GO:0071216	Cyrib Ncl Vim Hspa5
0.07512	6	580	3.5936	Regulation of transmembrane transport	http://amigo.geneontology.org/amigo/term/GO:0034762	Dbi Actb Flna G6pdx Cfl1 Ddi2
0.0754456	2	42	16.542	Vesicle-mediated transport between endosomal compartments	http://amigo.geneontology.org/amigo/term/GO:0098927	Msn Flna
0.0754456	8	970	2.865	Regulation of cell motility	http://amigo.geneontology.org/amigo/term/GO:2000145	Cyrib Vim Hspa5 Msn Flna C5ar1 Lgals3 Cfl1
0.0754456	2	42	16.542	Establishment of protein localization to endoplasmic reticulum	http://amigo.geneontology.org/amigo/term/GO:0072599	Hspa5 Chmp4b
0.0765968	10	1409	2.46544	Intracellular transport	http://amigo.geneontology.org/amigo/term/GO:0046907	Atp5j Hspd1 Hspa5 Scp2 Sfpq Msn Flna Chmp4b Hnrnpa1 Cfl1
0.0767159	5	413	4.20558	Ribonucleoprotein complex biogenesis	http://amigo.geneontology.org/amigo/term/GO:0022613	Ncl Rps10 Rpl3 Rps28 Rpl24
0.0777587	2	43	16.1573	Intrinsic apoptotic signaling pathway in response to oxidative stress	http://amigo.geneontology.org/amigo/term/GO:0008631	P4hb Sfpq
0.0785219	6	590	3.53269	Positive regulation of cellular component movement	http://amigo.geneontology.org/amigo/term/GO:0051272	Hspa5 Stmn1 Flna C5ar1 Lgals3 Cfl1
0.0794593	2	44	15.79	Regulation of reactive oxygen species biosynthetic process	http://amigo.geneontology.org/amigo/term/GO:1903426	Hspd1 Eef1a1
0.0794593	7	784	3.10162	Actin filament-based process	http://amigo.geneontology.org/amigo/term/GO:0030029	Cyrib Stmn1 Actb Zyx Flna Marcksl1 Cfl1
0.0794593	8	987	2.81565	Negative regulation of programmed cell death	http://amigo.geneontology.org/amigo/term/GO:0043069	Nme2 Hspd1 Ncl Hspa5 Flna C5ar1 Lgals3 Fcer1g
0.0794593	5	419	4.14536	Positive regulation of cell adhesion	http://amigo.geneontology.org/amigo/term/GO:0045785	Cyrib P4hb Hspd1 Flna Cfl1
0.0802971	6	596	3.49712	Chemotaxis	http://amigo.geneontology.org/amigo/term/GO:0006935	Cyrib Retnlg C5ar1 Lgals3 Fcer1g Rpl24
0.0804741	12	1900	2.19398	Tissue development	http://amigo.geneontology.org/amigo/term/GO:0009888	Hnrnpab Nme2 Dbi Tagln2 Vim Actb Msn Flna G6pdx Tbc1d32 Lgals3 Cfl1
0.0804854	3	138	7.55176	Regulation of lipid transport	http://amigo.geneontology.org/amigo/term/GO:0032368	Atp5j Dbi Scp2
0.0804854	3	138	7.55176	Positive regulation of calcium ion transport	http://amigo.geneontology.org/amigo/term/GO:0051928	Dbi G6pdx Lgals3
0.0806882	3	139	7.49743	Regulation of protein localization to cell periphery	http://amigo.geneontology.org/amigo/term/GO:1904375	Actb Lgals3 Ddi2
0.0806882	6	601	3.46803	Response to inorganic substance	http://amigo.geneontology.org/amigo/term/GO:0010035	Mpo Hspd1 Hspa5 Hnrnpa1 Cfl1 Ddi2
0.0806882	6	601	3.46803	Taxis	http://amigo.geneontology.org/amigo/term/GO:0042330	Cyrib Retnlg C5ar1 Lgals3 Fcer1g Rpl24
0.0806882	2	45	15.4392	Positive regulation of T cell mediated immunity	http://amigo.geneontology.org/amigo/term/GO:0002711	Cyrib Hspd1
0.0811057	4	270	5.14638	Mitotic nuclear division	http://amigo.geneontology.org/amigo/term/GO:0140014	Mki67 Flna Chmp4b Rpl24
0.0811715	6	603	3.45653	Cell morphogenesis involved in neuron differentiation	http://amigo.geneontology.org/amigo/term/GO:0048667	Vim Stmn1 Actb Rpl4 Cfl1 Rpl24
0.0813319	1	3	115.794	Regulation of DNA stability	http://amigo.geneontology.org/amigo/term/GO:0097752	Ddi2
0.0813319	4	275	5.05281	Regulation of actin filament organization	http://amigo.geneontology.org/amigo/term/GO:0110053	Cyrib Stmn1 Flna Cfl1
0.0813319	9	1229	2.54388	Cellular response to oxygen-containing compound	http://amigo.geneontology.org/amigo/term/GO:1901701	Mpo Nme2 Ncl Vim Hspa5 Actb Msn Flna Cfl1
0.0813319	2	48	14.4742	Secondary alcohol biosynthetic process	http://amigo.geneontology.org/amigo/term/GO:1902653	Scp2 G6pdx
0.0813319	3	142	7.33903	Microtubule cytoskeleton organization involved in mitosis	http://amigo.geneontology.org/amigo/term/GO:1902850	Stmn1 Flna Chmp4b
0.0813319	1	3	115.794	Regulation of membrane repolarization during cardiac muscle cell action potential	http://amigo.geneontology.org/amigo/term/GO:1905031	Flna
0.0813319	2	48	14.4742	Cholesterol biosynthetic process	http://amigo.geneontology.org/amigo/term/GO:0006695	Scp2 G6pdx
0.0813319	1	3	115.794	Type III hypersensitivity	http://amigo.geneontology.org/amigo/term/GO:0001802	Fcer1g
0.0813319	1	3	115.794	Regulation of type III hypersensitivity	http://amigo.geneontology.org/amigo/term/GO:0001803	Fcer1g
0.0813319	1	3	115.794	Positive regulation of type III hypersensitivity	http://amigo.geneontology.org/amigo/term/GO:0001805	Fcer1g
0.0813319	1	3	115.794	Regulation of type I hypersensitivity	http://amigo.geneontology.org/amigo/term/GO:0001810	Fcer1g
0.0813319	1	3	115.794	Positive regulation of type I hypersensitivity	http://amigo.geneontology.org/amigo/term/GO:0001812	Fcer1g
0.0813319	1	3	115.794	Type I hypersensitivity	http://amigo.geneontology.org/amigo/term/GO:0016068	Fcer1g
0.0813319	1	3	115.794	Angiotensin-mediated vasoconstriction involved in regulation of systemic arterial blood pressure	http://amigo.geneontology.org/amigo/term/GO:0001998	G6pdx
0.0813319	1	3	115.794	Regulation of nucleoside transport	http://amigo.geneontology.org/amigo/term/GO:0032242	Ddi2
0.0813319	1	3	115.794	Positive regulation of mast cell cytokine production	http://amigo.geneontology.org/amigo/term/GO:0032765	Fcer1g
0.0813319	3	142	7.33903	Response to interferon-gamma	http://amigo.geneontology.org/amigo/term/GO:0034341	Ifitm3 Vim Zyx
0.0813319	1	3	115.794	Memory T cell activation	http://amigo.geneontology.org/amigo/term/GO:0035709	Cyrib
0.0813319	8	1019	2.72723	Regulation of locomotion	http://amigo.geneontology.org/amigo/term/GO:0040012	Cyrib Vim Hspa5 Msn Flna C5ar1 Lgals3 Cfl1
0.0813319	1	3	115.794	Serotonin secretion by platelet	http://amigo.geneontology.org/amigo/term/GO:0002554	Fcer1g
0.0813319	2	48	14.4742	Regulation of viral entry into host cell	http://amigo.geneontology.org/amigo/term/GO:0046596	P4hb Ifitm3
0.0813319	1	3	115.794	T cell aggregation	http://amigo.geneontology.org/amigo/term/GO:0070489	Msn
0.0813319	1	3	115.794	Regulation of thrombin-activated receptor signaling pathway	http://amigo.geneontology.org/amigo/term/GO:0070494	Stmn1
0.0813319	1	3	115.794	Negative regulation of thrombin-activated receptor signaling pathway	http://amigo.geneontology.org/amigo/term/GO:0070495	Stmn1
0.0813319	1	3	115.794	Establishment or maintenance of cell polarity regulating cell shape	http://amigo.geneontology.org/amigo/term/GO:0071963	Cfl1
0.0826263	3	147	7.08941	Establishment of cell polarity	http://amigo.geneontology.org/amigo/term/GO:0030010	Cyrib Msn Cfl1
0.0834548	3	148	7.04151	Regulation of viral life cycle	http://amigo.geneontology.org/amigo/term/GO:1903900	P4hb Ifitm3 Chmp4b
0.0834548	7	818	2.9727	Positive regulation of immune system process	http://amigo.geneontology.org/amigo/term/GO:0002684	Cyrib Hspd1 Sfpq C5ar1 Lgals3 Cd177 Fcer1g
0.0844055	5	445	3.90316	Axonogenesis	http://amigo.geneontology.org/amigo/term/GO:0007409	Vim Stmn1 Actb Rpl4 Rpl24
0.0845272	2	50	13.8952	Regulation of leukocyte degranulation	http://amigo.geneontology.org/amigo/term/GO:0043300	Cd177 Fcer1g
0.0867795	2	51	13.6228	NcRNA transcription	http://amigo.geneontology.org/amigo/term/GO:0098781	Ncl Top1
0.0867795	1	4	86.8452	Regulation of transepithelial transport	http://amigo.geneontology.org/amigo/term/GO:0150111	Actb
0.0867795	1	4	86.8452	Assembly of large subunit precursor of preribosome	http://amigo.geneontology.org/amigo/term/GO:1902626	Rpl24
0.0867795	1	4	86.8452	Negative regulation of dendritic spine maintenance	http://amigo.geneontology.org/amigo/term/GO:1902951	Cfl1
0.0867795	1	4	86.8452	ADP biosynthetic process	http://amigo.geneontology.org/amigo/term/GO:0006172	Ak2
0.0867795	1	4	86.8452	Positive regulation of cholesterol import	http://amigo.geneontology.org/amigo/term/GO:1904109	Scp2
0.0867795	1	4	86.8452	Positive regulation of calcium ion transmembrane transport via high voltage-gated calcium channel	http://amigo.geneontology.org/amigo/term/GO:1904879	G6pdx
0.0867795	2	54	12.866	Macrophage migration	http://amigo.geneontology.org/amigo/term/GO:1905517	C5ar1 Lgals3
0.0867795	2	54	12.866	Transcription by RNA polymerase I	http://amigo.geneontology.org/amigo/term/GO:0006360	Ncl Flna
0.0867795	1	4	86.8452	Positive regulation of sterol import	http://amigo.geneontology.org/amigo/term/GO:2000911	Scp2
0.0867795	3	162	6.43298	Protein folding	http://amigo.geneontology.org/amigo/term/GO:0006457	P4hb Hspd1 Hspa5
0.0867795	3	159	6.55436	Cytokinesis	http://amigo.geneontology.org/amigo/term/GO:0000910	Stmn1 Chmp4b Cfl1
0.0867795	1	4	86.8452	NADP biosynthetic process	http://amigo.geneontology.org/amigo/term/GO:0006741	G6pdx
0.0867795	1	4	86.8452	Pentose-phosphate shunt, oxidative branch	http://amigo.geneontology.org/amigo/term/GO:0009051	G6pdx
0.0867795	5	466	3.72726	Nucleotide metabolic process	http://amigo.geneontology.org/amigo/term/GO:0009117	Nme2 Atp5j Scp2 Ak2 G6pdx
0.0867795	3	157	6.63785	Purine ribonucleotide biosynthetic process	http://amigo.geneontology.org/amigo/term/GO:0009152	Nme2 Atp5j Ak2
0.0867795	1	4	86.8452	Unidimensional cell growth	http://amigo.geneontology.org/amigo/term/GO:0009826	Cfl1
0.0867795	1	4	86.8452	Type IIa hypersensitivity	http://amigo.geneontology.org/amigo/term/GO:0001794	Fcer1g
0.0867795	1	4	86.8452	Regulation of type IIa hypersensitivity	http://amigo.geneontology.org/amigo/term/GO:0001796	Fcer1g
0.0867795	1	4	86.8452	Positive regulation of type IIa hypersensitivity	http://amigo.geneontology.org/amigo/term/GO:0001798	Fcer1g
0.0867795	3	156	6.6804	Negative regulation of neuron projection development	http://amigo.geneontology.org/amigo/term/GO:0010977	Prkcsh Vim Flna
0.0867795	5	455	3.81737	Positive regulation of cytokine production	http://amigo.geneontology.org/amigo/term/GO:0001819	Cyrib Hspd1 Ncl C5ar1 Fcer1g
0.0867795	2	54	12.866	Sterol biosynthetic process	http://amigo.geneontology.org/amigo/term/GO:0016126	Scp2 G6pdx
0.0867795	1	4	86.8452	Formation of radial glial scaffolds	http://amigo.geneontology.org/amigo/term/GO:0021943	Flna
0.0867795	1	4	86.8452	Actin filament fragmentation	http://amigo.geneontology.org/amigo/term/GO:0030043	Cfl1
0.0867795	6	644	3.23647	Epithelial cell differentiation	http://amigo.geneontology.org/amigo/term/GO:0030855	Nme2 Tagln2 Vim Msn Flna Lgals3
0.0867795	1	4	86.8452	Negative regulation of nucleobase-containing compound transport	http://amigo.geneontology.org/amigo/term/GO:0032240	Ddi2
0.0867795	1	4	86.8452	Positive regulation of intracellular sterol transport	http://amigo.geneontology.org/amigo/term/GO:0032382	Scp2
0.0867795	1	4	86.8452	Positive regulation of intracellular cholesterol transport	http://amigo.geneontology.org/amigo/term/GO:0032385	Scp2
0.0867795	2	56	12.4065	Interleukin-10 production	http://amigo.geneontology.org/amigo/term/GO:0032613	Hspd1 Fcer1g
0.0867795	3	153	6.81139	Interleukin-6 production	http://amigo.geneontology.org/amigo/term/GO:0032635	Hspd1 Ncl Fcer1g
0.0867795	2	56	12.4065	Regulation of interleukin-10 production	http://amigo.geneontology.org/amigo/term/GO:0032653	Hspd1 Fcer1g
0.0867795	3	153	6.81139	Regulation of interleukin-6 production	http://amigo.geneontology.org/amigo/term/GO:0032675	Hspd1 Ncl Fcer1g
0.0867795	1	4	86.8452	Negative regulation of mast cell apoptotic process	http://amigo.geneontology.org/amigo/term/GO:0033026	Fcer1g
0.0867795	7	855	2.84405	Protein localization to organelle	http://amigo.geneontology.org/amigo/term/GO:0033365	Hspd1 Hspa5 Msn Flna Tbc1d32 Chmp4b Cfl1
0.0867795	1	4	86.8452	Serotonin production involved in inflammatory response	http://amigo.geneontology.org/amigo/term/GO:0002351	Fcer1g
0.0867795	1	4	86.8452	Interleukin-3-mediated signaling pathway	http://amigo.geneontology.org/amigo/term/GO:0038156	Fcer1g
0.0867795	1	4	86.8452	Serotonin secretion involved in inflammatory response	http://amigo.geneontology.org/amigo/term/GO:0002442	Fcer1g
0.0867795	1	4	86.8452	Type II hypersensitivity	http://amigo.geneontology.org/amigo/term/GO:0002445	Fcer1g
0.0867795	1	4	86.8452	Positive regulation of neutrophil degranulation	http://amigo.geneontology.org/amigo/term/GO:0043315	Cd177
0.0867795	1	4	86.8452	Protein import into mitochondrial intermembrane space	http://amigo.geneontology.org/amigo/term/GO:0045041	Hspd1
0.0867795	2	52	13.3608	Positive regulation of blood pressure	http://amigo.geneontology.org/amigo/term/GO:0045777	Atp5j G6pdx
0.0867795	6	656	3.17726	Neuron projection morphogenesis	http://amigo.geneontology.org/amigo/term/GO:0048812	Vim Stmn1 Actb Rpl4 Cfl1 Rpl24
0.0867795	3	157	6.63785	Regulation of lymphocyte mediated immunity	http://amigo.geneontology.org/amigo/term/GO:0002706	Cyrib Hspd1 Fcer1g
0.0867795	4	301	4.61636	Protein polymerization	http://amigo.geneontology.org/amigo/term/GO:0051258	Cyrib Stmn1 Chmp4b Cfl1
0.0867795	4	289	4.80804	Neuron apoptotic process	http://amigo.geneontology.org/amigo/term/GO:0051402	Hspd1 Hspa5 G6pdx C5ar1
0.0867795	3	158	6.59584	Regulation of adaptive immune response based on somatic recombination of immune receptors built from immunoglobulin superfamily domains	http://amigo.geneontology.org/amigo/term/GO:0002822	Cyrib Hspd1 Fcer1g
0.0867795	2	53	13.1087	Modulation by symbiont of entry into host	http://amigo.geneontology.org/amigo/term/GO:0052372	P4hb Ifitm3
0.0867795	10	1521	2.2839	Transmembrane transport	http://amigo.geneontology.org/amigo/term/GO:0055085	S100a6 Atp5j Hspd1 Dbi Hspa5 Actb Flna G6pdx Cfl1 Ddi2
0.0867795	4	300	4.63175	Cell chemotaxis	http://amigo.geneontology.org/amigo/term/GO:0060326	Retnlg C5ar1 Lgals3 Fcer1g
0.0867795	1	4	86.8452	Regulation of type II hypersensitivity	http://amigo.geneontology.org/amigo/term/GO:0002892	Fcer1g
0.0867795	1	4	86.8452	Positive regulation of type II hypersensitivity	http://amigo.geneontology.org/amigo/term/GO:0002894	Fcer1g
0.0867795	2	55	12.632	Intracellular protein transmembrane transport	http://amigo.geneontology.org/amigo/term/GO:0065002	Hspd1 Hspa5
0.0868989	5	472	3.67988	Synapse organization	http://amigo.geneontology.org/amigo/term/GO:0050808	Actb Flna Chmp4b C5ar1 Cfl1
0.0878674	2	57	12.1888	Regulation of substrate adhesion-dependent cell spreading	http://amigo.geneontology.org/amigo/term/GO:1900024	P4hb Flna
0.0878674	6	663	3.14372	Mitotic cell cycle process	http://amigo.geneontology.org/amigo/term/GO:1903047	Stmn1 Mki67 Flna Chmp4b Cfl1 Rpl24
0.0878674	5	476	3.64896	Nucleoside phosphate metabolic process	http://amigo.geneontology.org/amigo/term/GO:0006753	Nme2 Atp5j Scp2 Ak2 G6pdx
0.0878674	6	662	3.14847	MRNA metabolic process	http://amigo.geneontology.org/amigo/term/GO:0016071	Ncl Vim Sfpq Flna Hnrnpa1 C5ar1
0.0878674	3	165	6.31602	Tumor necrosis factor production	http://amigo.geneontology.org/amigo/term/GO:0032640	Hspd1 Ncl Fcer1g
0.0878674	3	165	6.31602	Regulation of tumor necrosis factor production	http://amigo.geneontology.org/amigo/term/GO:0032680	Hspd1 Ncl Fcer1g
0.0878674	5	475	3.65664	Organelle fission	http://amigo.geneontology.org/amigo/term/GO:0048285	Cyrib Mki67 Flna Chmp4b Rpl24
0.0878674	3	165	6.31602	Regulation of viral process	http://amigo.geneontology.org/amigo/term/GO:0050792	P4hb Ifitm3 Chmp4b
0.0878674	3	165	6.31602	Biological process involved in interaction with host	http://amigo.geneontology.org/amigo/term/GO:0051701	P4hb Ifitm3 Chmp4b
0.0883613	2	58	11.9787	Glial cell proliferation	http://amigo.geneontology.org/amigo/term/GO:0014009	Dbi Vim
0.0883613	2	58	11.9787	Regulation of embryonic development	http://amigo.geneontology.org/amigo/term/GO:0045995	Hspa5 Cfl1
0.0904668	6	670	3.11087	Plasma membrane bounded cell projection morphogenesis	http://amigo.geneontology.org/amigo/term/GO:0120039	Vim Stmn1 Actb Rpl4 Cfl1 Rpl24
0.0906296	1	5	69.4762	Ubiquitin-independent protein catabolic process via the multivesicular body sorting pathway	http://amigo.geneontology.org/amigo/term/GO:0090611	Chmp4b
0.0906296	1	5	69.4762	Membrane repolarization during atrial cardiac muscle cell action potential	http://amigo.geneontology.org/amigo/term/GO:0098914	Flna
0.0906296	1	5	69.4762	Protein localization to cell leading edge	http://amigo.geneontology.org/amigo/term/GO:1902463	Cfl1
0.0906296	1	5	69.4762	Positive regulation of neutrophil activation	http://amigo.geneontology.org/amigo/term/GO:1902565	Cd177
0.0906296	3	169	6.16653	Negative regulation of supramolecular fiber organization	http://amigo.geneontology.org/amigo/term/GO:1902904	Cyrib Stmn1 Cfl1
0.0906296	2	62	11.2058	Positive regulation of regulated secretory pathway	http://amigo.geneontology.org/amigo/term/GO:1903307	Cd177 Fcer1g
0.0906296	3	168	6.20323	Regulation of tumor necrosis factor superfamily cytokine production	http://amigo.geneontology.org/amigo/term/GO:1903555	Hspd1 Ncl Fcer1g
0.0906296	1	5	69.4762	Negative regulation of IRE1-mediated unfolded protein response	http://amigo.geneontology.org/amigo/term/GO:1903895	Hspa5
0.0906296	1	5	69.4762	Cellular response to sodium arsenite	http://amigo.geneontology.org/amigo/term/GO:1903936	Hnrnpa1
0.0906296	1	5	69.4762	Progesterone biosynthetic process	http://amigo.geneontology.org/amigo/term/GO:0006701	Scp2
0.0906296	1	5	69.4762	Purine nucleoside diphosphate biosynthetic process	http://amigo.geneontology.org/amigo/term/GO:0009136	Ak2
0.0906296	1	5	69.4762	Purine ribonucleoside diphosphate biosynthetic process	http://amigo.geneontology.org/amigo/term/GO:0009180	Ak2
0.0906296	1	5	69.4762	Ribonucleoside diphosphate biosynthetic process	http://amigo.geneontology.org/amigo/term/GO:0009188	Ak2
0.0906296	3	169	6.16653	Ribonucleotide biosynthetic process	http://amigo.geneontology.org/amigo/term/GO:0009260	Nme2 Atp5j Ak2
0.0906296	1	5	69.4762	Negative regulation of lamellipodium assembly	http://amigo.geneontology.org/amigo/term/GO:0010593	Cfl1
0.0906296	4	323	4.30193	Regulation of cell morphogenesis	http://amigo.geneontology.org/amigo/term/GO:0022604	P4hb Msn Flna Cfl1
0.0906296	1	5	69.4762	Membrane to membrane docking	http://amigo.geneontology.org/amigo/term/GO:0022614	Msn
0.0906296	1	5	69.4762	PML body organization	http://amigo.geneontology.org/amigo/term/GO:0030578	Serbp1
0.0906296	1	5	69.4762	Maintenance of blood vessel diameter homeostasis by renin-angiotensin	http://amigo.geneontology.org/amigo/term/GO:0002034	G6pdx
0.0906296	7	876	2.77588	Regulation of response to external stimulus	http://amigo.geneontology.org/amigo/term/GO:0032101	Cyrib Hspd1 Sfpq Zyx Flna C5ar1 Fcer1g
0.0906296	1	5	69.4762	Negative regulation of icosanoid secretion	http://amigo.geneontology.org/amigo/term/GO:0032304	Atp5j
0.0906296	1	5	69.4762	Positive regulation of intracellular lipid transport	http://amigo.geneontology.org/amigo/term/GO:0032379	Scp2
0.0906296	1	5	69.4762	Mast cell cytokine production	http://amigo.geneontology.org/amigo/term/GO:0032762	Fcer1g
0.0906296	1	5	69.4762	Regulation of mast cell cytokine production	http://amigo.geneontology.org/amigo/term/GO:0032763	Fcer1g
0.0906296	1	5	69.4762	Mast cell apoptotic process	http://amigo.geneontology.org/amigo/term/GO:0033024	Fcer1g
0.0906296	1	5	69.4762	Regulation of mast cell apoptotic process	http://amigo.geneontology.org/amigo/term/GO:0033025	Fcer1g
0.0906296	1	5	69.4762	Protein folding in endoplasmic reticulum	http://amigo.geneontology.org/amigo/term/GO:0034975	P4hb
0.0906296	1	5	69.4762	Maintenance of lens transparency	http://amigo.geneontology.org/amigo/term/GO:0036438	Chmp4b
0.0906296	5	498	3.48776	T cell activation	http://amigo.geneontology.org/amigo/term/GO:0042110	Cyrib Hspd1 Msn Lgals3 Fcer1g
0.0906296	9	1330	2.3507	Regulation of immune system process	http://amigo.geneontology.org/amigo/term/GO:0002682	Nme2 Cyrib Hspd1 Sfpq Msn C5ar1 Lgals3 Cd177 Fcer1g
0.0906296	4	322	4.31529	Positive regulation of leukocyte activation	http://amigo.geneontology.org/amigo/term/GO:0002696	Cyrib Hspd1 Cd177 Fcer1g
0.0906296	6	675	3.08783	Cell projection morphogenesis	http://amigo.geneontology.org/amigo/term/GO:0048858	Vim Stmn1 Actb Rpl4 Cfl1 Rpl24
0.0906296	1	5	69.4762	Negative regulation of lipoprotein metabolic process	http://amigo.geneontology.org/amigo/term/GO:0050748	Dbi
0.0906296	2	61	11.3895	Negative regulation of small GTPase mediated signal transduction	http://amigo.geneontology.org/amigo/term/GO:0051058	Cyrib Stmn1
0.0906296	3	172	6.05897	Import into nucleus	http://amigo.geneontology.org/amigo/term/GO:0051170	Flna Hnrnpa1 Cfl1
0.0906296	3	170	6.13025	Negative regulation of cytoskeleton organization	http://amigo.geneontology.org/amigo/term/GO:0051494	Cyrib Stmn1 Cfl1
0.0906296	3	173	6.02395	Regulation of adaptive immune response	http://amigo.geneontology.org/amigo/term/GO:0002819	Cyrib Hspd1 Fcer1g
0.0906296	1	5	69.4762	Positive regulation of T cell mediated immune response to tumor cell	http://amigo.geneontology.org/amigo/term/GO:0002842	Hspd1
0.0906296	2	63	11.028	Regulation of myeloid leukocyte mediated immunity	http://amigo.geneontology.org/amigo/term/GO:0002886	Cd177 Fcer1g
0.0906296	1	5	69.4762	Renal control of peripheral vascular resistance involved in regulation of systemic arterial blood pressure	http://amigo.geneontology.org/amigo/term/GO:0003072	G6pdx
0.0906296	3	168	6.20323	Tumor necrosis factor superfamily cytokine production	http://amigo.geneontology.org/amigo/term/GO:0071706	Hspd1 Ncl Fcer1g
0.0906296	2	60	11.5794	Protein transmembrane transport	http://amigo.geneontology.org/amigo/term/GO:0071806	Hspd1 Hspa5
0.0906296	1	5	69.4762	Regulation of apoptotic process in bone marrow cell	http://amigo.geneontology.org/amigo/term/GO:0071865	Hspd1
0.0906296	1	5	69.4762	Negative regulation of apoptotic process in bone marrow cell	http://amigo.geneontology.org/amigo/term/GO:0071866	Hspd1
0.0912015	5	500	3.47381	Organophosphate biosynthetic process	http://amigo.geneontology.org/amigo/term/GO:0090407	Nme2 Atp5j Scp2 Ak2 G6pdx
0.0912015	3	177	5.88781	Purine nucleotide biosynthetic process	http://amigo.geneontology.org/amigo/term/GO:0006164	Nme2 Atp5j Ak2
0.0917886	2	64	10.8557	Response to cocaine	http://amigo.geneontology.org/amigo/term/GO:0042220	Hspd1 Hspa5
0.0917886	2	64	10.8557	Mitotic spindle assembly	http://amigo.geneontology.org/amigo/term/GO:0090307	Flna Chmp4b
0.0926461	3	179	5.82203	Spindle organization	http://amigo.geneontology.org/amigo/term/GO:0007051	Stmn1 Flna Chmp4b
0.0926461	4	329	4.22348	Chromosome segregation	http://amigo.geneontology.org/amigo/term/GO:0007059	Sfpq Mki67 Chmp4b Top1
0.0926461	3	179	5.82203	Hindbrain development	http://amigo.geneontology.org/amigo/term/GO:0030902	Hspa5 Flna C5ar1
0.0932085	2	65	10.6886	Superoxide metabolic process	http://amigo.geneontology.org/amigo/term/GO:0006801	Mpo Cd177
0.0932085	4	330	4.21068	Response to virus	http://amigo.geneontology.org/amigo/term/GO:0009615	Ifitm3 Stmn1 Cfl1 Eef1g
0.0949035	6	704	2.96063	Cellular response to nitrogen compound	http://amigo.geneontology.org/amigo/term/GO:1901699	Vim Hspa5 Actb Flna Cfl1 Ddi2
0.0949035	9	1362	2.29547	Cell adhesion	http://amigo.geneontology.org/amigo/term/GO:0007155	Cyrib P4hb Hspd1 Zyx Msn Flna Rpl29 Cd177 Cfl1
0.0949035	4	334	4.16025	Viral process	http://amigo.geneontology.org/amigo/term/GO:0016032	P4hb Ifitm3 Chmp4b Cfl1
0.0949035	7	911	2.66923	Regulation of protein localization	http://amigo.geneontology.org/amigo/term/GO:0032880	Actb Msn Flna Lgals3 Cfl1 Fcer1g Ddi2
0.0949035	6	704	2.96063	Cell part morphogenesis	http://amigo.geneontology.org/amigo/term/GO:0032990	Vim Stmn1 Actb Rpl4 Cfl1 Rpl24
0.0949035	4	334	4.16025	Regulation of immune effector process	http://amigo.geneontology.org/amigo/term/GO:0002697	Cyrib Hspd1 Cd177 Fcer1g
0.0949035	4	334	4.16025	Positive regulation of cell activation	http://amigo.geneontology.org/amigo/term/GO:0050867	Cyrib Hspd1 Cd177 Fcer1g
0.0955855	4	335	4.14783	Maintenance of location	http://amigo.geneontology.org/amigo/term/GO:0051235	Plin3 Dbi Hspa5 Flna
0.0961862	7	918	2.64887	Regulation of cell migration	http://amigo.geneontology.org/amigo/term/GO:0030334	Cyrib Vim Hspa5 Msn Flna C5ar1 Lgals3
0.0961862	2	67	10.3696	Protein localization to endoplasmic reticulum	http://amigo.geneontology.org/amigo/term/GO:0070972	Hspa5 Chmp4b
0.0961862	3	184	5.66382	Purine-containing compound biosynthetic process	http://amigo.geneontology.org/amigo/term/GO:0072522	Nme2 Atp5j Ak2
0.096432	4	337	4.12322	Leukocyte cell-cell adhesion	http://amigo.geneontology.org/amigo/term/GO:0007159	Cyrib Hspd1 Msn Cd177
0.0964427	1	6	57.8968	Regulation of membrane repolarization during action potential	http://amigo.geneontology.org/amigo/term/GO:0098903	Flna
0.0964427	1	6	57.8968	Dendritic transport of ribonucleoprotein complex	http://amigo.geneontology.org/amigo/term/GO:0098961	Sfpq
0.0964427	1	6	57.8968	Dendritic transport of messenger ribonucleoprotein complex	http://amigo.geneontology.org/amigo/term/GO:0098963	Sfpq
0.0964427	1	6	57.8968	Regulation of barbed-end actin filament capping	http://amigo.geneontology.org/amigo/term/GO:2000812	Cfl1
0.0964427	1	6	57.8968	Regulation of sterol import	http://amigo.geneontology.org/amigo/term/GO:2000909	Scp2
0.0964427	1	6	57.8968	Adenylate cyclase-inhibiting dopamine receptor signaling pathway	http://amigo.geneontology.org/amigo/term/GO:0007195	Flna
0.0964427	2	69	10.069	Purine nucleoside triphosphate biosynthetic process	http://amigo.geneontology.org/amigo/term/GO:0009145	Nme2 Atp5j
0.0964427	2	68	10.2171	Purine ribonucleoside triphosphate biosynthetic process	http://amigo.geneontology.org/amigo/term/GO:0009206	Nme2 Atp5j
0.0964427	9	1374	2.27542	Biological adhesion	http://amigo.geneontology.org/amigo/term/GO:0022610	Cyrib P4hb Hspd1 Zyx Msn Flna Rpl29 Cd177 Cfl1
0.0964427	1	6	57.8968	Mast cell homeostasis	http://amigo.geneontology.org/amigo/term/GO:0033023	Fcer1g
0.0964427	1	6	57.8968	Fc-epsilon receptor signaling pathway	http://amigo.geneontology.org/amigo/term/GO:0038095	Fcer1g
0.0964427	2	69	10.069	Ribosomal large subunit biogenesis	http://amigo.geneontology.org/amigo/term/GO:0042273	Rpl3 Rpl24
0.0964427	2	69	10.069	Ribosomal small subunit biogenesis	http://amigo.geneontology.org/amigo/term/GO:0042274	Rps10 Rps28
0.0964427	1	6	57.8968	Myeloid dendritic cell chemotaxis	http://amigo.geneontology.org/amigo/term/GO:0002408	Retnlg
0.0964427	1	6	57.8968	Negative regulation of Golgi to plasma membrane protein transport	http://amigo.geneontology.org/amigo/term/GO:0042997	Ddi2
0.0964427	6	713	2.92326	Regulation of ion transport	http://amigo.geneontology.org/amigo/term/GO:0043269	Atp5j Dbi Flna G6pdx Lgals3 Cfl1
0.0964427	4	342	4.06294	Leukocyte mediated immunity	http://amigo.geneontology.org/amigo/term/GO:0002443	Cyrib Hspd1 Cd177 Fcer1g
0.0964427	2	68	10.2171	Positive regulation of viral process	http://amigo.geneontology.org/amigo/term/GO:0048524	P4hb Chmp4b
0.0964427	5	522	3.3274	Regulation of leukocyte activation	http://amigo.geneontology.org/amigo/term/GO:0002694	Cyrib Hspd1 Lgals3 Cd177 Fcer1g
0.0964427	1	6	57.8968	Regulation of cholesterol import	http://amigo.geneontology.org/amigo/term/GO:0060620	Scp2
0.0964427	1	6	57.8968	Lymphocyte aggregation	http://amigo.geneontology.org/amigo/term/GO:0071593	Msn
0.0964427	1	6	57.8968	Apoptotic process in bone marrow cell	http://amigo.geneontology.org/amigo/term/GO:0071839	Hspd1
0.0964427	1	6	57.8968	Protein localization to adherens junction	http://amigo.geneontology.org/amigo/term/GO:0071896	Actb
0.0971873	2	70	9.92517	Glutathione metabolic process	http://amigo.geneontology.org/amigo/term/GO:0006749	G6pdx Eef1g
0.0971873	2	70	9.92517	Negative regulation of actin filament polymerization	http://amigo.geneontology.org/amigo/term/GO:0030837	Cyrib Cfl1
0.0973462	4	345	4.02761	Positive regulation of cell development	http://amigo.geneontology.org/amigo/term/GO:0010720	P4hb Vim Flna Rpl4
0.0986217	3	191	5.45625	Positive regulation of intracellular transport	http://amigo.geneontology.org/amigo/term/GO:0032388	Scp2 Msn Flna
0.0987144	4	347	4.00439	Negative regulation of organelle organization	http://amigo.geneontology.org/amigo/term/GO:0010639	Cyrib Stmn1 Chmp4b Cfl1
0.0988203	2	71	9.78538	Regulation of T cell mediated immunity	http://amigo.geneontology.org/amigo/term/GO:0002709	Cyrib Hspd1
0.100404	5	530	3.27718	Regulation of cytoskeleton organization	http://amigo.geneontology.org/amigo/term/GO:0051493	Cyrib Stmn1 Flna Chmp4b Cfl1
0.1007	2	72	9.64947	Positive regulation of interferon-gamma production	http://amigo.geneontology.org/amigo/term/GO:0032729	Cyrib Hspd1
0.1007	2	72	9.64947	Alternative mRNA splicing, via spliceosome	http://amigo.geneontology.org/amigo/term/GO:0000380	Sfpq Hnrnpa1
0.104143	1	7	49.6259	Retinal pigment epithelium development	http://amigo.geneontology.org/amigo/term/GO:0003406	Tbc1d32
0.104143	1	7	49.6259	Cellular response to salt	http://amigo.geneontology.org/amigo/term/GO:1902075	Hnrnpa1
0.104143	3	198	5.26335	Regulation of organelle assembly	http://amigo.geneontology.org/amigo/term/GO:1902115	Msn Atxn2l Chmp4b
0.104143	1	7	49.6259	Positive regulation of oxidative stress-induced intrinsic apoptotic signaling pathway	http://amigo.geneontology.org/amigo/term/GO:1902177	Sfpq
0.104143	1	7	49.6259	Protein localization to bicellular tight junction	http://amigo.geneontology.org/amigo/term/GO:1902396	Flna
0.104143	1	7	49.6259	Regulation of protein lipidation	http://amigo.geneontology.org/amigo/term/GO:1903059	Dbi
0.104143	1	7	49.6259	Response to sodium arsenite	http://amigo.geneontology.org/amigo/term/GO:1903935	Hnrnpa1
0.104143	3	199	5.2369	Regulation of protein localization to membrane	http://amigo.geneontology.org/amigo/term/GO:1905475	Actb Lgals3 Ddi2
0.104143	1	7	49.6259	Cholangiocyte proliferation	http://amigo.geneontology.org/amigo/term/GO:1990705	Mki67
0.104143	1	7	49.6259	Positive regulation of integrin-mediated signaling pathway	http://amigo.geneontology.org/amigo/term/GO:2001046	Flna
0.104143	2	75	9.26349	Fatty acid beta-oxidation	http://amigo.geneontology.org/amigo/term/GO:0006635	Dbi Scp2
0.104143	4	358	3.88135	Purine ribonucleotide metabolic process	http://amigo.geneontology.org/amigo/term/GO:0009150	Nme2 Atp5j Scp2 Ak2
0.104143	2	74	9.38867	Ribonucleoside triphosphate biosynthetic process	http://amigo.geneontology.org/amigo/term/GO:0009201	Nme2 Atp5j
0.104143	1	7	49.6259	Negative regulation of transcription by RNA polymerase I	http://amigo.geneontology.org/amigo/term/GO:0016479	Flna
0.104143	1	7	49.6259	Negative regulation of fatty acid beta-oxidation	http://amigo.geneontology.org/amigo/term/GO:0031999	Dbi
0.104143	6	739	2.82041	Cell junction organization	http://amigo.geneontology.org/amigo/term/GO:0034330	Actb Flna Chmp4b C5ar1 Cd177 Cfl1
0.104143	1	7	49.6259	T cell mediated immune response to tumor cell	http://amigo.geneontology.org/amigo/term/GO:0002424	Hspd1
0.104143	2	74	9.38867	Leukocyte degranulation	http://amigo.geneontology.org/amigo/term/GO:0043299	Cd177 Fcer1g
0.104143	2	74	9.38867	Cellular component maintenance	http://amigo.geneontology.org/amigo/term/GO:0043954	Cd177 Cfl1
0.104143	5	537	3.23446	Nucleobase-containing small molecule metabolic process	http://amigo.geneontology.org/amigo/term/GO:0055086	Nme2 Atp5j Scp2 Ak2 G6pdx
0.104143	1	7	49.6259	Regulation of T cell mediated immune response to tumor cell	http://amigo.geneontology.org/amigo/term/GO:0002840	Hspd1
0.104143	1	7	49.6259	Regulation of atrial cardiac muscle cell membrane repolarization	http://amigo.geneontology.org/amigo/term/GO:0060372	Flna
0.105183	2	76	9.1416	Regulation of oxidative stress-induced cell death	http://amigo.geneontology.org/amigo/term/GO:1903201	P4hb Sfpq
0.105183	4	361	3.8491	Regulation of actin cytoskeleton organization	http://amigo.geneontology.org/amigo/term/GO:0032956	Cyrib Stmn1 Flna Cfl1
0.105659	4	362	3.83846	Regulation of neuron death	http://amigo.geneontology.org/amigo/term/GO:1901214	Hspd1 G6pdx Chmp4b C5ar1
0.106362	4	363	3.82789	Regulation of cation transmembrane transport	http://amigo.geneontology.org/amigo/term/GO:1904062	Dbi Flna G6pdx Cfl1
0.107066	4	364	3.81737	Response to lipopolysaccharide	http://amigo.geneontology.org/amigo/term/GO:0032496	Mpo Hspd1 Ncl Vim
0.107929	3	204	5.10854	Postsynapse organization	http://amigo.geneontology.org/amigo/term/GO:0099173	Actb Chmp4b Cfl1
0.107929	3	204	5.10854	Regulation of cell size	http://amigo.geneontology.org/amigo/term/GO:0008361	Msn Rpl4 Cfl1
0.107952	5	551	3.15228	Regulation of anatomical structure size	http://amigo.geneontology.org/amigo/term/GO:0090066	Cyrib Msn G6pdx Rpl4 Cfl1
0.111243	1	8	43.4226	Establishment of Sertoli cell barrier	http://amigo.geneontology.org/amigo/term/GO:0097368	Flna
0.111243	1	8	43.4226	Regulation of Schwann cell migration	http://amigo.geneontology.org/amigo/term/GO:1900147	Vim
0.111243	1	8	43.4226	Negative regulation of lamellipodium organization	http://amigo.geneontology.org/amigo/term/GO:1902744	Cfl1
0.111243	1	8	43.4226	DNA topological change	http://amigo.geneontology.org/amigo/term/GO:0006265	Top1
0.111243	1	8	43.4226	Positive regulation of NMDA glutamate receptor activity	http://amigo.geneontology.org/amigo/term/GO:1904783	Cfl1
0.111243	1	8	43.4226	Negative regulation of guanyl-nucleotide exchange factor activity	http://amigo.geneontology.org/amigo/term/GO:1905098	Stmn1
0.111243	1	8	43.4226	Positive regulation of early endosome to late endosome transport	http://amigo.geneontology.org/amigo/term/GO:2000643	Msn
0.111243	1	8	43.4226	Luteolysis	http://amigo.geneontology.org/amigo/term/GO:0001554	Hspa5
0.111243	1	8	43.4226	Nucleoside diphosphate biosynthetic process	http://amigo.geneontology.org/amigo/term/GO:0009133	Ak2
0.111243	1	8	43.4226	Positive regulation of sequestering of triglyceride	http://amigo.geneontology.org/amigo/term/GO:0010890	Plin3
0.111243	1	8	43.4226	Posttranslational protein targeting to membrane, translocation	http://amigo.geneontology.org/amigo/term/GO:0031204	Hspa5
0.111243	1	8	43.4226	Regulation of intracellular sterol transport	http://amigo.geneontology.org/amigo/term/GO:0032380	Scp2
0.111243	1	8	43.4226	Regulation of intracellular cholesterol transport	http://amigo.geneontology.org/amigo/term/GO:0032383	Scp2
0.111243	5	558	3.11273	Immune effector process	http://amigo.geneontology.org/amigo/term/GO:0002252	Mpo Cyrib Hspd1 Cd177 Fcer1g
0.111243	1	8	43.4226	Schwann cell migration	http://amigo.geneontology.org/amigo/term/GO:0036135	Vim
0.111243	1	8	43.4226	Antigen processing and presentation of exogenous peptide antigen via MHC class I	http://amigo.geneontology.org/amigo/term/GO:0042590	Fcer1g
0.111243	3	208	5.0103	Cell-cell junction organization	http://amigo.geneontology.org/amigo/term/GO:0045216	Actb Flna Cd177
0.111243	1	8	43.4226	DATP metabolic process	http://amigo.geneontology.org/amigo/term/GO:0046060	Ak2
0.111243	5	562	3.09058	Regulation of cell activation	http://amigo.geneontology.org/amigo/term/GO:0050865	Cyrib Hspd1 Lgals3 Cd177 Fcer1g
0.111243	1	8	43.4226	Norepinephrine uptake	http://amigo.geneontology.org/amigo/term/GO:0051620	Actb
0.111243	1	8	43.4226	Positive regulation of hypersensitivity	http://amigo.geneontology.org/amigo/term/GO:0002885	Fcer1g
0.112366	4	376	3.69554	Ribonucleotide metabolic process	http://amigo.geneontology.org/amigo/term/GO:0009259	Nme2 Atp5j Scp2 Ak2
0.112972	3	212	4.91577	Regulation of leukocyte migration	http://amigo.geneontology.org/amigo/term/GO:0002685	Msn C5ar1 Lgals3
0.11533	3	214	4.86983	Chromatin remodeling	http://amigo.geneontology.org/amigo/term/GO:0006338	H1f1 H2ac19 Top1
0.11533	2	83	8.37063	Purine ribonucleoside triphosphate metabolic process	http://amigo.geneontology.org/amigo/term/GO:0009205	Nme2 Atp5j
0.11533	2	83	8.37063	Astrocyte differentiation	http://amigo.geneontology.org/amigo/term/GO:0048708	Vim C5ar1
0.115626	4	381	3.64704	Regulation of supramolecular fiber organization	http://amigo.geneontology.org/amigo/term/GO:1902903	Cyrib Stmn1 Flna Cfl1
0.115626	3	215	4.84718	Regulation of cell-substrate adhesion	http://amigo.geneontology.org/amigo/term/GO:0010810	P4hb Flna Cfl1
0.115626	6	777	2.68248	Regulation of immune response	http://amigo.geneontology.org/amigo/term/GO:0050776	Cyrib Hspd1 Sfpq C5ar1 Cd177 Fcer1g
0.116882	5	573	3.03125	Positive regulation of cell motility	http://amigo.geneontology.org/amigo/term/GO:2000147	Hspa5 Flna C5ar1 Lgals3 Cfl1
0.116882	2	84	8.27098	Biological process involved in interaction with symbiont	http://amigo.geneontology.org/amigo/term/GO:0051702	Hspd1 Cfl1
0.117697	1	9	38.5979	Atrial cardiac muscle cell membrane repolarization	http://amigo.geneontology.org/amigo/term/GO:0099624	Flna
0.117697	2	85	8.17367	Regulation of cellular response to oxidative stress	http://amigo.geneontology.org/amigo/term/GO:1900407	P4hb Sfpq
0.117697	1	9	38.5979	Regulation of protein localization to early endosome	http://amigo.geneontology.org/amigo/term/GO:1902965	Msn
0.117697	1	9	38.5979	Positive regulation of protein localization to early endosome	http://amigo.geneontology.org/amigo/term/GO:1902966	Msn
0.117697	4	385	3.60915	Purine nucleotide metabolic process	http://amigo.geneontology.org/amigo/term/GO:0006163	Nme2 Atp5j Scp2 Ak2
0.117697	1	9	38.5979	Regulation of IRE1-mediated unfolded protein response	http://amigo.geneontology.org/amigo/term/GO:1903894	Hspa5
0.117697	2	85	8.17367	Nucleoside triphosphate biosynthetic process	http://amigo.geneontology.org/amigo/term/GO:0009142	Nme2 Atp5j
0.117697	2	85	8.17367	Morphogenesis of a polarized epithelium	http://amigo.geneontology.org/amigo/term/GO:0001738	Actb Msn
0.117697	1	9	38.5979	Regulation of cytoplasmic mRNA processing body assembly	http://amigo.geneontology.org/amigo/term/GO:0010603	Atxn2l
0.117697	2	85	8.17367	Response to activity	http://amigo.geneontology.org/amigo/term/GO:0014823	Atp5j Hspd1
0.117697	1	9	38.5979	Neural fold formation	http://amigo.geneontology.org/amigo/term/GO:0001842	Cfl1
0.117697	1	9	38.5979	Regulation of intracellular lipid transport	http://amigo.geneontology.org/amigo/term/GO:0032377	Scp2
0.117697	2	85	8.17367	Lens development in camera-type eye	http://amigo.geneontology.org/amigo/term/GO:0002088	Vim Tbc1d32
0.117697	1	9	38.5979	Embryonic cleavage	http://amigo.geneontology.org/amigo/term/GO:0040016	Top1
0.117697	1	9	38.5979	Regulation of neutrophil degranulation	http://amigo.geneontology.org/amigo/term/GO:0043313	Cd177
0.117697	1	9	38.5979	Platelet degranulation	http://amigo.geneontology.org/amigo/term/GO:0002576	Fcer1g
0.117697	5	578	3.00503	Cell division	http://amigo.geneontology.org/amigo/term/GO:0051301	Ccdc124 Stmn1 Chmp4b Cfl1 Top1
0.117697	1	9	38.5979	Cellular response to muramyl dipeptide	http://amigo.geneontology.org/amigo/term/GO:0071225	Vim
0.118714	3	221	4.71558	Protein import	http://amigo.geneontology.org/amigo/term/GO:0017038	Hspd1 Flna Cfl1
0.118994	7	1014	2.39809	Central nervous system development	http://amigo.geneontology.org/amigo/term/GO:0007417	Dbi Vim Hspa5 Stmn1 Flna Marcksl1 C5ar1
0.118994	2	87	7.98577	Positive regulation of lipid transport	http://amigo.geneontology.org/amigo/term/GO:0032370	Dbi Scp2
0.118994	6	792	2.63167	Cellular component morphogenesis	http://amigo.geneontology.org/amigo/term/GO:0032989	Vim Stmn1 Actb Rpl4 Cfl1 Rpl24
0.120492	3	223	4.67329	Regulation of endocytosis	http://amigo.geneontology.org/amigo/term/GO:0030100	H1f1 Lgals3 Cd177
0.121383	3	224	4.65242	Response to reactive oxygen species	http://amigo.geneontology.org/amigo/term/GO:0000302	Mpo Hspd1 Cfl1
0.121383	3	224	4.65242	Mesenchymal cell differentiation	http://amigo.geneontology.org/amigo/term/GO:0048762	Hnrnpab Flna Cfl1
0.122946	2	89	7.80631	Positive regulation of calcium ion transmembrane transport	http://amigo.geneontology.org/amigo/term/GO:1904427	Dbi G6pdx
0.123269	5	590	2.94391	Positive regulation of locomotion	http://amigo.geneontology.org/amigo/term/GO:0040017	Hspa5 Flna C5ar1 Lgals3 Cfl1
0.123649	1	10	34.7381	Positive regulation of sterol biosynthetic process	http://amigo.geneontology.org/amigo/term/GO:0106120	Scp2
0.123649	1	10	34.7381	Positive regulation of transcription of nucleolar large rRNA by RNA polymerase I	http://amigo.geneontology.org/amigo/term/GO:1901838	Ncl
0.123649	1	10	34.7381	UTP biosynthetic process	http://amigo.geneontology.org/amigo/term/GO:0006228	Nme2
0.123649	2	91	7.63475	Regulation of leukocyte apoptotic process	http://amigo.geneontology.org/amigo/term/GO:2000106	Lgals3 Fcer1g
0.123649	1	10	34.7381	Negative regulation of fatty acid transport	http://amigo.geneontology.org/amigo/term/GO:2000192	Atp5j
0.123649	3	228	4.5708	Receptor-mediated endocytosis	http://amigo.geneontology.org/amigo/term/GO:0006898	Ifitm3 H1f1 Fcer1g
0.123649	2	91	7.63475	Ribonucleoside triphosphate metabolic process	http://amigo.geneontology.org/amigo/term/GO:0009199	Nme2 Atp5j
0.123649	2	91	7.63475	Phospholipid transport	http://amigo.geneontology.org/amigo/term/GO:0015914	Dbi Scp2
0.123649	1	10	34.7381	Peptidyl-proline hydroxylation to 4-hydroxy-L-proline	http://amigo.geneontology.org/amigo/term/GO:0018401	P4hb
0.123649	1	10	34.7381	Nuclear membrane reassembly	http://amigo.geneontology.org/amigo/term/GO:0031468	Chmp4b
0.123649	1	10	34.7381	Positive regulation of cholesterol biosynthetic process	http://amigo.geneontology.org/amigo/term/GO:0045542	Scp2
0.123649	1	10	34.7381	Positive regulation of sister chromatid cohesion	http://amigo.geneontology.org/amigo/term/GO:0045876	Sfpq
0.123649	2	91	7.63475	Positive regulation of lipid biosynthetic process	http://amigo.geneontology.org/amigo/term/GO:0046889	Dbi Scp2
0.123649	1	10	34.7381	Respiratory burst involved in defense response	http://amigo.geneontology.org/amigo/term/GO:0002679	Mpo
0.123649	1	10	34.7381	Bergmann glial cell differentiation	http://amigo.geneontology.org/amigo/term/GO:0060020	Vim
0.123649	1	10	34.7381	Positive regulation of acute inflammatory response to antigenic stimulus	http://amigo.geneontology.org/amigo/term/GO:0002866	Fcer1g
0.123649	3	229	4.55084	Cellular response to molecule of bacterial origin	http://amigo.geneontology.org/amigo/term/GO:0071219	Cyrib Ncl Vim
0.123649	1	10	34.7381	Regulation of arachidonic acid secretion	http://amigo.geneontology.org/amigo/term/GO:0090237	Atp5j
0.124761	6	810	2.57319	Mitotic cell cycle	http://amigo.geneontology.org/amigo/term/GO:0000278	Stmn1 Mki67 Flna Chmp4b Cfl1 Rpl24
0.125323	2	92	7.55176	Macrophage activation	http://amigo.geneontology.org/amigo/term/GO:0042116	Hspd1 C5ar1
0.126564	4	405	3.43092	Regulation of cellular component size	http://amigo.geneontology.org/amigo/term/GO:0032535	Cyrib Msn Rpl4 Cfl1
0.126849	2	93	7.47056	Mitochondrial transmembrane transport	http://amigo.geneontology.org/amigo/term/GO:1990542	Atp5j Hspd1
0.126849	2	93	7.47056	Positive regulation of cell morphogenesis involved in differentiation	http://amigo.geneontology.org/amigo/term/GO:0010770	P4hb Flna
0.126849	4	406	3.42247	Purine-containing compound metabolic process	http://amigo.geneontology.org/amigo/term/GO:0072521	Nme2 Atp5j Scp2 Ak2
0.127551	4	407	3.41406	Regulation of actin filament-based process	http://amigo.geneontology.org/amigo/term/GO:0032970	Cyrib Stmn1 Flna Cfl1
0.128341	3	234	4.4536	Regulation of protein polymerization	http://amigo.geneontology.org/amigo/term/GO:0032271	Cyrib Stmn1 Cfl1
0.128473	1	11	31.5801	Stress response to metal ion	http://amigo.geneontology.org/amigo/term/GO:0097501	Hspa5
0.128473	2	94	7.39108	Regulation of response to oxidative stress	http://amigo.geneontology.org/amigo/term/GO:1902882	P4hb Sfpq
0.128473	1	11	31.5801	Protein localization to early endosome	http://amigo.geneontology.org/amigo/term/GO:1902946	Msn
0.128473	1	11	31.5801	GTP biosynthetic process	http://amigo.geneontology.org/amigo/term/GO:0006183	Nme2
0.128473	1	11	31.5801	Regulation of guanyl-nucleotide exchange factor activity	http://amigo.geneontology.org/amigo/term/GO:1905097	Stmn1
0.128473	2	96	7.2371	Monoamine transport	http://amigo.geneontology.org/amigo/term/GO:0015844	Actb Fcer1g
0.128473	1	11	31.5801	Nucleoside transport	http://amigo.geneontology.org/amigo/term/GO:0015858	Ddi2
0.128473	3	235	4.43465	Regulation of exocytosis	http://amigo.geneontology.org/amigo/term/GO:0017157	Cd177 Fcer1g Ddi2
0.128473	1	11	31.5801	Peptidyl-histidine modification	http://amigo.geneontology.org/amigo/term/GO:0018202	Nme2
0.128473	1	11	31.5801	Antigen processing and presentation of exogenous peptide antigen via MHC class II	http://amigo.geneontology.org/amigo/term/GO:0019886	Fcer1g
0.128473	1	11	31.5801	Positive regulation of actin filament depolymerization	http://amigo.geneontology.org/amigo/term/GO:0030836	Cfl1
0.128473	1	11	31.5801	Inositol trisphosphate biosynthetic process	http://amigo.geneontology.org/amigo/term/GO:0032959	Scp2
0.128473	1	11	31.5801	Cytoplasmic translational elongation	http://amigo.geneontology.org/amigo/term/GO:0002182	Rplp2
0.128473	1	11	31.5801	Low-density lipoprotein particle remodeling	http://amigo.geneontology.org/amigo/term/GO:0034374	Mpo
0.128473	2	95	7.31328	Cellular response to unfolded protein	http://amigo.geneontology.org/amigo/term/GO:0034620	Hspd1 Hspa5
0.128473	2	96	7.2371	Myeloid cell activation involved in immune response	http://amigo.geneontology.org/amigo/term/GO:0002275	Cd177 Fcer1g
0.128473	2	96	7.2371	Cell death in response to oxidative stress	http://amigo.geneontology.org/amigo/term/GO:0036473	P4hb Sfpq
0.128473	2	96	7.2371	T cell mediated immunity	http://amigo.geneontology.org/amigo/term/GO:0002456	Cyrib Hspd1
0.128473	2	96	7.2371	Maintenance of protein location	http://amigo.geneontology.org/amigo/term/GO:0045185	Hspa5 Flna
0.128473	1	11	31.5801	Positive regulation of viral entry into host cell	http://amigo.geneontology.org/amigo/term/GO:0046598	P4hb
0.128473	1	11	31.5801	Regulation of hypersensitivity	http://amigo.geneontology.org/amigo/term/GO:0002883	Fcer1g
0.128473	1	11	31.5801	Positive regulation by symbiont of entry into host	http://amigo.geneontology.org/amigo/term/GO:0075294	P4hb
0.130696	2	97	7.16249	Protein deacetylation	http://amigo.geneontology.org/amigo/term/GO:0006476	Sfpq Flna
0.131867	1	12	28.9484	Dendritic transport	http://amigo.geneontology.org/amigo/term/GO:0098935	Sfpq
0.131867	3	245	4.25364	Negative regulation of neuron death	http://amigo.geneontology.org/amigo/term/GO:1901215	Hspd1 Chmp4b C5ar1
0.131867	1	12	28.9484	Regulation of calcium ion transmembrane transport via high voltage-gated calcium channel	http://amigo.geneontology.org/amigo/term/GO:1902514	G6pdx
0.131867	1	12	28.9484	Regulation of neutrophil activation	http://amigo.geneontology.org/amigo/term/GO:1902563	Cd177
0.131867	1	12	28.9484	Regulation of tau-protein kinase activity	http://amigo.geneontology.org/amigo/term/GO:1902947	C5ar1
0.131867	1	12	28.9484	Regulation of dendritic spine maintenance	http://amigo.geneontology.org/amigo/term/GO:1902950	Cfl1
0.131867	1	12	28.9484	Positive regulation of phospholipid transport	http://amigo.geneontology.org/amigo/term/GO:2001140	Dbi
0.131867	2	99	7.0178	Fatty acid catabolic process	http://amigo.geneontology.org/amigo/term/GO:0009062	Dbi Scp2
0.131867	1	12	28.9484	Purine deoxyribonucleoside triphosphate metabolic process	http://amigo.geneontology.org/amigo/term/GO:0009215	Ak2
0.131867	1	12	28.9484	Regulation of sequestering of triglyceride	http://amigo.geneontology.org/amigo/term/GO:0010889	Plin3
0.131867	4	418	3.32422	Regulation of metal ion transport	http://amigo.geneontology.org/amigo/term/GO:0010959	Dbi Flna G6pdx Lgals3
0.131867	3	246	4.23635	Viral life cycle	http://amigo.geneontology.org/amigo/term/GO:0019058	P4hb Ifitm3 Chmp4b
0.131867	1	12	28.9484	Hindbrain radial glia guided cell migration	http://amigo.geneontology.org/amigo/term/GO:0021932	Flna
0.131867	3	243	4.28865	Epithelial cell development	http://amigo.geneontology.org/amigo/term/GO:0002064	Vim Msn Flna
0.131867	5	618	2.81053	Microtubule cytoskeleton organization	http://amigo.geneontology.org/amigo/term/GO:0000226	Stmn1 Flna Tbc1d32 Chmp4b Cfl1
0.131867	1	12	28.9484	Adherens junction assembly	http://amigo.geneontology.org/amigo/term/GO:0034333	Actb
0.131867	1	12	28.9484	Sterol import	http://amigo.geneontology.org/amigo/term/GO:0035376	Scp2
0.131867	1	12	28.9484	Maintenance of protein localization in endoplasmic reticulum	http://amigo.geneontology.org/amigo/term/GO:0035437	Hspa5
0.131867	1	12	28.9484	Phosphatidylcholine acyl-chain remodeling	http://amigo.geneontology.org/amigo/term/GO:0036151	Dbi
0.131867	1	12	28.9484	Viral budding via host ESCRT complex	http://amigo.geneontology.org/amigo/term/GO:0039702	Chmp4b
0.131867	1	12	28.9484	Regulation of Golgi to plasma membrane protein transport	http://amigo.geneontology.org/amigo/term/GO:0042996	Ddi2
0.131867	1	12	28.9484	Neutrophil degranulation	http://amigo.geneontology.org/amigo/term/GO:0043312	Cd177
0.131867	1	12	28.9484	Negative regulation of cell size	http://amigo.geneontology.org/amigo/term/GO:0045792	Cfl1
0.131867	2	98	7.08941	Positive regulation of exocytosis	http://amigo.geneontology.org/amigo/term/GO:0045921	Cd177 Fcer1g
0.131867	1	12	28.9484	UTP metabolic process	http://amigo.geneontology.org/amigo/term/GO:0046051	Nme2
0.131867	1	12	28.9484	Negative regulation of fatty acid oxidation	http://amigo.geneontology.org/amigo/term/GO:0046322	Dbi
0.131867	1	12	28.9484	Hepatocyte growth factor receptor signaling pathway	http://amigo.geneontology.org/amigo/term/GO:0048012	Stmn1
0.131867	1	12	28.9484	Thrombin-activated receptor signaling pathway	http://amigo.geneontology.org/amigo/term/GO:0070493	Stmn1
0.131867	1	12	28.9484	Cholesterol import	http://amigo.geneontology.org/amigo/term/GO:0070508	Scp2
0.131867	1	12	28.9484	Cellular response to hydroxyurea	http://amigo.geneontology.org/amigo/term/GO:0072711	Ddi2
0.131867	1	12	28.9484	Positive regulation of cholesterol metabolic process	http://amigo.geneontology.org/amigo/term/GO:0090205	Scp2
0.13252	3	247	4.2192	Positive regulation of defense response	http://amigo.geneontology.org/amigo/term/GO:0031349	Hspd1 Sfpq Fcer1g
0.13252	4	426	3.26179	Nuclear division	http://amigo.geneontology.org/amigo/term/GO:0000280	Mki67 Flna Chmp4b Rpl24
0.13252	2	101	6.87883	Myeloid leukocyte mediated immunity	http://amigo.geneontology.org/amigo/term/GO:0002444	Cd177 Fcer1g
0.13433	7	1079	2.25363	Cell cycle process	http://amigo.geneontology.org/amigo/term/GO:0022402	Sfpq Stmn1 Mki67 Flna Chmp4b Cfl1 Rpl24
0.135739	8	1323	2.10057	Cellular response to endogenous stimulus	http://amigo.geneontology.org/amigo/term/GO:0071495	Ncl Vim Hspa5 Actb Zyx Flna Eef1a1 Cfl1
0.135893	3	250	4.16857	Lymphocyte mediated immunity	http://amigo.geneontology.org/amigo/term/GO:0002449	Cyrib Hspd1 Fcer1g
0.136203	1	13	26.7216	Negative regulation of endoplasmic reticulum unfolded protein response	http://amigo.geneontology.org/amigo/term/GO:1900102	Hspa5
0.136203	1	13	26.7216	Positive regulation of cytoplasmic transport	http://amigo.geneontology.org/amigo/term/GO:1903651	Msn
0.136203	1	13	26.7216	Positive regulation of protein localization to endosome	http://amigo.geneontology.org/amigo/term/GO:1905668	Msn
0.136203	1	13	26.7216	Cellular response to insulin-like growth factor stimulus	http://amigo.geneontology.org/amigo/term/GO:1990314	Cfl1
0.136203	1	13	26.7216	Regulation of phospholipid transport	http://amigo.geneontology.org/amigo/term/GO:2001138	Dbi
0.136203	1	13	26.7216	Response to yeast	http://amigo.geneontology.org/amigo/term/GO:0001878	Mpo
0.136203	1	13	26.7216	Lateral ventricle development	http://amigo.geneontology.org/amigo/term/GO:0021670	Dbi
0.136203	1	13	26.7216	Fc-gamma receptor signaling pathway	http://amigo.geneontology.org/amigo/term/GO:0038094	Fcer1g
0.136203	1	13	26.7216	Complement receptor mediated signaling pathway	http://amigo.geneontology.org/amigo/term/GO:0002430	C5ar1
0.136203	1	13	26.7216	Apical protein localization	http://amigo.geneontology.org/amigo/term/GO:0045176	Actb
0.136203	2	103	6.74526	Viral entry into host cell	http://amigo.geneontology.org/amigo/term/GO:0046718	P4hb Ifitm3
0.136203	1	13	26.7216	Nucleoside monophosphate phosphorylation	http://amigo.geneontology.org/amigo/term/GO:0046940	Ak2
0.136203	1	13	26.7216	Actin crosslink formation	http://amigo.geneontology.org/amigo/term/GO:0051764	Flna
0.136203	1	13	26.7216	Negative regulation of cell growth involved in cardiac muscle cell development	http://amigo.geneontology.org/amigo/term/GO:0061052	G6pdx
0.136203	1	13	26.7216	Calcium ion transmembrane transport via high voltage-gated calcium channel	http://amigo.geneontology.org/amigo/term/GO:0061577	G6pdx
0.136203	1	13	26.7216	Lens fiber cell development	http://amigo.geneontology.org/amigo/term/GO:0070307	Vim
0.136203	1	13	26.7216	Cellular response to manganese ion	http://amigo.geneontology.org/amigo/term/GO:0071287	Hspa5
0.136203	5	637	2.7267	Cellular response to organonitrogen compound	http://amigo.geneontology.org/amigo/term/GO:0071417	Vim Hspa5 Actb Flna Cfl1
0.136203	1	13	26.7216	Response to hydroxyurea	http://amigo.geneontology.org/amigo/term/GO:0072710	Ddi2
0.136203	1	13	26.7216	Membrane repolarization during cardiac muscle cell action potential	http://amigo.geneontology.org/amigo/term/GO:0086013	Flna
0.136203	3	252	4.13549	Establishment of protein localization to membrane	http://amigo.geneontology.org/amigo/term/GO:0090150	Hspa5 Chmp4b Ddi2
0.138047	2	106	6.55436	Nucleosome assembly	http://amigo.geneontology.org/amigo/term/GO:0006334	H1f1 H2ac19
0.138047	2	106	6.55436	Regulation of interferon-gamma production	http://amigo.geneontology.org/amigo/term/GO:0032649	Cyrib Hspd1
0.138047	2	106	6.55436	Substrate adhesion-dependent cell spreading	http://amigo.geneontology.org/amigo/term/GO:0034446	P4hb Flna
0.139465	2	109	6.37396	Regulation of postsynapse organization	http://amigo.geneontology.org/amigo/term/GO:0099175	Chmp4b Cfl1
0.139465	1	14	24.8129	Positive regulation of viral release from host cell	http://amigo.geneontology.org/amigo/term/GO:1902188	Chmp4b
0.139465	1	14	24.8129	Pentose-phosphate shunt	http://amigo.geneontology.org/amigo/term/GO:0006098	G6pdx
0.139465	1	14	24.8129	Negative regulation of autophagosome assembly	http://amigo.geneontology.org/amigo/term/GO:1902902	Chmp4b
0.139465	2	108	6.43298	Nucleoside diphosphate phosphorylation	http://amigo.geneontology.org/amigo/term/GO:0006165	Nme2 Ak2
0.139465	1	14	24.8129	CTP biosynthetic process	http://amigo.geneontology.org/amigo/term/GO:0006241	Nme2
0.139465	1	14	24.8129	Regulation of protein localization to endosome	http://amigo.geneontology.org/amigo/term/GO:1905666	Msn
0.139465	1	14	24.8129	NADPH regeneration	http://amigo.geneontology.org/amigo/term/GO:0006740	G6pdx
0.139465	1	14	24.8129	ER overload response	http://amigo.geneontology.org/amigo/term/GO:0006983	Hspa5
0.139465	4	442	3.14372	Lipid localization	http://amigo.geneontology.org/amigo/term/GO:0010876	Atp5j Plin3 Dbi Scp2
0.139465	1	14	24.8129	Nucleosome positioning	http://amigo.geneontology.org/amigo/term/GO:0016584	H1f1
0.139465	1	14	24.8129	Optic nerve development	http://amigo.geneontology.org/amigo/term/GO:0021554	Rpl24
0.139465	1	14	24.8129	Nuclear body organization	http://amigo.geneontology.org/amigo/term/GO:0030575	Serbp1
0.139465	1	14	24.8129	Sequestering of triglyceride	http://amigo.geneontology.org/amigo/term/GO:0030730	Plin3
0.139465	1	14	24.8129	Response to peptidoglycan	http://amigo.geneontology.org/amigo/term/GO:0032494	C5ar1
0.139465	2	107	6.4931	Interferon-gamma production	http://amigo.geneontology.org/amigo/term/GO:0032609	Cyrib Hspd1
0.139465	2	107	6.4931	Protein deacylation	http://amigo.geneontology.org/amigo/term/GO:0035601	Sfpq Flna
0.139465	1	14	24.8129	IRE1-mediated unfolded protein response	http://amigo.geneontology.org/amigo/term/GO:0036498	Hspa5
0.139465	3	258	4.03931	Regulation of neuron apoptotic process	http://amigo.geneontology.org/amigo/term/GO:0043523	Hspd1 G6pdx C5ar1
0.139465	2	107	6.4931	Entry into host	http://amigo.geneontology.org/amigo/term/GO:0044409	P4hb Ifitm3
0.139465	1	14	24.8129	Hypersensitivity	http://amigo.geneontology.org/amigo/term/GO:0002524	Fcer1g
0.139465	1	14	24.8129	Positive regulation of axon regeneration	http://amigo.geneontology.org/amigo/term/GO:0048680	Flna
0.139465	1	14	24.8129	Cellular response to electrical stimulus	http://amigo.geneontology.org/amigo/term/GO:0071257	Actb
0.139465	1	14	24.8129	Positive regulation of podosome assembly	http://amigo.geneontology.org/amigo/term/GO:0071803	Msn
0.139465	1	14	24.8129	Neutrophil extravasation	http://amigo.geneontology.org/amigo/term/GO:0072672	Cd177
0.139465	1	14	24.8129	Tubulin deacetylation	http://amigo.geneontology.org/amigo/term/GO:0090042	Flna
0.139465	1	14	24.8129	Membrane fission	http://amigo.geneontology.org/amigo/term/GO:0090148	Chmp4b
0.140139	3	262	3.97764	DNA conformation change	http://amigo.geneontology.org/amigo/term/GO:0071103	H1f1 H2ac19 Top1
0.140829	2	110	6.31602	Regulation of cell morphogenesis involved in differentiation	http://amigo.geneontology.org/amigo/term/GO:0010769	P4hb Flna
0.141024	3	263	3.96252	Adaptive immune response based on somatic recombination of immune receptors built from immunoglobulin superfamily domains	http://amigo.geneontology.org/amigo/term/GO:0002460	Cyrib Hspd1 Fcer1g
0.141849	2	111	6.25912	Macromolecule deacylation	http://amigo.geneontology.org/amigo/term/GO:0098732	Sfpq Flna
0.141849	6	881	2.36582	RNA processing	http://amigo.geneontology.org/amigo/term/GO:0006396	Ncl Sfpq Hnrnph2 Hnrnpa1 Lgals3 Rps28
0.141849	2	111	6.25912	Fatty acid oxidation	http://amigo.geneontology.org/amigo/term/GO:0019395	Dbi Scp2
0.141849	2	111	6.25912	Nucleotide phosphorylation	http://amigo.geneontology.org/amigo/term/GO:0046939	Nme2 Ak2
0.141849	2	111	6.25912	Spindle assembly	http://amigo.geneontology.org/amigo/term/GO:0051225	Flna Chmp4b
0.142837	1	15	23.1587	Regulation of transcription of nucleolar large rRNA by RNA polymerase I	http://amigo.geneontology.org/amigo/term/GO:1901836	Ncl
0.142837	1	15	23.1587	Pyrimidine ribonucleoside triphosphate biosynthetic process	http://amigo.geneontology.org/amigo/term/GO:0009209	Nme2
0.142837	1	15	23.1587	Immunological synapse formation	http://amigo.geneontology.org/amigo/term/GO:0001771	Msn
0.142837	1	15	23.1587	Serotonin secretion	http://amigo.geneontology.org/amigo/term/GO:0001820	Fcer1g
0.142837	1	15	23.1587	Pentose metabolic process	http://amigo.geneontology.org/amigo/term/GO:0019321	G6pdx
0.142837	2	112	6.20323	Contractile actin filament bundle assembly	http://amigo.geneontology.org/amigo/term/GO:0030038	Stmn1 Zyx
0.142837	1	15	23.1587	Positive regulation of synaptic plasticity	http://amigo.geneontology.org/amigo/term/GO:0031915	Cfl1
0.142837	1	15	23.1587	Late endosome to vacuole transport via multivesicular body sorting pathway	http://amigo.geneontology.org/amigo/term/GO:0032511	Chmp4b
0.142837	1	15	23.1587	Negative regulation of viral transcription	http://amigo.geneontology.org/amigo/term/GO:0032897	Ifitm3
0.142837	1	15	23.1587	Negative regulation of circadian rhythm	http://amigo.geneontology.org/amigo/term/GO:0042754	Sfpq
0.142837	1	15	23.1587	Fc receptor mediated stimulatory signaling pathway	http://amigo.geneontology.org/amigo/term/GO:0002431	Fcer1g
0.142837	2	112	6.20323	Stress fiber assembly	http://amigo.geneontology.org/amigo/term/GO:0043149	Stmn1 Zyx
0.142837	1	15	23.1587	Positive regulation by host of viral process	http://amigo.geneontology.org/amigo/term/GO:0044794	Cfl1
0.142837	1	15	23.1587	Positive regulation of keratinocyte differentiation	http://amigo.geneontology.org/amigo/term/GO:0045618	Nme2
0.142837	1	15	23.1587	Regulation of lipoprotein metabolic process	http://amigo.geneontology.org/amigo/term/GO:0050746	Dbi
0.142837	1	15	23.1587	Smoothened signaling pathway involved in dorsal/ventral neural tube patterning	http://amigo.geneontology.org/amigo/term/GO:0060831	Tbc1d32
0.142837	1	15	23.1587	Positive regulation of neuron projection regeneration	http://amigo.geneontology.org/amigo/term/GO:0070572	Flna
0.142837	1	15	23.1587	Atrial cardiac muscle cell action potential	http://amigo.geneontology.org/amigo/term/GO:0086014	Flna
0.142837	1	15	23.1587	Atrial cardiac muscle cell to AV node cell signaling	http://amigo.geneontology.org/amigo/term/GO:0086026	Flna
0.142837	1	15	23.1587	Atrial cardiac muscle cell to AV node cell communication	http://amigo.geneontology.org/amigo/term/GO:0086066	Flna
0.143111	6	890	2.34189	Organophosphate metabolic process	http://amigo.geneontology.org/amigo/term/GO:0019637	Nme2 Atp5j Dbi Scp2 Ak2 G6pdx
0.143267	5	666	2.60797	Cellular response to growth factor stimulus	http://amigo.geneontology.org/amigo/term/GO:0071363	Ncl Hspa5 Zyx Eef1a1 Cfl1
0.143329	6	891	2.33927	Microtubule-based process	http://amigo.geneontology.org/amigo/term/GO:0007017	Sfpq Stmn1 Flna Tbc1d32 Chmp4b Cfl1
0.143371	2	114	6.0944	Glial cell development	http://amigo.geneontology.org/amigo/term/GO:0021782	Vim C5ar1
0.14499	3	271	3.84555	B cell activation	http://amigo.geneontology.org/amigo/term/GO:0042113	Hspd1 Tpd52 Skap2
0.145203	2	115	6.04141	Protein localization to cell junction	http://amigo.geneontology.org/amigo/term/GO:1902414	Actb Flna
0.145538	8	1380	2.0138	Positive regulation of developmental process	http://amigo.geneontology.org/amigo/term/GO:0051094	Nme2 P4hb Vim Hspa5 Flna Rpl4 C5ar1 Cfl1
0.146172	6	897	2.32362	Chromosome organization	http://amigo.geneontology.org/amigo/term/GO:0051276	Sfpq Mki67 Chmp4b H1f1 H2ac19 Top1
0.146552	1	16	21.7113	Catecholamine uptake	http://amigo.geneontology.org/amigo/term/GO:0090493	Actb
0.146552	1	16	21.7113	Modification of postsynaptic actin cytoskeleton	http://amigo.geneontology.org/amigo/term/GO:0098885	Cfl1
0.146552	1	16	21.7113	Regulation of rRNA processing	http://amigo.geneontology.org/amigo/term/GO:2000232	Ncl
0.146552	1	16	21.7113	N-glycan processing	http://amigo.geneontology.org/amigo/term/GO:0006491	Prkcsh
0.146552	3	274	3.80344	Protein targeting	http://amigo.geneontology.org/amigo/term/GO:0006605	Hspd1 Hspa5 Chmp4b
0.146552	7	1140	2.13304	Positive regulation of gene expression	http://amigo.geneontology.org/amigo/term/GO:0010628	Cyrib Hspd1 Ncl Vim Msn C5ar1 Fcer1g
0.146552	1	16	21.7113	Peptidyl-proline hydroxylation	http://amigo.geneontology.org/amigo/term/GO:0019511	P4hb
0.146552	1	16	21.7113	Negative regulation of microtubule polymerization	http://amigo.geneontology.org/amigo/term/GO:0031115	Stmn1
0.146552	1	16	21.7113	Regulation of prostaglandin secretion	http://amigo.geneontology.org/amigo/term/GO:0032306	Atp5j
0.146552	2	117	5.93814	Lipid oxidation	http://amigo.geneontology.org/amigo/term/GO:0034440	Dbi Scp2
0.146552	2	116	5.98933	Cellular response to topologically incorrect protein	http://amigo.geneontology.org/amigo/term/GO:0035967	Hspd1 Hspa5
0.146552	1	16	21.7113	Erythrocyte maturation	http://amigo.geneontology.org/amigo/term/GO:0043249	G6pdx
0.146552	3	273	3.81737	Regulation of calcium ion transport	http://amigo.geneontology.org/amigo/term/GO:0051924	Dbi G6pdx Lgals3
0.146552	1	16	21.7113	Positive regulation of inflammatory response to antigenic stimulus	http://amigo.geneontology.org/amigo/term/GO:0002863	Fcer1g
0.146552	1	16	21.7113	Midbody abscission	http://amigo.geneontology.org/amigo/term/GO:0061952	Chmp4b
0.146552	1	16	21.7113	Cellular response to antibiotic	http://amigo.geneontology.org/amigo/term/GO:0071236	Hspa5
0.146552	2	117	5.93814	Leukocyte apoptotic process	http://amigo.geneontology.org/amigo/term/GO:0071887	Lgals3 Fcer1g
0.146753	9	1648	1.8971	Cell cycle	http://amigo.geneontology.org/amigo/term/GO:0007049	Ccdc124 Sfpq Stmn1 Actb Mki67 Flna Chmp4b Cfl1 Rpl24
0.146753	3	276	3.77588	Organic hydroxy compound transport	http://amigo.geneontology.org/amigo/term/GO:0015850	Scp2 Actb Fcer1g
0.146753	3	276	3.77588	Skin development	http://amigo.geneontology.org/amigo/term/GO:0043588	Nme2 Dbi Stmn1
0.146753	2	118	5.88781	Negative regulation of developmental growth	http://amigo.geneontology.org/amigo/term/GO:0048640	G6pdx Cfl1
0.146753	2	118	5.88781	Cellular response to interferon-gamma	http://amigo.geneontology.org/amigo/term/GO:0071346	Vim Zyx
0.148538	3	278	3.74872	Mesenchyme development	http://amigo.geneontology.org/amigo/term/GO:0060485	Hnrnpab Flna Cfl1
0.149766	1	17	20.4342	Positive regulation of protein depolymerization	http://amigo.geneontology.org/amigo/term/GO:1901881	Cfl1
0.149766	4	472	2.94391	Chromatin organization	http://amigo.geneontology.org/amigo/term/GO:0006325	Mki67 H1f1 H2ac19 Top1
0.149766	2	121	5.74183	Protein targeting to membrane	http://amigo.geneontology.org/amigo/term/GO:0006612	Hspa5 Chmp4b
0.149766	1	17	20.4342	C21-steroid hormone biosynthetic process	http://amigo.geneontology.org/amigo/term/GO:0006700	Scp2
0.149766	2	120	5.78968	Response to unfolded protein	http://amigo.geneontology.org/amigo/term/GO:0006986	Hspd1 Hspa5
0.149766	2	120	5.78968	Immunoglobulin mediated immune response	http://amigo.geneontology.org/amigo/term/GO:0016064	Hspd1 Fcer1g
0.149766	1	17	20.4342	Regulation of nucleobase-containing compound transport	http://amigo.geneontology.org/amigo/term/GO:0032239	Ddi2
0.149766	1	17	20.4342	Inositol trisphosphate metabolic process	http://amigo.geneontology.org/amigo/term/GO:0032957	Scp2
0.149766	1	17	20.4342	Dendritic cell chemotaxis	http://amigo.geneontology.org/amigo/term/GO:0002407	Retnlg
0.149766	1	17	20.4342	Progesterone metabolic process	http://amigo.geneontology.org/amigo/term/GO:0042448	Scp2
0.149766	1	17	20.4342	Mitochondrial ATP synthesis coupled proton transport	http://amigo.geneontology.org/amigo/term/GO:0042776	Atp5j
0.149766	1	17	20.4342	Antigen processing and presentation of peptide antigen via MHC class II	http://amigo.geneontology.org/amigo/term/GO:0002495	Fcer1g
0.149766	1	17	20.4342	CTP metabolic process	http://amigo.geneontology.org/amigo/term/GO:0046036	Nme2
0.149766	1	17	20.4342	Anatomical structure arrangement	http://amigo.geneontology.org/amigo/term/GO:0048532	Hspa5
0.149766	1	17	20.4342	Actin filament severing	http://amigo.geneontology.org/amigo/term/GO:0051014	Cfl1
0.149766	2	121	5.74183	Protein depolymerization	http://amigo.geneontology.org/amigo/term/GO:0051261	Stmn1 Cfl1
0.149766	1	17	20.4342	Regulation of acute inflammatory response to antigenic stimulus	http://amigo.geneontology.org/amigo/term/GO:0002864	Fcer1g
0.149766	1	17	20.4342	Cellular response to testosterone stimulus	http://amigo.geneontology.org/amigo/term/GO:0071394	Msn
0.149766	1	17	20.4342	Cellular response to low-density lipoprotein particle stimulus	http://amigo.geneontology.org/amigo/term/GO:0071404	Fcer1g
0.149766	1	17	20.4342	Membrane repolarization during action potential	http://amigo.geneontology.org/amigo/term/GO:0086011	Flna
0.150564	3	283	3.68248	Activation of immune response	http://amigo.geneontology.org/amigo/term/GO:0002253	Sfpq C5ar1 Fcer1g
0.150719	2	122	5.69477	Monocarboxylic acid catabolic process	http://amigo.geneontology.org/amigo/term/GO:0072329	Dbi Scp2
0.15144	3	284	3.66952	DNA recombination	http://amigo.geneontology.org/amigo/term/GO:0006310	Hspd1 Sfpq H1f1
0.153445	5	694	2.50274	Response to growth factor	http://amigo.geneontology.org/amigo/term/GO:0070848	Ncl Hspa5 Zyx Eef1a1 Cfl1
0.154203	1	18	19.2989	Removal of superoxide radicals	http://amigo.geneontology.org/amigo/term/GO:0019430	Mpo
0.154203	2	125	5.5581	B cell mediated immunity	http://amigo.geneontology.org/amigo/term/GO:0019724	Hspd1 Fcer1g
0.154203	1	18	19.2989	Cell migration in hindbrain	http://amigo.geneontology.org/amigo/term/GO:0021535	Flna
0.154203	2	125	5.5581	Chromatin assembly	http://amigo.geneontology.org/amigo/term/GO:0031497	H1f1 H2ac19
0.154203	3	288	3.61855	Leukocyte activation involved in immune response	http://amigo.geneontology.org/amigo/term/GO:0002366	Hspd1 Cd177 Fcer1g
0.154203	1	18	19.2989	Nucleolar large rRNA transcription by RNA polymerase I	http://amigo.geneontology.org/amigo/term/GO:0042790	Ncl
0.154203	1	18	19.2989	Cell-cell junction maintenance	http://amigo.geneontology.org/amigo/term/GO:0045217	Cd177
0.154203	1	18	19.2989	Viral budding	http://amigo.geneontology.org/amigo/term/GO:0046755	Chmp4b
0.154203	1	18	19.2989	Astrocyte activation	http://amigo.geneontology.org/amigo/term/GO:0048143	C5ar1
0.154203	1	18	19.2989	Isotype switching to IgG isotypes	http://amigo.geneontology.org/amigo/term/GO:0048291	Hspd1
0.154203	2	125	5.5581	Positive regulation of inflammatory response	http://amigo.geneontology.org/amigo/term/GO:0050729	Hspd1 Fcer1g
0.154203	1	18	19.2989	Positive regulation of response to tumor cell	http://amigo.geneontology.org/amigo/term/GO:0002836	Hspd1
0.154203	1	18	19.2989	Positive regulation of immune response to tumor cell	http://amigo.geneontology.org/amigo/term/GO:0002839	Hspd1
0.154203	1	18	19.2989	Leukocyte aggregation	http://amigo.geneontology.org/amigo/term/GO:0070486	Msn
0.154203	1	18	19.2989	Regulation of podosome assembly	http://amigo.geneontology.org/amigo/term/GO:0071801	Msn
0.155289	4	485	2.865	Regulation of ion transmembrane transport	http://amigo.geneontology.org/amigo/term/GO:0034765	Dbi Flna G6pdx Cfl1
0.155471	2	126	5.51398	Nucleus organization	http://amigo.geneontology.org/amigo/term/GO:0006997	Serbp1 Chmp4b
0.155885	1	19	18.2832	Dendritic spine maintenance	http://amigo.geneontology.org/amigo/term/GO:0097062	Cfl1
0.155885	1	19	18.2832	Regulation of sterol biosynthetic process	http://amigo.geneontology.org/amigo/term/GO:0106118	Scp2
0.155885	1	19	18.2832	Regulation of mitotic spindle assembly	http://amigo.geneontology.org/amigo/term/GO:1901673	Chmp4b
0.155885	1	19	18.2832	Positive regulation of oxidative stress-induced cell death	http://amigo.geneontology.org/amigo/term/GO:1903209	Sfpq
0.155885	1	19	18.2832	Regulation of GTP binding	http://amigo.geneontology.org/amigo/term/GO:1904424	Stmn1
0.155885	1	19	18.2832	Regulation of early endosome to late endosome transport	http://amigo.geneontology.org/amigo/term/GO:2000641	Msn
0.155885	2	127	5.47057	Cholesterol metabolic process	http://amigo.geneontology.org/amigo/term/GO:0008203	Scp2 G6pdx
0.155885	1	19	18.2832	Pyrimidine nucleoside triphosphate biosynthetic process	http://amigo.geneontology.org/amigo/term/GO:0009148	Nme2
0.155885	1	19	18.2832	Pyrimidine ribonucleoside triphosphate metabolic process	http://amigo.geneontology.org/amigo/term/GO:0009208	Nme2
0.155885	5	710	2.44634	Cytokine production	http://amigo.geneontology.org/amigo/term/GO:0001816	Cyrib Hspd1 Ncl C5ar1 Fcer1g
0.155885	5	703	2.4707	Regulation of cytokine production	http://amigo.geneontology.org/amigo/term/GO:0001817	Cyrib Hspd1 Ncl C5ar1 Fcer1g
0.155885	1	19	18.2832	Positive regulation of T cell mediated cytotoxicity	http://amigo.geneontology.org/amigo/term/GO:0001916	Cyrib
0.155885	5	710	2.44634	Regulation of cell adhesion	http://amigo.geneontology.org/amigo/term/GO:0030155	Cyrib P4hb Hspd1 Flna Cfl1
0.155885	6	942	2.21262	Protein catabolic process	http://amigo.geneontology.org/amigo/term/GO:0030163	Hspa5 Msn Flna Chmp4b Ddi2 Uba52
0.155885	3	291	3.58125	Regulation of protein stability	http://amigo.geneontology.org/amigo/term/GO:0031647	Hspd1 Flna Ddi2
0.155885	1	19	18.2832	Prostaglandin secretion	http://amigo.geneontology.org/amigo/term/GO:0032310	Atp5j
0.155885	1	19	18.2832	Negative regulation of myeloid cell apoptotic process	http://amigo.geneontology.org/amigo/term/GO:0033033	Fcer1g
0.155885	3	291	3.58125	Cell activation involved in immune response	http://amigo.geneontology.org/amigo/term/GO:0002263	Hspd1 Cd177 Fcer1g
0.155885	1	19	18.2832	Fc receptor signaling pathway	http://amigo.geneontology.org/amigo/term/GO:0038093	Fcer1g
0.155885	1	19	18.2832	Establishment of epithelial cell apical/basal polarity	http://amigo.geneontology.org/amigo/term/GO:0045198	Msn
0.155885	1	19	18.2832	Regulation of cholesterol biosynthetic process	http://amigo.geneontology.org/amigo/term/GO:0045540	Scp2
0.155885	3	292	3.56898	RNA splicing, via transesterification reactions	http://amigo.geneontology.org/amigo/term/GO:0000375	Ncl Sfpq Hnrnpa1
0.155885	3	292	3.56898	RNA splicing, via transesterification reactions with bulged adenosine as nucleophile	http://amigo.geneontology.org/amigo/term/GO:0000377	Ncl Sfpq Hnrnpa1
0.155885	1	19	18.2832	MyD88-dependent toll-like receptor signaling pathway	http://amigo.geneontology.org/amigo/term/GO:0002755	Hspd1
0.155885	1	19	18.2832	Cytoplasmic sequestering of protein	http://amigo.geneontology.org/amigo/term/GO:0051220	Flna
0.155885	3	292	3.56898	MRNA splicing, via spliceosome	http://amigo.geneontology.org/amigo/term/GO:0000398	Ncl Sfpq Hnrnpa1
0.155885	1	19	18.2832	Regulation of phospholipid biosynthetic process	http://amigo.geneontology.org/amigo/term/GO:0071071	Scp2
0.155885	1	19	18.2832	Cellular response to arsenic-containing substance	http://amigo.geneontology.org/amigo/term/GO:0071243	Hnrnpa1
0.155885	1	19	18.2832	Cellular response to oxygen radical	http://amigo.geneontology.org/amigo/term/GO:0071450	Mpo
0.155885	1	19	18.2832	Cellular response to superoxide	http://amigo.geneontology.org/amigo/term/GO:0071451	Mpo
0.156316	7	1187	2.04858	Cation transport	http://amigo.geneontology.org/amigo/term/GO:0006812	Atp5j Dbi Flna G6pdx Lgals3 Cfl1 Fcer1g
0.156931	4	494	2.8128	Positive regulation of organelle organization	http://amigo.geneontology.org/amigo/term/GO:0010638	Sfpq Msn Flna Cfl1
0.157209	2	130	5.34432	Nucleoside diphosphate metabolic process	http://amigo.geneontology.org/amigo/term/GO:0009132	Nme2 Ak2
0.159148	2	131	5.30353	Organophosphate ester transport	http://amigo.geneontology.org/amigo/term/GO:0015748	Dbi Scp2
0.159421	1	20	17.369	Postsynaptic actin cytoskeleton organization	http://amigo.geneontology.org/amigo/term/GO:0098974	Actb
0.159421	1	20	17.369	Regulation of postsynaptic density organization	http://amigo.geneontology.org/amigo/term/GO:1905874	Cfl1
0.159421	1	20	17.369	Deoxyribonucleoside triphosphate metabolic process	http://amigo.geneontology.org/amigo/term/GO:0009200	Ak2
0.159421	1	20	17.369	Pyrimidine ribonucleotide biosynthetic process	http://amigo.geneontology.org/amigo/term/GO:0009220	Nme2
0.159421	1	20	17.369	Nicotinamide nucleotide biosynthetic process	http://amigo.geneontology.org/amigo/term/GO:0019359	G6pdx
0.159421	1	20	17.369	Pyridine nucleotide biosynthetic process	http://amigo.geneontology.org/amigo/term/GO:0019363	G6pdx
0.159421	1	20	17.369	Cell proliferation in hindbrain	http://amigo.geneontology.org/amigo/term/GO:0021534	C5ar1
0.159421	1	20	17.369	Retinal ganglion cell axon guidance	http://amigo.geneontology.org/amigo/term/GO:0031290	Rpl24
0.159421	1	20	17.369	Response to muramyl dipeptide	http://amigo.geneontology.org/amigo/term/GO:0032495	Vim
0.159421	1	20	17.369	Positive regulation of mast cell activation involved in immune response	http://amigo.geneontology.org/amigo/term/GO:0033008	Fcer1g
0.159421	1	20	17.369	P-body assembly	http://amigo.geneontology.org/amigo/term/GO:0033962	Atxn2l
0.159421	9	1714	1.82405	Regulation of cell population proliferation	http://amigo.geneontology.org/amigo/term/GO:0042127	Nme2 Ifitm3 Vim Tpd52 Flna Marcksl1 C5ar1 Lgals3 Skap2
0.159421	1	20	17.369	Positive regulation of mast cell degranulation	http://amigo.geneontology.org/amigo/term/GO:0043306	Fcer1g
0.159421	1	20	17.369	Regulation of viral transcription	http://amigo.geneontology.org/amigo/term/GO:0046782	Ifitm3
0.159421	1	20	17.369	Sertoli cell development	http://amigo.geneontology.org/amigo/term/GO:0060009	Flna
0.159421	1	20	17.369	Histone H3 deacetylation	http://amigo.geneontology.org/amigo/term/GO:0070932	Sfpq
0.159898	2	133	5.22377	Response to alkaloid	http://amigo.geneontology.org/amigo/term/GO:0043279	Hspd1 Hspa5
0.161281	3	303	3.43942	Negative regulation of catabolic process	http://amigo.geneontology.org/amigo/term/GO:0009895	Dbi Flna Chmp4b
0.161612	2	134	5.18479	Alcohol biosynthetic process	http://amigo.geneontology.org/amigo/term/GO:0046165	Scp2 G6pdx
0.163536	2	135	5.14638	Sterol metabolic process	http://amigo.geneontology.org/amigo/term/GO:0016125	Scp2 G6pdx
0.164614	1	21	16.542	Positive regulation of neuron migration	http://amigo.geneontology.org/amigo/term/GO:2001224	Flna
0.164614	1	21	16.542	Regulation of sister chromatid cohesion	http://amigo.geneontology.org/amigo/term/GO:0007063	Sfpq
0.164614	1	21	16.542	Positive regulation of superoxide anion generation	http://amigo.geneontology.org/amigo/term/GO:0032930	Cd177
0.164614	1	21	16.542	Antigen processing and presentation of exogenous peptide antigen	http://amigo.geneontology.org/amigo/term/GO:0002478	Fcer1g
0.164614	3	307	3.3946	Lymphocyte proliferation	http://amigo.geneontology.org/amigo/term/GO:0046651	Hspd1 Msn Lgals3
0.164614	1	21	16.542	Positive regulation of glial cell proliferation	http://amigo.geneontology.org/amigo/term/GO:0060252	Vim
0.164614	1	21	16.542	Positive regulation of myeloid leukocyte cytokine production involved in immune response	http://amigo.geneontology.org/amigo/term/GO:0061081	Fcer1g
0.164614	7	1212	2.00633	Regulation of response to stress	http://amigo.geneontology.org/amigo/term/GO:0080134	P4hb Hspd1 Hspa5 Sfpq Zyx Flna Fcer1g
0.165205	6	967	2.15541	Response to lipid	http://amigo.geneontology.org/amigo/term/GO:0033993	Mpo Nme2 Hspd1 Ncl Vim Msn
0.165205	3	308	3.38358	Regulation of T cell activation	http://amigo.geneontology.org/amigo/term/GO:0050863	Cyrib Hspd1 Lgals3
0.167575	3	310	3.36175	Mononuclear cell proliferation	http://amigo.geneontology.org/amigo/term/GO:0032943	Hspd1 Msn Lgals3
0.168089	6	972	2.14433	Carbohydrate derivative metabolic process	http://amigo.geneontology.org/amigo/term/GO:1901135	Prkcsh Nme2 Atp5j Scp2 Ak2 G6pdx
0.168161	1	22	15.79	Postsynaptic cytoskeleton organization	http://amigo.geneontology.org/amigo/term/GO:0099188	Actb
0.168161	1	22	15.79	Mitotic cytokinetic process	http://amigo.geneontology.org/amigo/term/GO:1902410	Chmp4b
0.168161	2	139	4.99829	Secondary alcohol metabolic process	http://amigo.geneontology.org/amigo/term/GO:1902652	Scp2 G6pdx
0.168161	1	22	15.79	Regulation of glial cell migration	http://amigo.geneontology.org/amigo/term/GO:1903975	Vim
0.168161	1	22	15.79	Purine deoxyribonucleotide metabolic process	http://amigo.geneontology.org/amigo/term/GO:0009151	Ak2
0.168161	1	22	15.79	Response to manganese ion	http://amigo.geneontology.org/amigo/term/GO:0010042	Hspa5
0.168161	1	22	15.79	Positive regulation of macrophage chemotaxis	http://amigo.geneontology.org/amigo/term/GO:0010759	C5ar1
0.168161	1	22	15.79	Regulation of fatty acid beta-oxidation	http://amigo.geneontology.org/amigo/term/GO:0031998	Dbi
0.168161	1	22	15.79	Positive regulation of interferon-alpha production	http://amigo.geneontology.org/amigo/term/GO:0032727	Hspd1
0.168161	1	22	15.79	Hydrogen peroxide catabolic process	http://amigo.geneontology.org/amigo/term/GO:0042744	Mpo
0.168161	1	22	15.79	Response to superoxide	http://amigo.geneontology.org/amigo/term/GO:0000303	Mpo
0.168161	1	22	15.79	Antigen processing and presentation of peptide antigen via MHC class I	http://amigo.geneontology.org/amigo/term/GO:0002474	Fcer1g
0.168161	1	22	15.79	Response to oxygen radical	http://amigo.geneontology.org/amigo/term/GO:0000305	Mpo
0.168161	1	22	15.79	Antigen processing and presentation of peptide or polysaccharide antigen via MHC class II	http://amigo.geneontology.org/amigo/term/GO:0002504	Fcer1g
0.168161	1	22	15.79	Podosome assembly	http://amigo.geneontology.org/amigo/term/GO:0071800	Msn
0.168304	2	140	4.96259	Nucleosome organization	http://amigo.geneontology.org/amigo/term/GO:0034728	H1f1 H2ac19
0.168741	3	314	3.31893	Nucleocytoplasmic transport	http://amigo.geneontology.org/amigo/term/GO:0006913	Flna Hnrnpa1 Cfl1
0.168741	3	314	3.31893	Nuclear transport	http://amigo.geneontology.org/amigo/term/GO:0051169	Flna Hnrnpa1 Cfl1
0.169882	1	23	15.1035	Regulation of presynaptic cytosolic calcium ion concentration	http://amigo.geneontology.org/amigo/term/GO:0099509	Marcksl1
0.169882	1	23	15.1035	Positive regulation of protein localization to cell surface	http://amigo.geneontology.org/amigo/term/GO:2000010	Fcer1g
0.169882	3	317	3.28752	Sulfur compound metabolic process	http://amigo.geneontology.org/amigo/term/GO:0006790	Scp2 G6pdx Eef1g
0.169882	1	23	15.1035	Negative regulation of glucose transmembrane transport	http://amigo.geneontology.org/amigo/term/GO:0010829	Ddi2
0.169882	1	23	15.1035	Positive regulation of lipid storage	http://amigo.geneontology.org/amigo/term/GO:0010884	Plin3
0.169882	1	23	15.1035	Prostaglandin transport	http://amigo.geneontology.org/amigo/term/GO:0015732	Atp5j
0.169882	1	23	15.1035	Protein-lipid complex remodeling	http://amigo.geneontology.org/amigo/term/GO:0034368	Mpo
0.169882	1	23	15.1035	Plasma lipoprotein particle remodeling	http://amigo.geneontology.org/amigo/term/GO:0034369	Mpo
0.169882	1	23	15.1035	Negative regulation of Rho protein signal transduction	http://amigo.geneontology.org/amigo/term/GO:0035024	Stmn1
0.169882	2	143	4.85847	Response to topologically incorrect protein	http://amigo.geneontology.org/amigo/term/GO:0035966	Hspd1 Hspa5
0.169882	1	23	15.1035	Dendritic cell migration	http://amigo.geneontology.org/amigo/term/GO:0036336	Retnlg
0.169882	3	318	3.27718	Defense response to bacterium	http://amigo.geneontology.org/amigo/term/GO:0042742	Mpo C5ar1 Fcer1g
0.169882	2	143	4.85847	Cellular protein complex disassembly	http://amigo.geneontology.org/amigo/term/GO:0043624	Stmn1 Cfl1
0.169882	1	23	15.1035	Positive regulation of epidermal cell differentiation	http://amigo.geneontology.org/amigo/term/GO:0045606	Nme2
0.169882	1	23	15.1035	Positive regulation of transcription by RNA polymerase I	http://amigo.geneontology.org/amigo/term/GO:0045943	Ncl
0.169882	1	23	15.1035	AMP metabolic process	http://amigo.geneontology.org/amigo/term/GO:0046033	Ak2
0.169882	2	142	4.89269	Response to organophosphorus	http://amigo.geneontology.org/amigo/term/GO:0046683	Hspd1 Hspa5
0.169882	1	23	15.1035	Eosinophil chemotaxis	http://amigo.geneontology.org/amigo/term/GO:0048245	Lgals3
0.169882	1	23	15.1035	Regulation of response to tumor cell	http://amigo.geneontology.org/amigo/term/GO:0002834	Hspd1
0.169882	1	23	15.1035	Regulation of immune response to tumor cell	http://amigo.geneontology.org/amigo/term/GO:0002837	Hspd1
0.169882	1	23	15.1035	Establishment of skin barrier	http://amigo.geneontology.org/amigo/term/GO:0061436	Stmn1
0.169882	1	23	15.1035	Positive regulation of systemic arterial blood pressure	http://amigo.geneontology.org/amigo/term/GO:0003084	G6pdx
0.169882	1	23	15.1035	Nuclear membrane organization	http://amigo.geneontology.org/amigo/term/GO:0071763	Chmp4b
0.169882	1	23	15.1035	Pyridine-containing compound biosynthetic process	http://amigo.geneontology.org/amigo/term/GO:0072525	G6pdx
0.171102	2	144	4.82474	Gland morphogenesis	http://amigo.geneontology.org/amigo/term/GO:0022612	Mki67 Msn
0.172306	3	321	3.24655	Regulation of inflammatory response	http://amigo.geneontology.org/amigo/term/GO:0050727	Hspd1 Zyx Fcer1g
0.1741	1	24	14.4742	Modification of postsynaptic structure	http://amigo.geneontology.org/amigo/term/GO:0099010	Cfl1
0.1741	1	24	14.4742	Regulation of cardiac muscle cell membrane repolarization	http://amigo.geneontology.org/amigo/term/GO:0099623	Flna
0.1741	5	758	2.29143	Brain development	http://amigo.geneontology.org/amigo/term/GO:0007420	Dbi Hspa5 Stmn1 Flna C5ar1
0.1741	2	146	4.75864	Epithelial to mesenchymal transition	http://amigo.geneontology.org/amigo/term/GO:0001837	Hnrnpab Flna
0.1741	1	24	14.4742	Energy coupled proton transport, down electrochemical gradient	http://amigo.geneontology.org/amigo/term/GO:0015985	Atp5j
0.1741	1	24	14.4742	ATP synthesis coupled proton transport	http://amigo.geneontology.org/amigo/term/GO:0015986	Atp5j
0.1741	1	24	14.4742	Stress granule assembly	http://amigo.geneontology.org/amigo/term/GO:0034063	Atxn2l
0.1741	1	24	14.4742	Establishment of apical/basal cell polarity	http://amigo.geneontology.org/amigo/term/GO:0035089	Msn
0.1741	1	24	14.4742	Late endosome to vacuole transport	http://amigo.geneontology.org/amigo/term/GO:0045324	Chmp4b
0.1741	1	24	14.4742	Negative regulation of viral entry into host cell	http://amigo.geneontology.org/amigo/term/GO:0046597	Ifitm3
0.1741	1	24	14.4742	Negative regulation of lipid catabolic process	http://amigo.geneontology.org/amigo/term/GO:0050995	Dbi
0.1741	1	24	14.4742	Glucose 6-phosphate metabolic process	http://amigo.geneontology.org/amigo/term/GO:0051156	G6pdx
0.174241	2	147	4.72627	Chromatin assembly or disassembly	http://amigo.geneontology.org/amigo/term/GO:0006333	H1f1 H2ac19
0.174241	2	147	4.72627	Positive regulation of leukocyte migration	http://amigo.geneontology.org/amigo/term/GO:0002687	C5ar1 Lgals3
0.174559	9	1778	1.7584	Cellular response to stress	http://amigo.geneontology.org/amigo/term/GO:0033554	Mpo Nme2 P4hb Hspd1 Hspa5 Sfpq Flna G6pdx Cfl1
0.175358	4	534	2.6021	Morphogenesis of an epithelium	http://amigo.geneontology.org/amigo/term/GO:0002009	Actb Msn Flna Cfl1
0.175358	4	534	2.6021	Positive regulation of cellular component biogenesis	http://amigo.geneontology.org/amigo/term/GO:0044089	Msn Flna Lgals3 Cfl1
0.176932	1	25	13.8952	Olefinic compound biosynthetic process	http://amigo.geneontology.org/amigo/term/GO:0120255	Scp2
0.176932	1	25	13.8952	Regulation of endoplasmic reticulum unfolded protein response	http://amigo.geneontology.org/amigo/term/GO:1900101	Hspa5
0.176932	1	25	13.8952	Negative regulation of protein localization to plasma membrane	http://amigo.geneontology.org/amigo/term/GO:1903077	Ddi2
0.176932	1	25	13.8952	Pyrimidine nucleoside triphosphate metabolic process	http://amigo.geneontology.org/amigo/term/GO:0009147	Nme2
0.176932	1	25	13.8952	Polarized epithelial cell differentiation	http://amigo.geneontology.org/amigo/term/GO:0030859	Msn
0.176932	1	25	13.8952	Regulation of icosanoid secretion	http://amigo.geneontology.org/amigo/term/GO:0032303	Atp5j
0.176932	1	25	13.8952	Intracellular sterol transport	http://amigo.geneontology.org/amigo/term/GO:0032366	Scp2
0.176932	1	25	13.8952	Intracellular cholesterol transport	http://amigo.geneontology.org/amigo/term/GO:0032367	Scp2
0.176932	1	25	13.8952	Positive regulation of interleukin-4 production	http://amigo.geneontology.org/amigo/term/GO:0032753	Fcer1g
0.176932	1	25	13.8952	Regulation of superoxide anion generation	http://amigo.geneontology.org/amigo/term/GO:0032928	Cd177
0.176932	1	25	13.8952	Protein-containing complex remodeling	http://amigo.geneontology.org/amigo/term/GO:0034367	Mpo
0.176932	1	25	13.8952	Protein localization to endosome	http://amigo.geneontology.org/amigo/term/GO:0036010	Msn
0.176932	1	25	13.8952	Immune response to tumor cell	http://amigo.geneontology.org/amigo/term/GO:0002418	Hspd1
0.176932	1	25	13.8952	Positive regulation of focal adhesion assembly	http://amigo.geneontology.org/amigo/term/GO:0051894	Cfl1
0.176932	1	25	13.8952	Regulation of mitochondrial fission	http://amigo.geneontology.org/amigo/term/GO:0090140	Cyrib
0.180023	1	26	13.3608	Serotonin transport	http://amigo.geneontology.org/amigo/term/GO:0006837	Fcer1g
0.180023	1	26	13.3608	Positive regulation of steroid biosynthetic process	http://amigo.geneontology.org/amigo/term/GO:0010893	Scp2
0.180023	1	26	13.3608	Norepinephrine transport	http://amigo.geneontology.org/amigo/term/GO:0015874	Actb
0.180023	1	26	13.3608	Regulation of T cell mediated cytotoxicity	http://amigo.geneontology.org/amigo/term/GO:0001914	Cyrib
0.180023	3	334	3.12019	Regulation of intracellular transport	http://amigo.geneontology.org/amigo/term/GO:0032386	Scp2 Msn Flna
0.180023	2	153	4.54093	Cellular response to reactive oxygen species	http://amigo.geneontology.org/amigo/term/GO:0034614	Mpo Cfl1
0.180023	3	335	3.11087	Gliogenesis	http://amigo.geneontology.org/amigo/term/GO:0042063	Dbi Vim C5ar1
0.180023	2	153	4.54093	Regulation of RNA splicing	http://amigo.geneontology.org/amigo/term/GO:0043484	Ncl Hnrnph2
0.180023	1	26	13.3608	Intermediate filament organization	http://amigo.geneontology.org/amigo/term/GO:0045109	Vim
0.180023	1	26	13.3608	Respiratory burst	http://amigo.geneontology.org/amigo/term/GO:0045730	Mpo
0.180023	1	26	13.3608	Negative regulation of fatty acid metabolic process	http://amigo.geneontology.org/amigo/term/GO:0045922	Dbi
0.180023	1	26	13.3608	Establishment of monopolar cell polarity	http://amigo.geneontology.org/amigo/term/GO:0061162	Msn
0.180023	1	26	13.3608	Renal system process involved in regulation of systemic arterial blood pressure	http://amigo.geneontology.org/amigo/term/GO:0003071	G6pdx
0.180023	1	26	13.3608	Negative regulation of systemic arterial blood pressure	http://amigo.geneontology.org/amigo/term/GO:0003085	G6pdx
0.180023	1	26	13.3608	Transepithelial transport	http://amigo.geneontology.org/amigo/term/GO:0070633	Actb
0.180023	3	335	3.11087	Leukocyte proliferation	http://amigo.geneontology.org/amigo/term/GO:0070661	Hspd1 Msn Lgals3
0.180023	1	26	13.3608	Regulation of spindle assembly	http://amigo.geneontology.org/amigo/term/GO:0090169	Chmp4b
0.180023	1	26	13.3608	Positive regulation of calcium ion import	http://amigo.geneontology.org/amigo/term/GO:0090280	Lgals3
0.180411	2	154	4.51144	Regulation of cell shape	http://amigo.geneontology.org/amigo/term/GO:0008360	Msn Cfl1
0.180411	2	154	4.51144	Positive regulation of response to biotic stimulus	http://amigo.geneontology.org/amigo/term/GO:0002833	Hspd1 Sfpq
0.180411	4	547	2.54026	Regulation of cell development	http://amigo.geneontology.org/amigo/term/GO:0060284	P4hb Vim Flna Rpl4
0.180411	2	154	4.51144	Regulation of microtubule cytoskeleton organization	http://amigo.geneontology.org/amigo/term/GO:0070507	Stmn1 Chmp4b
0.180774	1	27	12.866	Positive regulation of alcohol biosynthetic process	http://amigo.geneontology.org/amigo/term/GO:1902932	Scp2
0.180774	1	27	12.866	Negative regulation of viral life cycle	http://amigo.geneontology.org/amigo/term/GO:1903901	Ifitm3
0.180774	1	27	12.866	Pyrimidine nucleotide biosynthetic process	http://amigo.geneontology.org/amigo/term/GO:0006221	Nme2
0.180774	1	27	12.866	Negative regulation of protein localization to cell periphery	http://amigo.geneontology.org/amigo/term/GO:1904376	Ddi2
0.180774	6	1028	2.02752	Positive regulation of cell population proliferation	http://amigo.geneontology.org/amigo/term/GO:0008284	Nme2 Vim Tpd52 Flna Marcksl1 C5ar1
0.180774	7	1281	1.89826	Macromolecule catabolic process	http://amigo.geneontology.org/amigo/term/GO:0009057	Vim Hspa5 Msn Flna Chmp4b Ddi2 Uba52
0.180774	1	27	12.866	Positive regulation of heart rate	http://amigo.geneontology.org/amigo/term/GO:0010460	Atp5j
0.180774	1	27	12.866	Positive regulation of vascular endothelial growth factor production	http://amigo.geneontology.org/amigo/term/GO:0010575	C5ar1
0.180774	1	27	12.866	Virion assembly	http://amigo.geneontology.org/amigo/term/GO:0019068	Chmp4b
0.180774	1	27	12.866	Antigen processing and presentation of exogenous antigen	http://amigo.geneontology.org/amigo/term/GO:0019884	Fcer1g
0.180774	4	549	2.53101	Positive regulation of cell migration	http://amigo.geneontology.org/amigo/term/GO:0030335	Hspa5 Flna C5ar1 Lgals3
0.180774	4	549	2.53101	Regulation of defense response	http://amigo.geneontology.org/amigo/term/GO:0031347	Hspd1 Sfpq Zyx Fcer1g
0.180774	1	27	12.866	Interferon-alpha production	http://amigo.geneontology.org/amigo/term/GO:0032607	Hspd1
0.180774	1	27	12.866	Regulation of interferon-alpha production	http://amigo.geneontology.org/amigo/term/GO:0032647	Hspd1
0.180774	1	27	12.866	Positive regulation of macrophage activation	http://amigo.geneontology.org/amigo/term/GO:0043032	Hspd1
0.180774	1	27	12.866	Positive regulation of epidermis development	http://amigo.geneontology.org/amigo/term/GO:0045684	Nme2
0.180774	1	27	12.866	GTP metabolic process	http://amigo.geneontology.org/amigo/term/GO:0046039	Nme2
0.180774	3	340	3.06513	Rhythmic process	http://amigo.geneontology.org/amigo/term/GO:0048511	Hspa5 Sfpq Top1
0.180774	1	27	12.866	Response to lipoprotein particle	http://amigo.geneontology.org/amigo/term/GO:0055094	Fcer1g
0.180774	1	27	12.866	Sertoli cell differentiation	http://amigo.geneontology.org/amigo/term/GO:0060008	Flna
0.180774	1	27	12.866	Morphogenesis of an epithelial fold	http://amigo.geneontology.org/amigo/term/GO:0060571	Cfl1
0.180774	1	27	12.866	Establishment or maintenance of monopolar cell polarity	http://amigo.geneontology.org/amigo/term/GO:0061339	Msn
0.180774	1	27	12.866	Eosinophil migration	http://amigo.geneontology.org/amigo/term/GO:0072677	Lgals3
0.180774	1	27	12.866	Cell-cell signaling involved in cardiac conduction	http://amigo.geneontology.org/amigo/term/GO:0086019	Flna
0.180774	1	27	12.866	Positive regulation of neutrophil chemotaxis	http://amigo.geneontology.org/amigo/term/GO:0090023	C5ar1
0.181233	2	157	4.42524	Response to ethanol	http://amigo.geneontology.org/amigo/term/GO:0045471	Eef1b2 G6pdx
0.182828	2	158	4.39723	Steroid biosynthetic process	http://amigo.geneontology.org/amigo/term/GO:0006694	Scp2 G6pdx
0.182828	2	158	4.39723	Response to hydrogen peroxide	http://amigo.geneontology.org/amigo/term/GO:0042542	Hspd1 Cfl1
0.184191	1	28	12.4065	Positive regulation of macrophage migration	http://amigo.geneontology.org/amigo/term/GO:1905523	C5ar1
0.184191	1	28	12.4065	Regulation of NMDA receptor activity	http://amigo.geneontology.org/amigo/term/GO:2000310	Cfl1
0.184191	1	28	12.4065	Response to muscle activity	http://amigo.geneontology.org/amigo/term/GO:0014850	Atp5j
0.184191	2	159	4.36957	Cytosolic transport	http://amigo.geneontology.org/amigo/term/GO:0016482	Msn Flna
0.184191	1	28	12.4065	Positive regulation of collagen biosynthetic process	http://amigo.geneontology.org/amigo/term/GO:0032967	Vim
0.184191	1	28	12.4065	Regulation of water loss via skin	http://amigo.geneontology.org/amigo/term/GO:0033561	Stmn1
0.184191	1	28	12.4065	Response to interferon-alpha	http://amigo.geneontology.org/amigo/term/GO:0035455	Ifitm3
0.184191	5	790	2.19861	Cellular protein catabolic process	http://amigo.geneontology.org/amigo/term/GO:0044257	Hspa5 Msn Chmp4b Ddi2 Uba52
0.184191	1	28	12.4065	Modulation by host of viral process	http://amigo.geneontology.org/amigo/term/GO:0044788	Cfl1
0.184191	1	28	12.4065	Barbed-end actin filament capping	http://amigo.geneontology.org/amigo/term/GO:0051016	Cfl1
0.184191	1	28	12.4065	Regulation of cell growth involved in cardiac muscle cell development	http://amigo.geneontology.org/amigo/term/GO:0061050	G6pdx
0.184191	1	28	12.4065	Myeloid leukocyte cytokine production	http://amigo.geneontology.org/amigo/term/GO:0061082	Fcer1g
0.1869	8	1564	1.77688	Ion transport	http://amigo.geneontology.org/amigo/term/GO:0006811	S100a6 Atp5j Dbi Flna G6pdx Lgals3 Cfl1 Fcer1g
0.187879	1	29	11.9787	Cardiac muscle cell membrane repolarization	http://amigo.geneontology.org/amigo/term/GO:0099622	Flna
0.187879	1	29	11.9787	Regulation of viral release from host cell	http://amigo.geneontology.org/amigo/term/GO:1902186	Chmp4b
0.187879	3	349	2.98608	Transmembrane receptor protein serine/threonine kinase signaling pathway	http://amigo.geneontology.org/amigo/term/GO:0007178	Vim Hspa5 Zyx
0.187879	1	29	11.9787	Protein hydroxylation	http://amigo.geneontology.org/amigo/term/GO:0018126	P4hb
0.187879	1	29	11.9787	Pyridine nucleotide metabolic process	http://amigo.geneontology.org/amigo/term/GO:0019362	G6pdx
0.187879	1	29	11.9787	Positive regulation of mast cell activation	http://amigo.geneontology.org/amigo/term/GO:0033005	Fcer1g
0.187879	3	349	2.98608	Camera-type eye development	http://amigo.geneontology.org/amigo/term/GO:0043010	Vim Tbc1d32 Rpl24
0.187879	1	29	11.9787	Nicotinamide nucleotide metabolic process	http://amigo.geneontology.org/amigo/term/GO:0046496	G6pdx
0.187879	1	29	11.9787	Positive regulation of acute inflammatory response	http://amigo.geneontology.org/amigo/term/GO:0002675	Fcer1g
0.187879	1	29	11.9787	Negative regulation of cardiac muscle tissue growth	http://amigo.geneontology.org/amigo/term/GO:0055022	G6pdx
0.187879	1	29	11.9787	Negative regulation of heart growth	http://amigo.geneontology.org/amigo/term/GO:0061117	G6pdx
0.187879	1	29	11.9787	Positive regulation of granulocyte chemotaxis	http://amigo.geneontology.org/amigo/term/GO:0071624	C5ar1
0.189545	2	164	4.23635	Retina development in camera-type eye	http://amigo.geneontology.org/amigo/term/GO:0060041	Tbc1d32 Rpl24
0.19046	1	30	11.5794	Positive regulation of cell-substrate junction organization	http://amigo.geneontology.org/amigo/term/GO:0150117	Cfl1
0.19046	4	573	2.425	Carbohydrate derivative biosynthetic process	http://amigo.geneontology.org/amigo/term/GO:1901137	Nme2 Atp5j Ak2 G6pdx
0.19046	1	30	11.5794	Regulation of cytoplasmic transport	http://amigo.geneontology.org/amigo/term/GO:1903649	Msn
0.19046	1	30	11.5794	Negative regulation of cyclin-dependent protein kinase activity	http://amigo.geneontology.org/amigo/term/GO:1904030	Actb
0.19046	1	30	11.5794	Pyrimidine ribonucleotide metabolic process	http://amigo.geneontology.org/amigo/term/GO:0009218	Nme2
0.19046	1	30	11.5794	Positive regulation of lamellipodium assembly	http://amigo.geneontology.org/amigo/term/GO:0010592	Cfl1
0.19046	1	30	11.5794	Positive regulation of collagen metabolic process	http://amigo.geneontology.org/amigo/term/GO:0010714	Vim
0.19046	1	30	11.5794	Regulation of macrophage chemotaxis	http://amigo.geneontology.org/amigo/term/GO:0010758	C5ar1
0.19046	1	30	11.5794	Dorsal/ventral neural tube patterning	http://amigo.geneontology.org/amigo/term/GO:0021904	Tbc1d32
0.19046	1	30	11.5794	Endosome transport via multivesicular body sorting pathway	http://amigo.geneontology.org/amigo/term/GO:0032509	Chmp4b
0.19046	1	30	11.5794	Acute inflammatory response to antigenic stimulus	http://amigo.geneontology.org/amigo/term/GO:0002438	Fcer1g
0.19046	3	354	2.94391	Immune response-regulating signaling pathway	http://amigo.geneontology.org/amigo/term/GO:0002764	Hspd1 C5ar1 Fcer1g
0.19046	5	805	2.15765	Head development	http://amigo.geneontology.org/amigo/term/GO:0060322	Dbi Hspa5 Stmn1 Flna C5ar1
0.19046	1	30	11.5794	Cellular response to lipoprotein particle stimulus	http://amigo.geneontology.org/amigo/term/GO:0071402	Fcer1g
0.19046	1	30	11.5794	Pyrimidine-containing compound biosynthetic process	http://amigo.geneontology.org/amigo/term/GO:0072528	Nme2
0.19046	1	30	11.5794	Hepatocyte proliferation	http://amigo.geneontology.org/amigo/term/GO:0072574	Mki67
0.19046	1	30	11.5794	Epithelial cell proliferation involved in liver morphogenesis	http://amigo.geneontology.org/amigo/term/GO:0072575	Mki67
0.191655	2	167	4.16025	Protein import into nucleus	http://amigo.geneontology.org/amigo/term/GO:0006606	Flna Cfl1
0.191655	2	167	4.16025	Response to purine-containing compound	http://amigo.geneontology.org/amigo/term/GO:0014074	Hspd1 Hspa5
0.193415	2	168	4.13549	Regulation of intrinsic apoptotic signaling pathway	http://amigo.geneontology.org/amigo/term/GO:2001242	P4hb Sfpq
0.19351	1	31	11.2058	Modification of synaptic structure	http://amigo.geneontology.org/amigo/term/GO:0099563	Cfl1
0.19351	1	31	11.2058	Regulation of chromatin organization	http://amigo.geneontology.org/amigo/term/GO:1902275	Mki67
0.19351	2	169	4.11102	Regulation of calcium ion transmembrane transport	http://amigo.geneontology.org/amigo/term/GO:1903169	Dbi G6pdx
0.19351	1	31	11.2058	Negative regulation of macroautophagy	http://amigo.geneontology.org/amigo/term/GO:0016242	Chmp4b
0.19351	1	31	11.2058	Negative regulation of organic acid transport	http://amigo.geneontology.org/amigo/term/GO:0032891	Atp5j
0.19351	1	31	11.2058	Chaperone cofactor-dependent protein refolding	http://amigo.geneontology.org/amigo/term/GO:0051085	Hspa5
0.19351	1	31	11.2058	Negative regulation of stress fiber assembly	http://amigo.geneontology.org/amigo/term/GO:0051497	Stmn1
0.19351	1	31	11.2058	Regulation of inflammatory response to antigenic stimulus	http://amigo.geneontology.org/amigo/term/GO:0002861	Fcer1g
0.19351	1	31	11.2058	Response to growth hormone	http://amigo.geneontology.org/amigo/term/GO:0060416	Nme2
0.19351	1	31	11.2058	Regulation of systemic arterial blood pressure by renin-angiotensin	http://amigo.geneontology.org/amigo/term/GO:0003081	G6pdx
0.19351	1	31	11.2058	Cellular response to gamma radiation	http://amigo.geneontology.org/amigo/term/GO:0071480	Hspa5
0.19351	1	31	11.2058	Regulation of superoxide metabolic process	http://amigo.geneontology.org/amigo/term/GO:0090322	Cd177
0.196457	2	171	4.06294	Regulation of regulated secretory pathway	http://amigo.geneontology.org/amigo/term/GO:1903305	Cd177 Fcer1g
0.196457	1	32	10.8557	Negative regulation of cardiac muscle hypertrophy	http://amigo.geneontology.org/amigo/term/GO:0010614	G6pdx
0.196457	1	32	10.8557	Viral release from host cell	http://amigo.geneontology.org/amigo/term/GO:0019076	Chmp4b
0.196457	1	32	10.8557	Negative regulation of lipid transport	http://amigo.geneontology.org/amigo/term/GO:0032369	Atp5j
0.196457	1	32	10.8557	Interleukin-4 production	http://amigo.geneontology.org/amigo/term/GO:0032633	Fcer1g
0.196457	1	32	10.8557	Regulation of interleukin-4 production	http://amigo.geneontology.org/amigo/term/GO:0032673	Fcer1g
0.196457	1	32	10.8557	Inositol phosphate biosynthetic process	http://amigo.geneontology.org/amigo/term/GO:0032958	Scp2
0.196457	1	32	10.8557	Regulation of myeloid cell apoptotic process	http://amigo.geneontology.org/amigo/term/GO:0033032	Fcer1g
0.196457	1	32	10.8557	Exit from host	http://amigo.geneontology.org/amigo/term/GO:0035890	Chmp4b
0.196457	1	32	10.8557	Exit from host cell	http://amigo.geneontology.org/amigo/term/GO:0035891	Chmp4b
0.196457	2	172	4.03931	Positive regulation of lipid metabolic process	http://amigo.geneontology.org/amigo/term/GO:0045834	Dbi Scp2
0.196457	3	365	2.85519	Regulation of developmental growth	http://amigo.geneontology.org/amigo/term/GO:0048638	G6pdx Rpl4 Cfl1
0.196457	1	32	10.8557	Regulation of axon regeneration	http://amigo.geneontology.org/amigo/term/GO:0048679	Flna
0.196457	1	32	10.8557	Regulation of membrane repolarization	http://amigo.geneontology.org/amigo/term/GO:0060306	Flna
0.196457	1	32	10.8557	Liver morphogenesis	http://amigo.geneontology.org/amigo/term/GO:0072576	Mki67
0.19757	2	173	4.01596	Liver development	http://amigo.geneontology.org/amigo/term/GO:0001889	Prkcsh Mki67
0.199308	2	174	3.99288	Regulation of actin filament polymerization	http://amigo.geneontology.org/amigo/term/GO:0030833	Cyrib Cfl1
0.199372	1	33	10.5267	Negative regulation of plasma membrane bounded cell projection assembly	http://amigo.geneontology.org/amigo/term/GO:0120033	Cfl1
0.199372	2	175	3.97007	Negative regulation of secretion by cell	http://amigo.geneontology.org/amigo/term/GO:1903531	Atp5j Ddi2
0.199372	1	33	10.5267	Negative regulation of anion transport	http://amigo.geneontology.org/amigo/term/GO:1903792	Atp5j
0.199372	1	33	10.5267	Arachidonate transport	http://amigo.geneontology.org/amigo/term/GO:1903963	Atp5j
0.199372	1	33	10.5267	Negative regulation of protein localization to membrane	http://amigo.geneontology.org/amigo/term/GO:1905476	Ddi2
0.199372	2	175	3.97007	DNA packaging	http://amigo.geneontology.org/amigo/term/GO:0006323	H1f1 H2ac19
