# Supplementary material for: G-CSF/NAMPT signaling drives neutrophil dysfunction and enhances bacterial infection susceptibility in cancer patients
Source: Nat Commun. 2025 Dec 12;16:11137. doi: 10.1038/s41467-025-67471-4 (PMC12705696; doi:10.1038/s41467-025-67471-4)
Supplement: Supplementary file 6 — Supplementary data 4 [file 41467_2025_67471_MOESM6_ESM.xlsx]

## Sheet: enrichment_all (1)
Enrichment FDR	nGenes	Pathway Genes	Fold Enrichment	Pathway	URL	Genes
9.1139e-05	16	1658	4.22388	Extracellular space	http://amigo.geneontology.org/amigo/term/GO:0005615	Elane Thbs4 C3 Scgb1a1 F5 Gsn Afm A2m Camp Thbs1 Ces1d Plg Lyz2 Ear2 Ear1 H2-D1
0.000232422	16	1931	3.62672	Cytoplasmic vesicle	http://amigo.geneontology.org/amigo/term/GO:0031410	Coro1c Cybb Elane Washc5 Scgb1a1 F5 Gsn Stom Camp Thbs1 Chil3 Vamp8 Capg Lyz2 H2-D1 Rhog
0.000232422	16	1933	3.62297	Intracellular vesicle	http://amigo.geneontology.org/amigo/term/GO:0097708	Coro1c Cybb Elane Washc5 Scgb1a1 F5 Gsn Stom Camp Thbs1 Chil3 Vamp8 Capg Lyz2 H2-D1 Rhog
0.00211431	7	416	7.36514	Secretory granule	http://amigo.geneontology.org/amigo/term/GO:0030141	Elane Scgb1a1 F5 Camp Thbs1 Vamp8 Lyz2
0.00350657	4	105	16.6743	Rough endoplasmic reticulum	http://amigo.geneontology.org/amigo/term/GO:0005791	Cybb Scgb1a1 Chil3 Lyz2
0.00350657	6	341	7.70147	Cell cortex	http://amigo.geneontology.org/amigo/term/GO:0005938	Coro1c Wdr1 Gsn Cap1 Exoc5 Rhog
0.00350657	2	7	125.057	Rough endoplasmic reticulum lumen	http://amigo.geneontology.org/amigo/term/GO:0048237	Chil3 Lyz2
0.0126971	7	623	4.91798	Secretory vesicle	http://amigo.geneontology.org/amigo/term/GO:0099503	Elane Scgb1a1 F5 Camp Thbs1 Vamp8 Lyz2
0.0170758	2	18	48.6333	Platelet alpha granule	http://amigo.geneontology.org/amigo/term/GO:0031091	F5 Thbs1
0.0260059	3	95	13.8221	Cortical actin cytoskeleton	http://amigo.geneontology.org/amigo/term/GO:0030864	Wdr1 Gsn Cap1
0.0260059	3	100	13.131	Melanosome	http://amigo.geneontology.org/amigo/term/GO:0042470	Gsn Stom Capg
0.0260059	3	100	13.131	Pigment granule	http://amigo.geneontology.org/amigo/term/GO:0048770	Gsn Stom Capg
0.0299228	3	108	12.1583	Phagocytic vesicle	http://amigo.geneontology.org/amigo/term/GO:0045335	Cybb Gsn H2-D1
0.0368253	2	34	25.7471	Podosome	http://amigo.geneontology.org/amigo/term/GO:0002102	Wdr1 Gsn
0.0368253	3	124	10.5895	Endoplasmic reticulum lumen	http://amigo.geneontology.org/amigo/term/GO:0005788	Chil3 Ces1d Lyz2
0.0368253	3	125	10.5048	Cortical cytoskeleton	http://amigo.geneontology.org/amigo/term/GO:0030863	Wdr1 Gsn Cap1
0.0553454	5	493	4.43915	Actin cytoskeleton	http://amigo.geneontology.org/amigo/term/GO:0015629	Coro1c Wdr1 Gsn Cap1 Arpc4
0.0553454	5	492	4.44817	External encapsulating structure	http://amigo.geneontology.org/amigo/term/GO:0030312	Itih3 Elane Thbs4 Thbs1 Plg
0.0553454	5	490	4.46633	Extracellular matrix	http://amigo.geneontology.org/amigo/term/GO:0031012	Itih3 Elane Thbs4 Thbs1 Plg
0.0583796	10	1761	2.48552	Endoplasmic reticulum	http://amigo.geneontology.org/amigo/term/GO:0005783	Cybb Thbs4 Washc5 Scgb1a1 F5 Stom Chil3 Ces1d Lyz2 H2-D1
0.07615	3	179	7.33575	Ruffle	http://amigo.geneontology.org/amigo/term/GO:0001726	Coro1c Gsn Capg
0.07806	1	4	109.425	Actin cap	http://amigo.geneontology.org/amigo/term/GO:0030478	Gsn
0.07806	4	362	4.83646	Collagen-containing extracellular matrix	http://amigo.geneontology.org/amigo/term/GO:0062023	Itih3 Elane Thbs4 Plg
0.07806	1	4	109.425	Spermatoproteasome complex	http://amigo.geneontology.org/amigo/term/GO:1990111	Psmb10
0.0796172	3	194	6.76856	Endocytic vesicle	http://amigo.geneontology.org/amigo/term/GO:0030139	Cybb Gsn H2-D1
0.0842489	3	201	6.53284	Lamellipodium	http://amigo.geneontology.org/amigo/term/GO:0030027	Coro1c Gsn Capg
0.101479	1	6	72.95	Fibrinogen complex	http://amigo.geneontology.org/amigo/term/GO:0005577	Thbs1
0.103594	2	80	10.9425	Sarcoplasm	http://amigo.geneontology.org/amigo/term/GO:0016528	Thbs4 Gsn
0.126283	1	9	48.6333	Arp2/3 protein complex	http://amigo.geneontology.org/amigo/term/GO:0005885	Arpc4
0.126283	6	926	2.83607	Cell surface	http://amigo.geneontology.org/amigo/term/GO:0009986	Phb2 Elane C3 Thbs1 Plg H2-D1
0.126283	1	10	43.77	Flotillin complex	http://amigo.geneontology.org/amigo/term/GO:0016600	Coro1c
0.126283	1	10	43.77	Proteasome core complex, beta-subunit complex	http://amigo.geneontology.org/amigo/term/GO:0019774	Psmb10
0.126283	1	9	48.6333	Extrinsic component of external side of plasma membrane	http://amigo.geneontology.org/amigo/term/GO:0031232	Plg
0.126283	1	10	43.77	SMN complex	http://amigo.geneontology.org/amigo/term/GO:0032797	Gemin5
0.126283	1	9	48.6333	WASH complex	http://amigo.geneontology.org/amigo/term/GO:0071203	Washc5
0.126283	1	10	43.77	Gemini of coiled bodies	http://amigo.geneontology.org/amigo/term/GO:0097504	Gemin5
0.126707	1	12	36.475	Primary lysosome	http://amigo.geneontology.org/amigo/term/GO:0005766	Vamp8
0.126707	2	112	7.81607	Golgi cisterna	http://amigo.geneontology.org/amigo/term/GO:0031985	Lyz2 H2-D1
0.126707	1	12	36.475	Azurophil granule	http://amigo.geneontology.org/amigo/term/GO:0042582	Vamp8
0.126707	1	11	39.7909	MHC class I protein complex	http://amigo.geneontology.org/amigo/term/GO:0042612	H2-D1
0.126707	1	12	36.475	NADPH oxidase complex	http://amigo.geneontology.org/amigo/term/GO:0043020	Cybb
0.126707	1	12	36.475	Integral component of lumenal side of endoplasmic reticulum membrane	http://amigo.geneontology.org/amigo/term/GO:0071556	H2-D1
0.126707	1	12	36.475	Lumenal side of endoplasmic reticulum membrane	http://amigo.geneontology.org/amigo/term/GO:0098553	H2-D1
0.12805	1	13	33.6692	Golgi cis cisterna	http://amigo.geneontology.org/amigo/term/GO:0000137	Lyz2
0.12805	1	13	33.6692	Nuclear inclusion body	http://amigo.geneontology.org/amigo/term/GO:0042405	Ifi204
0.12805	1	13	33.6692	Specific granule	http://amigo.geneontology.org/amigo/term/GO:0042581	Camp
0.133507	5	774	2.82752	Perinuclear region of cytoplasm	http://amigo.geneontology.org/amigo/term/GO:0048471	S100a4 Cybb Gsn Stom Vamp8
0.138395	1	15	29.18	MHC class I peptide loading complex	http://amigo.geneontology.org/amigo/term/GO:0042824	H2-D1
0.138395	4	534	3.27865	Plasma membrane protein complex	http://amigo.geneontology.org/amigo/term/GO:0098797	Coro1c Cybb Itgam H2-D1
0.153368	1	17	25.7471	SMN-Sm protein complex	http://amigo.geneontology.org/amigo/term/GO:0034719	Gemin5
0.159028	1	18	24.3167	Lumenal side of membrane	http://amigo.geneontology.org/amigo/term/GO:0098576	H2-D1
0.162632	2	144	6.07917	Golgi stack	http://amigo.geneontology.org/amigo/term/GO:0005795	Lyz2 H2-D1
0.162632	1	19	23.0368	Proteasome core complex	http://amigo.geneontology.org/amigo/term/GO:0005839	Psmb10
0.163483	1	20	21.885	Exocyst	http://amigo.geneontology.org/amigo/term/GO:0000145	Exoc5
0.163483	6	1141	2.30167	Membrane protein complex	http://amigo.geneontology.org/amigo/term/GO:0098796	Phb2 Coro1c Cybb Itgam Vamp8 H2-D1
0.176227	1	22	19.8955	MHC protein complex	http://amigo.geneontology.org/amigo/term/GO:0042611	H2-D1
0.185206	1	24	18.2375	Golgi medial cisterna	http://amigo.geneontology.org/amigo/term/GO:0005797	H2-D1
0.185206	1	24	18.2375	Perinuclear endoplasmic reticulum	http://amigo.geneontology.org/amigo/term/GO:0097038	Cybb

## Sheet: different
Enrichment FDR	nGenes	Pathway Genes	Fold Enrichment	Pathway	URL
9.56162e-09	9	112	27.9145	Cytosolic ribosome	http://amigo.geneontology.org/amigo/term/GO:0022626
0.00337267	4	91	15.2695	Actin filament bundle	http://amigo.geneontology.org/amigo/term/GO:0032432
0.00541927	10	926	3.75141	Cell surface	http://amigo.geneontology.org/amigo/term/GO:0009986
0.00588584	9	774	4.03931	Perinuclear region of cytoplasm	http://amigo.geneontology.org/amigo/term/GO:0048471
0.0192893	13	1761	2.56442	Endoplasmic reticulum	http://amigo.geneontology.org/amigo/term/GO:0005783
0.0268312	13	1931	2.33866	Cytoplasmic vesicle	http://amigo.geneontology.org/amigo/term/GO:0031410
0.0274603	7	675	3.60247	Mitochondrial membrane	http://amigo.geneontology.org/amigo/term/GO:0031966
Enrichment FDR	nGenes	Pathway Genes	Fold Enrichment	Pathway	URL
9.1139e-05	16	1658	4.22388	Extracellular space	http://amigo.geneontology.org/amigo/term/GO:0005615
0.000232422	16	1931	3.62672	Cytoplasmic vesicle	http://amigo.geneontology.org/amigo/term/GO:0031410
0.00211431	7	416	7.36514	Secretory granule	http://amigo.geneontology.org/amigo/term/GO:0030141
0.00350657	4	105	16.6743	Rough endoplasmic reticulum	http://amigo.geneontology.org/amigo/term/GO:0005791
0.00350657	6	341	7.70147	Cell cortex	http://amigo.geneontology.org/amigo/term/GO:0005938
0.0299228	3	108	12.1583	Phagocytic vesicle	http://amigo.geneontology.org/amigo/term/GO:0045335
0.0553454	5	493	4.43915	Actin cytoskeleton	http://amigo.geneontology.org/amigo/term/GO:0015629
Enrichment FDR	nGenes	Pathway Genes	Fold Enrichment	Pathway	URL
0.000154037	16	1546	4.52988	Defense response	http://amigo.geneontology.org/amigo/term/GO:0006952
0.000337774	7	216	14.1847	Phagocytosis	http://amigo.geneontology.org/amigo/term/GO:0006909
0.00169066	11	937	5.13842	Regulation of anatomical structure morphogenesis	http://amigo.geneontology.org/amigo/term/GO:0022603
0.00504413	7	437	7.01121	Actin filament organization	http://amigo.geneontology.org/amigo/term/GO:0007015
0.0147587	5	275	7.95818	Negative regulation of endopeptidase activity	http://amigo.geneontology.org/amigo/term/GO:0010951
0.0174941	4	163	10.7411	Cell killing	http://amigo.geneontology.org/amigo/term/GO:0001906
0.0188309	12	1822	2.88277	Locomotion	http://amigo.geneontology.org/amigo/term/GO:0040011
Enrichment FDR	nGenes	Pathway Genes	Fold Enrichment	Pathway	URL
4.38691e-05	13	660	6.84235	Peptide biosynthetic process	http://amigo.geneontology.org/amigo/term/GO:0043043
0.000287474	17	1524	3.87498	Biological process involved in interspecies interaction between organisms	http://amigo.geneontology.org/amigo/term/GO:0044419
0.00208111	5	102	17.0285	Integrin-mediated signaling pathway	http://amigo.geneontology.org/amigo/term/GO:0007229
0.0110977	15	1704	3.05793	Regulation of cell death	http://amigo.geneontology.org/amigo/term/GO:0010941
0.0168112	6	276	7.55176	Cellular response to oxidative stress	http://amigo.geneontology.org/amigo/term/GO:0034599
0.0191447	6	289	7.21206	Protein localization to plasma membrane	http://amigo.geneontology.org/amigo/term/GO:0072659
0.0284842	6	356	5.85474	Leukocyte migration	http://amigo.geneontology.org/amigo/term/GO:0050900
Enrichment FDR	nGenes	Pathway Genes	Fold Enrichment	Pathway	URL
0.0279071	9	987	3.99119	Cytoskeletal protein binding	http://amigo.geneontology.org/amigo/term/GO:0008092
0.055079	4	206	8.49903	Endopeptidase inhibitor activity	http://amigo.geneontology.org/amigo/term/GO:0004866
0.055079	10	1457	3.00412	Protein-containing complex binding	http://amigo.geneontology.org/amigo/term/GO:0044877
0.0760645	2	42	20.8429	Antigen binding	http://amigo.geneontology.org/amigo/term/GO:0003823
0.0760645	3	138	9.51522	Cytokine binding	http://amigo.geneontology.org/amigo/term/GO:0019955
0.087095	8	1502	2.33129	Signaling receptor binding	http://amigo.geneontology.org/amigo/term/GO:0005102
0.087095	2	89	9.83596	Electron transfer activity	http://amigo.geneontology.org/amigo/term/GO:0009055
Enrichment FDR	nGenes	Pathway Genes	Fold Enrichment	Pathway	URL
1.18973e-08	20	1163	5.97388	RNA binding	http://amigo.geneontology.org/amigo/term/GO:0003723
2.18037e-07	9	172	18.1769	Structural constituent of ribosome	http://amigo.geneontology.org/amigo/term/GO:0003735
1.3582e-06	19	1457	4.53002	Protein-containing complex binding	http://amigo.geneontology.org/amigo/term/GO:0044877
0.00121929	3	19	54.8496	Translation elongation factor activity	http://amigo.geneontology.org/amigo/term/GO:0003746
0.016205	3	57	18.2832	Extracellular matrix binding	http://amigo.geneontology.org/amigo/term/GO:0050840
0.0494168	11	1502	2.54407	Signaling receptor binding	http://amigo.geneontology.org/amigo/term/GO:0005102
0.0729324	8	987	2.81565	Cytoskeletal protein binding	http://amigo.geneontology.org/amigo/term/GO:0008092
