# Supplementary material for: G-CSF/NAMPT signaling drives neutrophil dysfunction and enhances bacterial infection susceptibility in cancer patients
Source: Nat Commun. 2025 Dec 12;16:11137. doi: 10.1038/s41467-025-67471-4 (PMC12705696; doi:10.1038/s41467-025-67471-4)
Supplement: Supplementary file 7 — Supplementary data 5 [file 41467_2025_67471_MOESM7_ESM.xlsx]

## Sheet: enrichment_all (4)
Enrichment FDR	nGenes	Pathway Genes	Fold Enrichment	Pathway	URL	Genes
9.56162e-09	9	112	27.9145	Cytosolic ribosome	http://amigo.geneontology.org/amigo/term/GO:0022626	Rplp2 Rpl4 Rpl12 Rpl29 Rps10 Rpl3 Rps28 Uba52 Rpl24
2.24575e-08	16	725	7.66634	Ribonucleoprotein complex	http://amigo.geneontology.org/amigo/term/GO:1990904	Hnrnpab Rplp2 Ncl Vim Actb Rpl4 Rpl12 Hnrnph2 Hnrnpa1 Rpl29 Lgals3 Rps10 Rpl3 Rps28 Uba52 Rpl24
6.19777e-08	7	64	37.9948	Cytosolic large ribosomal subunit	http://amigo.geneontology.org/amigo/term/GO:0022625	Rplp2 Rpl4 Rpl12 Rpl29 Rpl3 Uba52 Rpl24
4.20254e-07	9	200	15.6321	Ribosomal subunit	http://amigo.geneontology.org/amigo/term/GO:0044391	Rplp2 Rpl4 Rpl12 Rpl29 Rps10 Rpl3 Rps28 Uba52 Rpl24
1.41541e-06	9	236	13.2476	Ribosome	http://amigo.geneontology.org/amigo/term/GO:0005840	Rplp2 Rpl4 Rpl12 Rpl29 Rps10 Rpl3 Rps28 Uba52 Rpl24
3.66497e-06	7	126	19.2989	Large ribosomal subunit	http://amigo.geneontology.org/amigo/term/GO:0015934	Rplp2 Rpl4 Rpl12 Rpl29 Rpl3 Uba52 Rpl24
8.76131e-05	7	206	11.8042	Myelin sheath	http://amigo.geneontology.org/amigo/term/GO:0043209	Nme2 Hspd1 Hspa5 Actb Msn Eef1a1 Uba52
9.95007e-05	16	1465	3.79392	Synapse	http://amigo.geneontology.org/amigo/term/GO:0045202	Hnrnpab Rplp2 Dbi Tpd52 Actb Flna Rpl4 Chmp4b Rpl12 Hnrnph2 Marcksl1 Rpl29 Cfl1 Rpl3 Uba52 Rpl24
0.00161399	4	70	19.8503	Polysome	http://amigo.geneontology.org/amigo/term/GO:0005844	Vim Rpl29 Rps28 Rpl24
0.00311273	3	32	32.567	Polysomal ribosome	http://amigo.geneontology.org/amigo/term/GO:0042788	Rpl29 Rps28 Rpl24
0.00323441	2	6	115.794	Dense fibrillar component	http://amigo.geneontology.org/amigo/term/GO:0001651	Ncl Top1
0.00337267	4	91	15.2695	Actin filament bundle	http://amigo.geneontology.org/amigo/term/GO:0032432	Actb Zyx Flna Cfl1
0.00492897	5	190	9.1416	Cytoplasmic side of membrane	http://amigo.geneontology.org/amigo/term/GO:0098562	S100a6 Msn G6pdx Chmp4b Rps28
0.00532773	7	437	5.56445	Cell leading edge	http://amigo.geneontology.org/amigo/term/GO:0031252	S100a6 Nme2 P4hb Vim Actb Eef1a1 Cfl1
0.00541927	10	926	3.75141	Cell surface	http://amigo.geneontology.org/amigo/term/GO:0009986	Atp5j P4hb Ifitm3 Hspd1 Ncl Hspa5 Msn C5ar1 H1f1 Fcer1g
0.00541927	3	45	23.1587	Cytosolic small ribosomal subunit	http://amigo.geneontology.org/amigo/term/GO:0022627	Rps10 Rps28 Uba52
0.00588584	2	10	69.4762	Endoplasmic reticulum chaperone complex	http://amigo.geneontology.org/amigo/term/GO:0034663	P4hb Hspa5
0.00588584	9	774	4.03931	Perinuclear region of cytoplasm	http://amigo.geneontology.org/amigo/term/GO:0048471	S100a6 Nme2 Ifitm3 Dbi Vim Tpd52 Msn Flna Serbp1
0.00718021	4	125	11.1162	Cortical cytoskeleton	http://amigo.geneontology.org/amigo/term/GO:0030863	Actb Flna Eef1a1 Cfl1
0.0192893	13	1761	2.56442	Endoplasmic reticulum	http://amigo.geneontology.org/amigo/term/GO:0005783	Prkcsh P4hb Ifitm3 Eef1b2 Hspd1 Dbi Hspa5 Tpd52 Scp2 Rpl4 Rps28 Eef1g Rpl24
0.0195743	4	168	8.27098	Cytoplasmic side of plasma membrane	http://amigo.geneontology.org/amigo/term/GO:0009898	S100a6 Msn G6pdx Chmp4b
0.0195974	3	79	13.1917	Small ribosomal subunit	http://amigo.geneontology.org/amigo/term/GO:0015935	Rps10 Rps28 Uba52
0.0195974	2	20	34.7381	Presynaptic cytosol	http://amigo.geneontology.org/amigo/term/GO:0099523	Hnrnpab Marcksl1
0.0216082	4	179	7.7627	Ruffle	http://amigo.geneontology.org/amigo/term/GO:0001726	S100a6 Nme2 Eef1a1 Cfl1
0.0220534	4	184	7.55176	Focal adhesion	http://amigo.geneontology.org/amigo/term/GO:0005925	Actb Zyx Msn Cfl1
0.0220534	7	617	3.94111	Side of membrane	http://amigo.geneontology.org/amigo/term/GO:0098552	S100a6 P4hb Msn G6pdx Chmp4b Fcer1g Rps28
0.0226122	2	24	28.9484	Peroxisomal matrix	http://amigo.geneontology.org/amigo/term/GO:0005782	Hspd1 Scp2
0.0226122	2	24	28.9484	Microbody lumen	http://amigo.geneontology.org/amigo/term/GO:0031907	Hspd1 Scp2
0.0244073	4	195	7.12576	Cell-substrate junction	http://amigo.geneontology.org/amigo/term/GO:0030055	Actb Zyx Msn Cfl1
0.0263198	4	201	6.91305	Lamellipodium	http://amigo.geneontology.org/amigo/term/GO:0030027	Nme2 P4hb Actb Cfl1
0.0268312	5	341	5.09356	Cell cortex	http://amigo.geneontology.org/amigo/term/GO:0005938	Ncl Actb Flna Eef1a1 Cfl1
0.0268312	13	1931	2.33866	Cytoplasmic vesicle	http://amigo.geneontology.org/amigo/term/GO:0031410	Mpo Plin3 P4hb Ifitm3 Hspd1 Dbi Vim Zyx Msn Chmp4b Marcksl1 C5ar1 Cd177
0.0268312	13	1933	2.33624	Intracellular vesicle	http://amigo.geneontology.org/amigo/term/GO:0097708	Mpo Plin3 P4hb Ifitm3 Hspd1 Dbi Vim Zyx Msn Chmp4b Marcksl1 C5ar1 Cd177
0.0274603	7	675	3.60247	Mitochondrial membrane	http://amigo.geneontology.org/amigo/term/GO:0031966	Nme2 Atp5j Hspd1 Scp2 Ak2 Lgals3 Cfl1
0.0281476	3	105	9.92517	Rough endoplasmic reticulum	http://amigo.geneontology.org/amigo/term/GO:0005791	Hspd1 Rpl4 Rps28
0.0281476	3	105	9.92517	Nuclear matrix	http://amigo.geneontology.org/amigo/term/GO:0016363	Vim Sfpq Cfl1
0.0293932	10	1296	2.68041	Supramolecular complex	http://amigo.geneontology.org/amigo/term/GO:0099080	Nme2 Ncl Dbi Vim Stmn1 Actb Flna Rpl4 Atxn2l Top1
0.0315906	4	226	6.14834	Cytoplasmic ribonucleoprotein granule	http://amigo.geneontology.org/amigo/term/GO:0036464	Ncl Actb Atxn2l Top1
0.0346274	8	916	3.03389	Nucleolus	http://amigo.geneontology.org/amigo/term/GO:0005730	Ncl Mki67 Flna Eef1a1 Rpl12 Rps10 Rpl3 Top1
0.0350538	7	734	3.3129	Mitochondrial envelope	http://amigo.geneontology.org/amigo/term/GO:0005740	Nme2 Atp5j Hspd1 Scp2 Ak2 Lgals3 Cfl1
0.0350538	4	239	5.81391	Ribonucleoprotein granule	http://amigo.geneontology.org/amigo/term/GO:0035770	Ncl Actb Atxn2l Top1
0.0350538	7	737	3.29941	Postsynapse	http://amigo.geneontology.org/amigo/term/GO:0098794	Actb Flna Rpl4 Chmp4b Rpl12 Hnrnph2 Cfl1
0.0350538	2	36	19.2989	Cytosolic region	http://amigo.geneontology.org/amigo/term/GO:0099522	Hnrnpab Marcksl1
0.0363163	5	393	4.4196	Postsynaptic density	http://amigo.geneontology.org/amigo/term/GO:0014069	Actb Rpl4 Chmp4b Rpl12 Hnrnph2
0.0369977	5	399	4.35314	Asymmetric synapse	http://amigo.geneontology.org/amigo/term/GO:0032279	Actb Rpl4 Chmp4b Rpl12 Hnrnph2
0.0369977	9	1161	2.69288	Nuclear protein-containing complex	http://amigo.geneontology.org/amigo/term/GO:0140513	Hnrnpab Ncl Hspa5 Sfpq Actb Flna Hnrnpa1 Lgals3 Elob
0.0378394	9	1174	2.66306	Organelle envelope	http://amigo.geneontology.org/amigo/term/GO:0031967	S100a6 Nme2 Atp5j Hspd1 Scp2 Ak2 Chmp4b Lgals3 Cfl1
0.0378394	9	1174	2.66306	Envelope	http://amigo.geneontology.org/amigo/term/GO:0031975	S100a6 Nme2 Atp5j Hspd1 Scp2 Ak2 Chmp4b Lgals3 Cfl1
0.039123	3	132	7.89502	Nuclear periphery	http://amigo.geneontology.org/amigo/term/GO:0034399	Vim Sfpq Cfl1
0.0407863	3	135	7.71958	Endoplasmic reticulum protein-containing complex	http://amigo.geneontology.org/amigo/term/GO:0140534	Prkcsh P4hb Hspa5
0.0432984	5	425	4.08683	Neuron to neuron synapse	http://amigo.geneontology.org/amigo/term/GO:0098984	Actb Rpl4 Chmp4b Rpl12 Hnrnph2
0.0441253	5	429	4.04873	Postsynaptic specialization	http://amigo.geneontology.org/amigo/term/GO:0099572	Actb Rpl4 Chmp4b Rpl12 Hnrnph2
0.0452113	3	148	7.04151	Peroxisome	http://amigo.geneontology.org/amigo/term/GO:0005777	Hspd1 Vim Scp2
0.0452113	1	3	115.794	Eukaryotic translation elongation factor 1 complex	http://amigo.geneontology.org/amigo/term/GO:0005853	Eef1b2
0.0452113	1	3	115.794	Procollagen-proline 4-dioxygenase complex	http://amigo.geneontology.org/amigo/term/GO:0016222	P4hb
0.0452113	3	148	7.04151	Microbody	http://amigo.geneontology.org/amigo/term/GO:0042579	Hspd1 Vim Scp2
0.0452113	1	3	115.794	Tertiary granule membrane	http://amigo.geneontology.org/amigo/term/GO:0070821	Cd177
0.0452113	6	623	3.34556	Secretory vesicle	http://amigo.geneontology.org/amigo/term/GO:0099503	Mpo Hspd1 Dbi Msn Marcksl1 Cd177
0.0569408	1	4	86.8452	Myb complex	http://amigo.geneontology.org/amigo/term/GO:0031523	Flna
0.0572184	5	474	3.66436	Glutamatergic synapse	http://amigo.geneontology.org/amigo/term/GO:0098978	Tpd52 Actb Flna Chmp4b Cfl1
0.0645145	11	1825	2.0938	Mitochondrion	http://amigo.geneontology.org/amigo/term/GO:0005739	Mpo Nme2 Cyrib Atp5j Hspd1 Dbi Hspa5 Scp2 Ak2 Lgals3 Cfl1
0.0645145	5	493	3.52313	Actin cytoskeleton	http://amigo.geneontology.org/amigo/term/GO:0015629	Actb Zyx Flna Eef1a1 Cfl1
0.0645145	1	5	69.4762	Extrinsic component of mitochondrial outer membrane	http://amigo.geneontology.org/amigo/term/GO:0031315	Scp2
0.0645145	1	5	69.4762	Type III intermediate filament	http://amigo.geneontology.org/amigo/term/GO:0045098	Vim
0.0645145	1	5	69.4762	Elongin complex	http://amigo.geneontology.org/amigo/term/GO:0070449	Elob
0.0728263	1	6	57.8968	VCB complex	http://amigo.geneontology.org/amigo/term/GO:0030891	Elob
0.0728263	1	6	57.8968	Paraspeckles	http://amigo.geneontology.org/amigo/term/GO:0042382	Sfpq
0.0728263	1	6	57.8968	Lipopolysaccharide receptor complex	http://amigo.geneontology.org/amigo/term/GO:0046696	Hspd1
0.0728263	1	6	57.8968	Cytoplasmic side of rough endoplasmic reticulum membrane	http://amigo.geneontology.org/amigo/term/GO:0098556	Rps28
0.0731376	3	190	5.48496	Midbody	http://amigo.geneontology.org/amigo/term/GO:0030496	Ccdc124 Hspa5 Chmp4b
0.0813088	1	7	49.6259	Tertiary granule	http://amigo.geneontology.org/amigo/term/GO:0070820	Cd177
0.0813088	1	7	49.6259	Dense body	http://amigo.geneontology.org/amigo/term/GO:0097433	Actb
0.0833955	2	77	9.02288	Anchored component of plasma membrane	http://amigo.geneontology.org/amigo/term/GO:0046658	Marcksl1 Cd177
0.08974	2	82	8.47271	Stress fiber	http://amigo.geneontology.org/amigo/term/GO:0001725	Actb Zyx
0.08974	2	82	8.47271	Contractile actin filament bundle	http://amigo.geneontology.org/amigo/term/GO:0097517	Actb Zyx
0.08974	7	993	2.44881	Supramolecular polymer	http://amigo.geneontology.org/amigo/term/GO:0099081	Nme2 Dbi Vim Stmn1 Actb Flna Rpl4
0.08974	7	986	2.46619	Supramolecular fiber	http://amigo.geneontology.org/amigo/term/GO:0099512	Nme2 Dbi Vim Stmn1 Actb Flna Rpl4
0.0927925	3	217	4.8025	Spliceosomal complex	http://amigo.geneontology.org/amigo/term/GO:0005681	Ncl Hnrnpa1 Lgals3
0.0948273	1	9	38.5979	Cul5-RING ubiquitin ligase complex	http://amigo.geneontology.org/amigo/term/GO:0031466	Elob
0.0948273	3	221	4.71558	Protein-DNA complex	http://amigo.geneontology.org/amigo/term/GO:0032993	H1f1 H2ac19 Top1
0.0950418	4	392	3.5447	Membrane raft	http://amigo.geneontology.org/amigo/term/GO:0045121	Hspd1 Actb Cd177 Fcer1g
0.0950418	4	393	3.53568	Membrane microdomain	http://amigo.geneontology.org/amigo/term/GO:0098857	Hspd1 Actb Cd177 Fcer1g
0.0960331	2	89	7.80631	Ruffle membrane	http://amigo.geneontology.org/amigo/term/GO:0032587	Eef1a1 Cfl1
0.096835	1	10	34.7381	ESCRT III complex	http://amigo.geneontology.org/amigo/term/GO:0000815	Chmp4b
0.096835	2	91	7.63475	Actomyosin	http://amigo.geneontology.org/amigo/term/GO:0042641	Actb Zyx
0.096835	1	10	34.7381	Cell tip	http://amigo.geneontology.org/amigo/term/GO:0051286	Msn
0.101641	1	11	31.5801	Uropod	http://amigo.geneontology.org/amigo/term/GO:0001931	Msn
0.101641	2	95	7.31328	Cortical actin cytoskeleton	http://amigo.geneontology.org/amigo/term/GO:0030864	Eef1a1 Cfl1
0.101641	1	11	31.5801	Cell trailing edge	http://amigo.geneontology.org/amigo/term/GO:0031254	Msn
0.101641	1	11	31.5801	Postsynaptic actin cytoskeleton	http://amigo.geneontology.org/amigo/term/GO:0098871	Actb
0.102528	4	416	3.3402	Secretory granule	http://amigo.geneontology.org/amigo/term/GO:0030141	Mpo Hspd1 Msn Cd177
0.102734	1	12	28.9484	Mitochondrial proton-transporting ATP synthase complex, coupling factor F(o)	http://amigo.geneontology.org/amigo/term/GO:0000276	Atp5j
0.102734	1	12	28.9484	Primary lysosome	http://amigo.geneontology.org/amigo/term/GO:0005766	Mpo
0.102734	2	99	7.0178	Endoplasmic reticulum-Golgi intermediate compartment	http://amigo.geneontology.org/amigo/term/GO:0005793	P4hb Hspa5
0.102734	1	12	28.9484	Azurophil granule	http://amigo.geneontology.org/amigo/term/GO:0042582	Mpo
0.102734	3	245	4.25364	Contractile fiber	http://amigo.geneontology.org/amigo/term/GO:0043292	Dbi Flna Rpl4
0.102734	1	12	28.9484	Anchored component of presynaptic membrane	http://amigo.geneontology.org/amigo/term/GO:0099026	Marcksl1
0.106352	2	103	6.74526	Secretory granule membrane	http://amigo.geneontology.org/amigo/term/GO:0030667	Msn Cd177
0.107346	1	14	24.8129	Cytoplasmic ubiquitin ligase complex	http://amigo.geneontology.org/amigo/term/GO:0000153	Elob
0.107346	1	14	24.8129	Mitochondrial crista	http://amigo.geneontology.org/amigo/term/GO:0030061	Hspd1
0.107346	1	14	24.8129	Actin cortical patch	http://amigo.geneontology.org/amigo/term/GO:0030479	Cfl1
0.107346	1	14	24.8129	Pseudopodium	http://amigo.geneontology.org/amigo/term/GO:0031143	Msn
0.107346	1	13	26.7216	Cul2-RING ubiquitin ligase complex	http://amigo.geneontology.org/amigo/term/GO:0031462	Elob
0.107346	1	14	24.8129	Proton-transporting ATP synthase complex, coupling factor F(o)	http://amigo.geneontology.org/amigo/term/GO:0045263	Atp5j
0.107346	2	108	6.43298	Phagocytic vesicle	http://amigo.geneontology.org/amigo/term/GO:0045335	Vim Zyx
0.107346	1	13	26.7216	Cell pole	http://amigo.geneontology.org/amigo/term/GO:0060187	Msn
0.107346	1	14	24.8129	Endocytic patch	http://amigo.geneontology.org/amigo/term/GO:0061645	Cfl1
0.107346	1	14	24.8129	Cytoplasmic side of endoplasmic reticulum membrane	http://amigo.geneontology.org/amigo/term/GO:0098554	Rps28
0.108012	4	451	3.08098	Mitochondrial inner membrane	http://amigo.geneontology.org/amigo/term/GO:0005743	Atp5j Hspd1 Ak2 Lgals3
0.108012	2	111	6.25912	Filopodium	http://amigo.geneontology.org/amigo/term/GO:0030175	Msn Cfl1
0.108012	5	658	2.63967	Anchoring junction	http://amigo.geneontology.org/amigo/term/GO:0070161	Actb Zyx Msn Flna Cfl1
0.110749	1	15	23.1587	Postsynaptic cytoskeleton	http://amigo.geneontology.org/amigo/term/GO:0099571	Actb
0.119742	2	119	5.83834	Nucleosome	http://amigo.geneontology.org/amigo/term/GO:0000786	H1f1 H2ac19
0.1241	2	122	5.69477	Actin filament	http://amigo.geneontology.org/amigo/term/GO:0005884	Actb Flna
0.126644	2	124	5.60292	Endoplasmic reticulum lumen	http://amigo.geneontology.org/amigo/term/GO:0005788	P4hb Hspa5
0.127775	1	18	19.2989	Filopodium membrane	http://amigo.geneontology.org/amigo/term/GO:0031527	Msn
0.129892	2	127	5.47057	DNA packaging complex	http://amigo.geneontology.org/amigo/term/GO:0044815	H1f1 H2ac19
0.131302	2	129	5.38575	Late endosome membrane	http://amigo.geneontology.org/amigo/term/GO:0031902	Ifitm3 Chmp4b
0.131302	1	19	18.2832	Anchored component of synaptic membrane	http://amigo.geneontology.org/amigo/term/GO:0099144	Marcksl1
0.138852	1	21	16.542	Mitochondrial proton-transporting ATP synthase complex	http://amigo.geneontology.org/amigo/term/GO:0005753	Atp5j
0.138852	2	134	5.18479	Brush border	http://amigo.geneontology.org/amigo/term/GO:0005903	Flna Ddi2
0.138852	4	510	2.72456	Organelle inner membrane	http://amigo.geneontology.org/amigo/term/GO:0019866	Atp5j Hspd1 Ak2 Lgals3
0.138852	1	21	16.542	Lamellipodium membrane	http://amigo.geneontology.org/amigo/term/GO:0031258	Cfl1
0.138852	1	21	16.542	NuA4 histone acetyltransferase complex	http://amigo.geneontology.org/amigo/term/GO:0035267	Actb
0.138852	1	21	16.542	H4/H2A histone acetyltransferase complex	http://amigo.geneontology.org/amigo/term/GO:0043189	Actb
0.139644	2	139	4.99829	Fibrillar center	http://amigo.geneontology.org/amigo/term/GO:0001650	Ncl Top1
0.139644	4	515	2.6981	Cell-cell junction	http://amigo.geneontology.org/amigo/term/GO:0005911	Actb Zyx Flna Cfl1
0.139644	1	22	15.79	Zymogen granule	http://amigo.geneontology.org/amigo/term/GO:0042588	Hspd1
0.139644	1	22	15.79	Proton-transporting ATP synthase complex	http://amigo.geneontology.org/amigo/term/GO:0045259	Atp5j
0.145571	7	1241	1.95944	Chromosome	http://amigo.geneontology.org/amigo/term/GO:0005694	Ncl Sfpq Mki67 H1f1 H2ac19 Top1 Ddi2
0.145571	5	752	2.30971	Polymeric cytoskeletal fiber	http://amigo.geneontology.org/amigo/term/GO:0099513	Nme2 Vim Stmn1 Actb Flna
0.146244	3	324	3.21649	Extrinsic component of membrane	http://amigo.geneontology.org/amigo/term/GO:0019898	S100a6 Scp2 Rpl29
0.146244	1	24	14.4742	Proton-transporting two-sector ATPase complex, proton-transporting domain	http://amigo.geneontology.org/amigo/term/GO:0033177	Atp5j
0.146244	1	24	14.4742	Perinuclear endoplasmic reticulum	http://amigo.geneontology.org/amigo/term/GO:0097038	Dbi
0.150997	1	25	13.8952	ESCRT complex	http://amigo.geneontology.org/amigo/term/GO:0036452	Chmp4b
0.159085	2	156	4.4536	Adherens junction	http://amigo.geneontology.org/amigo/term/GO:0005912	Actb Zyx
0.159085	1	27	12.866	Microvillus membrane	http://amigo.geneontology.org/amigo/term/GO:0031528	Msn
0.159085	1	27	12.866	Apical dendrite	http://amigo.geneontology.org/amigo/term/GO:0097440	Flna
0.162392	1	28	12.4065	Rough endoplasmic reticulum membrane	http://amigo.geneontology.org/amigo/term/GO:0030867	Rps28
0.162392	1	28	12.4065	Calyx of Held	http://amigo.geneontology.org/amigo/term/GO:0044305	Actb
0.165004	3	349	2.98608	Cell projection membrane	http://amigo.geneontology.org/amigo/term/GO:0031253	Msn Eef1a1 Cfl1
0.168985	2	165	4.21068	RNA polymerase II transcription regulator complex	http://amigo.geneontology.org/amigo/term/GO:0090575	Hnrnpab Sfpq
0.170277	7	1316	1.84777	Plasma membrane region	http://amigo.geneontology.org/amigo/term/GO:0098590	Hspd1 Msn Eef1a1 Marcksl1 C5ar1 Cd177 Cfl1
0.171128	5	812	2.13905	Cytoplasmic vesicle membrane	http://amigo.geneontology.org/amigo/term/GO:0030659	Plin3 Ifitm3 Msn Chmp4b Cd177
0.178191	1	32	10.8557	H4 histone acetyltransferase complex	http://amigo.geneontology.org/amigo/term/GO:1902562	Actb
0.182704	5	832	2.08763	Vesicle membrane	http://amigo.geneontology.org/amigo/term/GO:0012506	Plin3 Ifitm3 Msn Chmp4b Cd177
0.183731	1	34	10.2171	Podosome	http://amigo.geneontology.org/amigo/term/GO:0002102	Actb
0.183731	1	34	10.2171	COP9 signalosome	http://amigo.geneontology.org/amigo/term/GO:0008180	Hspa5
0.183731	2	178	3.90316	Leading edge membrane	http://amigo.geneontology.org/amigo/term/GO:0031256	Eef1a1 Cfl1
0.189199	1	36	9.64947	Smooth endoplasmic reticulum	http://amigo.geneontology.org/amigo/term/GO:0005790	Hspa5
0.189199	1	36	9.64947	Protein-lipid complex	http://amigo.geneontology.org/amigo/term/GO:0032994	Dbi
0.189199	4	610	2.27791	Presynapse	http://amigo.geneontology.org/amigo/term/GO:0098793	Hnrnpab Dbi Actb Marcksl1
0.189199	3	384	2.71391	Distal axon	http://amigo.geneontology.org/amigo/term/GO:0150034	Actb Flna Cfl1
