# Supplementary material for: G-CSF/NAMPT signaling drives neutrophil dysfunction and enhances bacterial infection susceptibility in cancer patients
Source: Nat Commun. 2025 Dec 12;16:11137. doi: 10.1038/s41467-025-67471-4 (PMC12705696; doi:10.1038/s41467-025-67471-4)
Supplement: Supplementary file 8 — Supplementary data 6 [file 41467_2025_67471_MOESM8_ESM.xlsx]

## Sheet: enrichment_all (2)
Enrichment FDR	nGenes	Pathway Genes	Fold Enrichment	Pathway	URL	Genes
0.000865976	8	443	7.90429	Actin binding	http://amigo.geneontology.org/amigo/term/GO:0003779	S100a4 Coro1c Wdr1 Adssl1 Gsn Cap1 Capg Arpc4
0.000865976	6	206	12.7485	Actin filament binding	http://amigo.geneontology.org/amigo/term/GO:0051015	Coro1c Wdr1 Adssl1 Gsn Capg Arpc4
0.0279071	9	987	3.99119	Cytoskeletal protein binding	http://amigo.geneontology.org/amigo/term/GO:0008092	S100a4 Coro1c Wdr1 Adssl1 Gsn Cap1 Capg Krt2 Arpc4
0.055079	4	206	8.49903	Endopeptidase inhibitor activity	http://amigo.geneontology.org/amigo/term/GO:0004866	Itih3 C3 A2m Itih2
0.055079	4	214	8.18131	Peptidase inhibitor activity	http://amigo.geneontology.org/amigo/term/GO:0030414	Itih3 C3 A2m Itih2
0.055079	10	1457	3.00412	Protein-containing complex binding	http://amigo.geneontology.org/amigo/term/GO:0044877	Coro1c Wdr1 Adssl1 Thbs4 Gsn Gemin5 Thbs1 Capg H2-D1 Arpc4
0.055079	4	221	7.92217	Endopeptidase regulator activity	http://amigo.geneontology.org/amigo/term/GO:0061135	Itih3 C3 A2m Itih2
0.0589152	2	31	28.2387	Fibronectin binding	http://amigo.geneontology.org/amigo/term/GO:0001968	Thbs4 Thbs1
0.0589152	3	120	10.9425	Serine-type endopeptidase inhibitor activity	http://amigo.geneontology.org/amigo/term/GO:0004867	Itih3 A2m Itih2
0.0589152	2	32	27.3562	Laminin binding	http://amigo.geneontology.org/amigo/term/GO:0043236	Thbs4 Thbs1
0.0589152	4	255	6.86588	Peptidase regulator activity	http://amigo.geneontology.org/amigo/term/GO:0061134	Itih3 C3 A2m Itih2
0.0760645	2	42	20.8429	Antigen binding	http://amigo.geneontology.org/amigo/term/GO:0003823	Plg H2-D1
0.0760645	3	138	9.51522	Cytokine binding	http://amigo.geneontology.org/amigo/term/GO:0019955	Elane A2m Thbs1
0.0785361	3	147	8.93265	Heparin binding	http://amigo.geneontology.org/amigo/term/GO:0008201	Elane Thbs4 Thbs1
0.087095	1	7	62.5286	Carbonyl reductase (NADPH) activity	http://amigo.geneontology.org/amigo/term/GO:0004090	Cbr2
0.087095	1	9	48.6333	Enoyl-CoA hydratase activity	http://amigo.geneontology.org/amigo/term/GO:0004300	Echs1
0.087095	1	4	109.425	Epoxide hydrolase activity	http://amigo.geneontology.org/amigo/term/GO:0004301	Lta4h
0.087095	1	6	72.95	Beta-N-acetylhexosaminidase activity	http://amigo.geneontology.org/amigo/term/GO:0004563	Chil3
0.087095	2	76	11.5184	Enzyme inhibitor activity	http://amigo.geneontology.org/amigo/term/GO:0004857	Scgb1a1 Rpl11
0.087095	1	8	54.7125	Phospholipase inhibitor activity	http://amigo.geneontology.org/amigo/term/GO:0004859	Scgb1a1
0.087095	8	1502	2.33129	Signaling receptor binding	http://amigo.geneontology.org/amigo/term/GO:0005102	S100a4 Thbs4 C3 A2m Thbs1 Rpl11 Plg H2-D1
0.087095	2	70	12.5057	Collagen binding	http://amigo.geneontology.org/amigo/term/GO:0005518	Thbs4 Thbs1
0.087095	3	202	6.5005	Glycosaminoglycan binding	http://amigo.geneontology.org/amigo/term/GO:0005539	Elane Thbs4 Thbs1
0.087095	6	786	3.34122	Lipid binding	http://amigo.geneontology.org/amigo/term/GO:0008289	Phb2 C3 Gsn Afm Camp Thbs1
0.087095	2	89	9.83596	Electron transfer activity	http://amigo.geneontology.org/amigo/term/GO:0009055	Cybb Nqo2
0.087095	2	73	11.9918	Oxidoreductase activity, acting on NAD(P)H	http://amigo.geneontology.org/amigo/term/GO:0016651	Cybb Nqo2
0.087095	1	9	48.6333	Oxidoreductase activity, acting on other nitrogenous compounds as donors	http://amigo.geneontology.org/amigo/term/GO:0016661	Nqo2
0.087095	1	8	54.7125	Oxidoreductase activity, acting on diphenols and related substances as donors	http://amigo.geneontology.org/amigo/term/GO:0016679	Nqo2
0.087095	1	4	109.425	Transketolase or transaldolase activity	http://amigo.geneontology.org/amigo/term/GO:0016744	Taldo1
0.087095	1	8	54.7125	Ether hydrolase activity	http://amigo.geneontology.org/amigo/term/GO:0016803	Lta4h
0.087095	1	5	87.54	Phospholipase A2 inhibitor activity	http://amigo.geneontology.org/amigo/term/GO:0019834	Scgb1a1
0.087095	1	9	48.6333	Chloride channel inhibitor activity	http://amigo.geneontology.org/amigo/term/GO:0019869	Vamp8
0.087095	1	7	62.5286	C-X-C chemokine binding	http://amigo.geneontology.org/amigo/term/GO:0019958	A2m
0.087095	1	3	145.9	Interleukin-8 binding	http://amigo.geneontology.org/amigo/term/GO:0019959	A2m
0.087095	1	7	62.5286	Interleukin-1 binding	http://amigo.geneontology.org/amigo/term/GO:0019966	A2m
0.087095	1	8	54.7125	Structural constituent of skin epidermis	http://amigo.geneontology.org/amigo/term/GO:0030280	Krt2
0.087095	1	8	54.7125	U1 snRNA binding	http://amigo.geneontology.org/amigo/term/GO:0030619	Gemin5
0.087095	1	6	72.95	U4 snRNA binding	http://amigo.geneontology.org/amigo/term/GO:0030621	Gemin5
0.087095	1	3	145.9	U4atac snRNA binding	http://amigo.geneontology.org/amigo/term/GO:0030622	Gemin5
0.087095	1	3	145.9	Phosphatidylinositol 3-kinase catalytic subunit binding	http://amigo.geneontology.org/amigo/term/GO:0036313	Gsn
0.087095	1	5	87.54	Tumor necrosis factor binding	http://amigo.geneontology.org/amigo/term/GO:0043120	A2m
0.087095	1	6	72.95	Laminin-1 binding	http://amigo.geneontology.org/amigo/term/GO:0043237	Thbs4
0.087095	1	8	54.7125	All-trans-retinyl-palmitate hydrolase, all-trans-retinol forming activity	http://amigo.geneontology.org/amigo/term/GO:0047376	Ces1d
0.087095	2	89	9.83596	Calcium-dependent protein binding	http://amigo.geneontology.org/amigo/term/GO:0048306	S100a4 A2m
0.087095	1	5	87.54	Brain-derived neurotrophic factor binding	http://amigo.geneontology.org/amigo/term/GO:0048403	A2m
0.087095	1	9	48.6333	Nerve growth factor binding	http://amigo.geneontology.org/amigo/term/GO:0048406	A2m
0.087095	2	90	9.72667	Flavin adenine dinucleotide binding	http://amigo.geneontology.org/amigo/term/GO:0050660	Cybb Nqo2
0.087095	1	8	54.7125	RAGE receptor binding	http://amigo.geneontology.org/amigo/term/GO:0050786	S100a4
0.087095	2	57	15.3579	Extracellular matrix binding	http://amigo.geneontology.org/amigo/term/GO:0050840	Thbs4 Thbs1
0.087095	1	9	48.6333	TAP complex binding	http://amigo.geneontology.org/amigo/term/GO:0062061	H2-D1
0.087095	1	5	87.54	Fibrinogen binding	http://amigo.geneontology.org/amigo/term/GO:0070051	Thbs1
0.087095	1	4	109.425	Collagen V binding	http://amigo.geneontology.org/amigo/term/GO:0070052	Thbs1
0.087095	1	8	54.7125	Methyl indole-3-acetate esterase activity	http://amigo.geneontology.org/amigo/term/GO:0080030	Ces1d
0.087095	1	4	109.425	N-acetyl-beta-D-galactosaminidase activity	http://amigo.geneontology.org/amigo/term/GO:0102148	Chil3
0.087095	3	255	5.14941	Sulfur compound binding	http://amigo.geneontology.org/amigo/term/GO:1901681	Elane Thbs4 Thbs1
0.087095	1	9	48.6333	Ubiquitin ligase inhibitor activity	http://amigo.geneontology.org/amigo/term/GO:1990948	Rpl11
0.0882467	1	10	43.77	Lysozyme activity	http://amigo.geneontology.org/amigo/term/GO:0003796	Lyz2
0.0882467	2	99	8.84242	Hydrolase activity, hydrolyzing O-glycosyl compounds	http://amigo.geneontology.org/amigo/term/GO:0004553	Chil3 Lyz2
0.0882467	1	10	43.77	Superoxide-generating NAD(P)H oxidase activity	http://amigo.geneontology.org/amigo/term/GO:0016175	Cybb
0.0882467	1	10	43.77	Myosin II binding	http://amigo.geneontology.org/amigo/term/GO:0045159	Gsn
0.0882467	1	10	43.77	Ubiquitin-protein transferase inhibitor activity	http://amigo.geneontology.org/amigo/term/GO:0055105	Rpl11
0.0934094	2	111	7.88649	Ribonuclease activity	http://amigo.geneontology.org/amigo/term/GO:0004540	Ear2 Ear1
0.0934094	1	12	36.475	Chitin binding	http://amigo.geneontology.org/amigo/term/GO:0008061	Chil3
0.0934094	1	12	36.475	Hydrolase activity, acting on ether bonds	http://amigo.geneontology.org/amigo/term/GO:0016801	Lta4h
0.0934094	1	12	36.475	Beta-2-microglobulin binding	http://amigo.geneontology.org/amigo/term/GO:0030881	H2-D1
0.0934094	1	12	36.475	Chloride ion binding	http://amigo.geneontology.org/amigo/term/GO:0031404	Nqo2
0.0934094	1	11	39.7909	CD8 receptor binding	http://amigo.geneontology.org/amigo/term/GO:0042610	H2-D1
0.0934094	1	12	36.475	TAP binding	http://amigo.geneontology.org/amigo/term/GO:0046977	H2-D1
0.0934094	1	11	39.7909	Protein antigen binding	http://amigo.geneontology.org/amigo/term/GO:1990405	Plg
0.0942509	1	13	33.6692	RNA 7-methylguanosine cap binding	http://amigo.geneontology.org/amigo/term/GO:0000340	Gemin5
0.0942509	1	13	33.6692	5S rRNA binding	http://amigo.geneontology.org/amigo/term/GO:0008097	Rpl11
0.0942509	1	13	33.6692	Chloride channel regulator activity	http://amigo.geneontology.org/amigo/term/GO:0017081	Vamp8
0.0942509	1	13	33.6692	Neurotrophin binding	http://amigo.geneontology.org/amigo/term/GO:0043121	A2m
0.0942509	1	13	33.6692	Lipase inhibitor activity	http://amigo.geneontology.org/amigo/term/GO:0055102	Scgb1a1
0.0954981	3	296	4.43615	GTPase activity	http://amigo.geneontology.org/amigo/term/GO:0003924	Adssl1 Rab44 Rhog
0.0974376	1	14	31.2643	Threonine-type endopeptidase activity	http://amigo.geneontology.org/amigo/term/GO:0004298	Psmb10
0.0974376	1	14	31.2643	Peptidoglycan muralytic activity	http://amigo.geneontology.org/amigo/term/GO:0061783	Lyz2
0.0982678	2	123	7.11707	Protein N-terminus binding	http://amigo.geneontology.org/amigo/term/GO:0047485	Phb2 Exoc5
0.100371	1	15	29.18	Adenylate cyclase binding	http://amigo.geneontology.org/amigo/term/GO:0008179	Cap1
0.100371	6	1064	2.46823	Transition metal ion binding	http://amigo.geneontology.org/amigo/term/GO:0046914	S100a4 Lta4h F5 Afm Vat1 Nqo2
0.101778	2	128	6.83906	Molecular function inhibitor activity	http://amigo.geneontology.org/amigo/term/GO:0140678	Scgb1a1 Rpl11
0.102022	1	16	27.3562	RNA cap binding	http://amigo.geneontology.org/amigo/term/GO:0000339	Gemin5
0.102022	2	133	6.58195	Endonuclease activity	http://amigo.geneontology.org/amigo/term/GO:0004519	Ear2 Ear1
0.102022	2	132	6.63182	Integrin binding	http://amigo.geneontology.org/amigo/term/GO:0005178	Thbs4 Thbs1
0.102022	1	17	25.7471	Hexosaminidase activity	http://amigo.geneontology.org/amigo/term/GO:0015929	Chil3
0.102022	1	17	25.7471	Apolipoprotein binding	http://amigo.geneontology.org/amigo/term/GO:0034185	Plg
0.102022	1	17	25.7471	Peptide antigen binding	http://amigo.geneontology.org/amigo/term/GO:0042605	H2-D1
0.102022	1	16	27.3562	T cell receptor binding	http://amigo.geneontology.org/amigo/term/GO:0042608	H2-D1
0.102022	1	17	25.7471	Peroxisome proliferator activated receptor binding	http://amigo.geneontology.org/amigo/term/GO:0042975	Rpl11
0.105015	2	138	6.34348	Hydrolase activity, acting on glycosyl bonds	http://amigo.geneontology.org/amigo/term/GO:0016798	Chil3 Lyz2
0.108878	1	19	23.0368	Low-density lipoprotein particle binding	http://amigo.geneontology.org/amigo/term/GO:0030169	Thbs1
0.108878	1	19	23.0368	Oxidoreductase activity, acting on NAD(P)H, oxygen as acceptor	http://amigo.geneontology.org/amigo/term/GO:0050664	Cybb
0.108878	1	19	23.0368	Threonine-type peptidase activity	http://amigo.geneontology.org/amigo/term/GO:0070003	Psmb10
0.112679	2	147	5.9551	Growth factor binding	http://amigo.geneontology.org/amigo/term/GO:0019838	A2m Thbs1
0.112858	2	148	5.91486	Protease binding	http://amigo.geneontology.org/amigo/term/GO:0002020	Elane A2m
0.114627	6	1151	2.28167	Enzyme regulator activity	http://amigo.geneontology.org/amigo/term/GO:0030234	Itih3 C3 Scgb1a1 A2m Itih2 Rpl11
0.118034	1	22	19.8955	Sterol esterase activity	http://amigo.geneontology.org/amigo/term/GO:0004771	Ces1d
0.118034	1	22	19.8955	Ubiquitin-protein transferase regulator activity	http://amigo.geneontology.org/amigo/term/GO:0055106	Rpl11
0.118034	1	22	19.8955	Metalloaminopeptidase activity	http://amigo.geneontology.org/amigo/term/GO:0070006	Lta4h
0.118334	3	362	3.62735	Catalytic activity, acting on RNA	http://amigo.geneontology.org/amigo/term/GO:0140098	Ddx17 Ear2 Ear1
0.118432	4	612	2.86078	Structural molecule activity	http://amigo.geneontology.org/amigo/term/GO:0005198	Thbs4 Rpl11 Krt2 Arpc4
0.118432	3	365	3.59753	Amide binding	http://amigo.geneontology.org/amigo/term/GO:0033218	Phb2 Nqo2 H2-D1
0.123489	1	24	18.2375	Transforming growth factor beta binding	http://amigo.geneontology.org/amigo/term/GO:0050431	Thbs1
0.129643	3	382	3.43743	GTP binding	http://amigo.geneontology.org/amigo/term/GO:0005525	Adssl1 Rab44 Rhog
0.13094	1	26	16.8346	Fibroblast growth factor binding	http://amigo.geneontology.org/amigo/term/GO:0017134	Thbs1
0.132061	4	643	2.72286	Nucleoside-triphosphatase activity	http://amigo.geneontology.org/amigo/term/GO:0017111	Adssl1 Ddx17 Rab44 Rhog
0.133315	8	1869	1.87352	Molecular function regulator	http://amigo.geneontology.org/amigo/term/GO:0098772	Itih3 Thbs4 C3 Scgb1a1 A2m Itih2 Vamp8 Rpl11
0.136791	1	28	15.6321	Sphingolipid binding	http://amigo.geneontology.org/amigo/term/GO:0046625	Phb2
0.13854	1	29	15.0931	Lipopolysaccharide binding	http://amigo.geneontology.org/amigo/term/GO:0001530	Camp
0.13854	1	30	14.59	NAD(P)H dehydrogenase (quinone) activity	http://amigo.geneontology.org/amigo/term/GO:0003955	Nqo2
0.13854	3	406	3.23424	Guanyl nucleotide binding	http://amigo.geneontology.org/amigo/term/GO:0019001	Adssl1 Rab44 Rhog
0.13854	3	406	3.23424	Guanyl ribonucleotide binding	http://amigo.geneontology.org/amigo/term/GO:0032561	Adssl1 Rab44 Rhog
0.13854	1	30	14.59	Lipoprotein particle binding	http://amigo.geneontology.org/amigo/term/GO:0071813	Thbs1
0.13854	1	30	14.59	Protein-lipid complex binding	http://amigo.geneontology.org/amigo/term/GO:0071814	Thbs1
0.148336	4	688	2.54477	Peptidase activity	http://amigo.geneontology.org/amigo/term/GO:0008233	Lta4h Elane Psmb10 Plg
0.150078	4	693	2.52641	Pyrophosphatase activity	http://amigo.geneontology.org/amigo/term/GO:0016462	Adssl1 Ddx17 Rab44 Rhog
0.150078	4	697	2.51191	Hydrolase activity, acting on acid anhydrides	http://amigo.geneontology.org/amigo/term/GO:0016817	Adssl1 Ddx17 Rab44 Rhog
0.150078	4	697	2.51191	Hydrolase activity, acting on acid anhydrides, in phosphorus-containing anhydrides	http://amigo.geneontology.org/amigo/term/GO:0016818	Adssl1 Ddx17 Rab44 Rhog
0.151823	1	35	12.5057	Aminopeptidase activity	http://amigo.geneontology.org/amigo/term/GO:0004177	Lta4h
0.151823	2	201	4.35522	Serine-type endopeptidase activity	http://amigo.geneontology.org/amigo/term/GO:0004252	Elane Plg
0.151823	1	35	12.5057	Chemokine binding	http://amigo.geneontology.org/amigo/term/GO:0019956	A2m
0.152428	4	709	2.46939	Calcium ion binding	http://amigo.geneontology.org/amigo/term/GO:0005509	S100a4 Thbs4 Gsn Thbs1
0.153205	2	204	4.29118	Nuclease activity	http://amigo.geneontology.org/amigo/term/GO:0004518	Ear2 Ear1
0.158443	3	448	2.93103	Transcription coregulator activity	http://amigo.geneontology.org/amigo/term/GO:0003712	Elane Ddx17 Ifi204
0.15863	1	38	11.5184	Phosphatidylinositol 3-kinase binding	http://amigo.geneontology.org/amigo/term/GO:0043548	Gsn
0.158813	4	730	2.39836	Zinc ion binding	http://amigo.geneontology.org/amigo/term/GO:0008270	Lta4h Afm Vat1 Nqo2
0.158813	1	39	11.2231	Oxidoreductase activity, acting on NAD(P)H, quinone or similar compound as acceptor	http://amigo.geneontology.org/amigo/term/GO:0016655	Nqo2
0.158813	1	39	11.2231	FAD binding	http://amigo.geneontology.org/amigo/term/GO:0071949	Nqo2
0.161055	2	216	4.05278	Serine-type peptidase activity	http://amigo.geneontology.org/amigo/term/GO:0008236	Elane Plg
0.165298	1	42	10.4214	Triglyceride lipase activity	http://amigo.geneontology.org/amigo/term/GO:0004806	Ces1d
0.165298	1	42	10.4214	SnRNA binding	http://amigo.geneontology.org/amigo/term/GO:0017069	Gemin5
0.165298	2	221	3.96109	Serine hydrolase activity	http://amigo.geneontology.org/amigo/term/GO:0017171	Elane Plg
0.176254	3	484	2.71302	Endopeptidase activity	http://amigo.geneontology.org/amigo/term/GO:0004175	Elane Psmb10 Plg
0.184864	1	48	9.11875	Fatty acid binding	http://amigo.geneontology.org/amigo/term/GO:0005504	Afm
0.187111	1	49	8.93265	Ligase activity, forming carbon-nitrogen bonds	http://amigo.geneontology.org/amigo/term/GO:0016879	Adssl1
