# Supplementary material for: G-CSF/NAMPT signaling drives neutrophil dysfunction and enhances bacterial infection susceptibility in cancer patients
Source: Nat Commun. 2025 Dec 12;16:11137. doi: 10.1038/s41467-025-67471-4 (PMC12705696; doi:10.1038/s41467-025-67471-4)
Supplement: Supplementary file 9 — Supplementary data 7 [file 41467_2025_67471_MOESM9_ESM.xlsx]

## Sheet: enrichment_all (5)
Enrichment FDR	nGenes	Pathway Genes	Fold Enrichment	Pathway	URL	Genes
1.18973e-08	20	1163	5.97388	RNA binding	http://amigo.geneontology.org/amigo/term/GO:0003723	Prkcsh Hnrnpab Eef1b2 Hspd1 Ncl Vim Sfpq Hnrnpdl Msn Rpl4 Atxn2l Serbp1 Eef1a1 Rpl12 Hnrnph2 Hnrnpa1 Rps10 Rpl3 Eef1g Rpl24
2.18037e-07	9	172	18.1769	Structural constituent of ribosome	http://amigo.geneontology.org/amigo/term/GO:0003735	Rplp2 Rpl4 Rpl12 Rpl29 Rps10 Rpl3 Rps28 Uba52 Rpl24
1.3582e-06	19	1457	4.53002	Protein-containing complex binding	http://amigo.geneontology.org/amigo/term/GO:0044877	Prkcsh Nme2 Cyrib Atp5j P4hb Hspd1 Vim Hspa5 Scp2 Flna Serbp1 Marcksl1 H1f1 Lgals3 Cd177 Elob Cfl1 Fcer1g Top1
8.79818e-05	11	612	6.24378	Structural molecule activity	http://amigo.geneontology.org/amigo/term/GO:0005198	Rplp2 Vim Actb Rpl4 Rpl12 Rpl29 Rps10 Rpl3 Rps28 Uba52 Rpl24
0.00121929	3	19	54.8496	Translation elongation factor activity	http://amigo.geneontology.org/amigo/term/GO:0003746	Eef1b2 Eef1a1 Eef1g
0.00223291	4	69	20.138	RRNA binding	http://amigo.geneontology.org/amigo/term/GO:0019843	Ncl Rpl4 Rpl12 Rpl3
0.00496121	2	6	115.794	IgE binding	http://amigo.geneontology.org/amigo/term/GO:0019863	Lgals3 Fcer1g
0.0060662	2	7	99.2517	Long-chain fatty acyl-CoA binding	http://amigo.geneontology.org/amigo/term/GO:0036042	Dbi Scp2
0.016205	2	13	53.4432	5S rRNA binding	http://amigo.geneontology.org/amigo/term/GO:0008097	Rpl4 Rpl3
0.016205	2	13	53.4432	Intermediate filament binding	http://amigo.geneontology.org/amigo/term/GO:0019215	Nme2 Vim
0.016205	3	57	18.2832	Extracellular matrix binding	http://amigo.geneontology.org/amigo/term/GO:0050840	Ncl Olfml2b Lgals3
0.0199441	5	255	6.81139	Sulfur compound binding	http://amigo.geneontology.org/amigo/term/GO:1901681	Mpo Dbi Scp2 Rpl29 H1f1
0.0315233	3	80	13.0268	Double-stranded RNA binding	http://amigo.geneontology.org/amigo/term/GO:0003725	Hspd1 Vim Msn
0.0315233	2	21	33.0839	Nucleoside diphosphate kinase activity	http://amigo.geneontology.org/amigo/term/GO:0004550	Nme2 Ak2
0.0315233	2	20	34.7381	Immunoglobulin binding	http://amigo.geneontology.org/amigo/term/GO:0019865	Lgals3 Fcer1g
0.0434222	2	26	26.7216	Fatty-acyl-CoA binding	http://amigo.geneontology.org/amigo/term/GO:0000062	Dbi Scp2
0.0434222	3	96	10.8557	Translation factor activity, RNA binding	http://amigo.geneontology.org/amigo/term/GO:0008135	Eef1b2 Eef1a1 Eef1g
0.0434222	2	27	25.7319	Fatty acid derivative binding	http://amigo.geneontology.org/amigo/term/GO:1901567	Dbi Scp2
0.047407	2	29	23.9573	Acyl-CoA binding	http://amigo.geneontology.org/amigo/term/GO:0120227	Dbi Scp2
0.0494168	11	1502	2.54407	Signaling receptor binding	http://amigo.geneontology.org/amigo/term/GO:0005102	Cyrib Retnlg P4hb Ncl Dbi Scp2 Msn Flna Lgals3 Cd177 Cfl1
0.0521102	2	32	21.7113	Laminin binding	http://amigo.geneontology.org/amigo/term/GO:0043236	Ncl Lgals3
0.0552468	3	113	9.2225	Translation regulator activity, nucleic acid binding	http://amigo.geneontology.org/amigo/term/GO:0090079	Eef1b2 Eef1a1 Eef1g
0.0574882	3	117	8.9072	Single-stranded DNA binding	http://amigo.geneontology.org/amigo/term/GO:0003697	Ncl Hnrnpa1 Top1
0.0574882	2	36	19.2989	Phosphotransferase activity, phosphate group as acceptor	http://amigo.geneontology.org/amigo/term/GO:0016776	Nme2 Ak2
0.0645537	2	39	17.8144	Nucleobase-containing compound kinase activity	http://amigo.geneontology.org/amigo/term/GO:0019205	Nme2 Ak2
0.0729324	5	443	3.92078	Actin binding	http://amigo.geneontology.org/amigo/term/GO:0003779	P4hb Msn Flna Marcksl1 Cfl1
0.0729324	1	3	115.794	Glucose-6-phosphate dehydrogenase activity	http://amigo.geneontology.org/amigo/term/GO:0004345	G6pdx
0.0729324	1	3	115.794	Protein-L-isoaspartate (D-aspartate) O-methyltransferase activity	http://amigo.geneontology.org/amigo/term/GO:0004719	Pcmt1
0.0729324	2	48	14.4742	Fatty acid binding	http://amigo.geneontology.org/amigo/term/GO:0005504	Nme2 Scp2
0.0729324	8	987	2.81565	Cytoskeletal protein binding	http://amigo.geneontology.org/amigo/term/GO:0008092	S100a6 P4hb Stmn1 Actb Msn Flna Marcksl1 Cfl1
0.0729324	3	147	7.08941	Heparin binding	http://amigo.geneontology.org/amigo/term/GO:0008201	Mpo Rpl29 H1f1
0.0729324	1	3	115.794	Benzodiazepine receptor binding	http://amigo.geneontology.org/amigo/term/GO:0030156	Dbi
0.0729324	3	145	7.18719	Translation regulator activity	http://amigo.geneontology.org/amigo/term/GO:0045182	Eef1b2 Eef1a1 Eef1g
0.0729324	1	3	115.794	Oleic acid binding	http://amigo.geneontology.org/amigo/term/GO:0070538	Scp2
0.0729324	1	3	115.794	Phosphatidylethanolamine transfer activity	http://amigo.geneontology.org/amigo/term/GO:1904121	Scp2
0.0745283	1	4	86.8452	DNA topoisomerase type I (single strand cut, ATP-independent) activity	http://amigo.geneontology.org/amigo/term/GO:0003917	Top1
0.0745283	3	160	6.51339	Isomerase activity	http://amigo.geneontology.org/amigo/term/GO:0016853	P4hb Hspd1 Top1
0.0745283	1	4	86.8452	IgE receptor activity	http://amigo.geneontology.org/amigo/term/GO:0019767	Fcer1g
0.0745283	1	4	86.8452	MHC class Ib protein binding	http://amigo.geneontology.org/amigo/term/GO:0023029	Cyrib
0.0745283	1	4	86.8452	Mu-type opioid receptor binding	http://amigo.geneontology.org/amigo/term/GO:0031852	Flna
0.0745283	1	4	86.8452	DNA topoisomerase binding	http://amigo.geneontology.org/amigo/term/GO:0044547	Ncl
0.0745283	8	1052	2.64168	Protein dimerization activity	http://amigo.geneontology.org/amigo/term/GO:0046983	S100a6 P4hb Tpd52 Sfpq Flna G6pdx Chmp4b H2ac19
0.0745283	1	4	86.8452	Acetyl-CoA C-myristoyltransferase activity	http://amigo.geneontology.org/amigo/term/GO:0050633	Scp2
0.0745283	1	4	86.8452	Keratin filament binding	http://amigo.geneontology.org/amigo/term/GO:1990254	Vim
0.0751697	4	307	4.52614	Ubiquitin protein ligase binding	http://amigo.geneontology.org/amigo/term/GO:0031625	Hspd1 Hspa5 Elob Uba52
0.0758152	1	5	69.4762	Procollagen-proline 4-dioxygenase activity	http://amigo.geneontology.org/amigo/term/GO:0004656	P4hb
0.0758152	2	61	11.3895	Protein kinase C binding	http://amigo.geneontology.org/amigo/term/GO:0005080	Prkcsh Flna
0.0758152	3	169	6.16653	Protein phosphatase binding	http://amigo.geneontology.org/amigo/term/GO:0019903	Vim Lgals3 Cfl1
0.0758152	1	5	69.4762	Apolipoprotein A-I binding	http://amigo.geneontology.org/amigo/term/GO:0034186	Hspd1
0.0758152	1	5	69.4762	RRNA primary transcript binding	http://amigo.geneontology.org/amigo/term/GO:0042134	Ncl
0.0758152	6	676	3.08326	Protein homodimerization activity	http://amigo.geneontology.org/amigo/term/GO:0042803	S100a6 Tpd52 Sfpq Flna G6pdx Chmp4b
0.0758152	4	325	4.27546	Ubiquitin-like protein ligase binding	http://amigo.geneontology.org/amigo/term/GO:0044389	Hspd1 Hspa5 Elob Uba52
0.0758152	1	5	69.4762	Supercoiled DNA binding	http://amigo.geneontology.org/amigo/term/GO:0097100	Top1
0.0758152	1	5	69.4762	Structural constituent of postsynaptic actin cytoskeleton	http://amigo.geneontology.org/amigo/term/GO:0098973	Actb
0.0762385	2	64	10.8557	Ribosome binding	http://amigo.geneontology.org/amigo/term/GO:0043022	Hspa5 Serbp1
0.0804092	2	69	10.069	TRNA binding	http://amigo.geneontology.org/amigo/term/GO:0000049	Eef1a1 Rps10
0.0804092	1	6	57.8968	Thiol oxidase activity	http://amigo.geneontology.org/amigo/term/GO:0016972	P4hb
0.0804092	1	6	57.8968	Immunoglobulin receptor activity	http://amigo.geneontology.org/amigo/term/GO:0019763	Fcer1g
0.0804092	1	6	57.8968	IgG binding	http://amigo.geneontology.org/amigo/term/GO:0019864	Fcer1g
0.0804092	1	6	57.8968	Selenocysteine insertion sequence binding	http://amigo.geneontology.org/amigo/term/GO:0035368	Ncl
0.0804092	1	6	57.8968	Phosphatidylcholine transfer activity	http://amigo.geneontology.org/amigo/term/GO:0120019	Scp2
0.0823002	2	71	9.78538	Structural constituent of cytoskeleton	http://amigo.geneontology.org/amigo/term/GO:0005200	Vim Actb
0.0852891	1	7	49.6259	Carboxyl-O-methyltransferase activity	http://amigo.geneontology.org/amigo/term/GO:0010340	Pcmt1
0.0852891	1	7	49.6259	Phosphotransferase activity, nitrogenous group as acceptor	http://amigo.geneontology.org/amigo/term/GO:0016775	Nme2
0.0852891	6	736	2.83191	Protein kinase binding	http://amigo.geneontology.org/amigo/term/GO:0019901	Prkcsh Vim Actb Msn Flna Eef1a1
0.0852891	1	7	49.6259	Immunoglobulin receptor binding	http://amigo.geneontology.org/amigo/term/GO:0034987	Flna
0.0852891	1	7	49.6259	Protein carboxyl O-methyltransferase activity	http://amigo.geneontology.org/amigo/term/GO:0051998	Pcmt1
0.0862838	3	202	5.15912	Glycosaminoglycan binding	http://amigo.geneontology.org/amigo/term/GO:0005539	Mpo Rpl29 H1f1
0.0869531	1	8	43.4226	DNA topoisomerase activity	http://amigo.geneontology.org/amigo/term/GO:0003916	Top1
0.0869531	1	8	43.4226	Procollagen-proline dioxygenase activity	http://amigo.geneontology.org/amigo/term/GO:0019798	P4hb
0.0869531	1	8	43.4226	Peptidyl-proline 4-dioxygenase activity	http://amigo.geneontology.org/amigo/term/GO:0031545	P4hb
0.0869531	2	80	8.68452	Monocarboxylic acid binding	http://amigo.geneontology.org/amigo/term/GO:0033293	Nme2 Scp2
0.0869531	3	206	5.05895	Actin filament binding	http://amigo.geneontology.org/amigo/term/GO:0051015	Flna Marcksl1 Cfl1
0.0869531	1	8	43.4226	G-quadruplex DNA binding	http://amigo.geneontology.org/amigo/term/GO:0051880	Nme2
0.0869531	1	8	43.4226	Large ribosomal subunit rRNA binding	http://amigo.geneontology.org/amigo/term/GO:0070180	Rpl12
0.0904482	1	9	38.5979	Acetyl-CoA C-acyltransferase activity	http://amigo.geneontology.org/amigo/term/GO:0003988	Scp2
0.0904482	1	9	38.5979	Sodium channel inhibitor activity	http://amigo.geneontology.org/amigo/term/GO:0019871	Ddi2
0.0904482	3	216	4.82474	Phosphatase binding	http://amigo.geneontology.org/amigo/term/GO:0019902	Vim Lgals3 Cfl1
0.0904482	1	9	38.5979	Tat protein binding	http://amigo.geneontology.org/amigo/term/GO:0030957	Actb
0.0904482	2	86	8.07863	Chromatin DNA binding	http://amigo.geneontology.org/amigo/term/GO:0031490	H1f1 Top1
0.0904482	1	9	38.5979	Opioid receptor binding	http://amigo.geneontology.org/amigo/term/GO:0031628	Flna
0.0948819	2	89	7.80631	Calcium-dependent protein binding	http://amigo.geneontology.org/amigo/term/GO:0048306	S100a6 Cd177
0.096772	1	10	34.7381	Adenylate kinase activity	http://amigo.geneontology.org/amigo/term/GO:0004017	Ak2
0.096772	1	10	34.7381	Phosphatidylinositol transfer activity	http://amigo.geneontology.org/amigo/term/GO:0008526	Scp2
0.101827	6	820	2.54181	Kinase binding	http://amigo.geneontology.org/amigo/term/GO:0019900	Prkcsh Vim Actb Msn Flna Eef1a1
0.102634	1	11	31.5801	High-density lipoprotein particle binding	http://amigo.geneontology.org/amigo/term/GO:0008035	Hspd1
0.102634	1	11	31.5801	Oxidoreductase activity, acting on a sulfur group of donors, oxygen as acceptor	http://amigo.geneontology.org/amigo/term/GO:0016670	P4hb
0.10348	1	12	28.9484	Complement receptor activity	http://amigo.geneontology.org/amigo/term/GO:0004875	C5ar1
0.10348	1	12	28.9484	Myristoyltransferase activity	http://amigo.geneontology.org/amigo/term/GO:0019107	Scp2
0.10348	1	12	28.9484	MHC protein complex binding	http://amigo.geneontology.org/amigo/term/GO:0023023	Cyrib
0.10348	1	12	28.9484	Peptidyl-proline dioxygenase activity	http://amigo.geneontology.org/amigo/term/GO:0031543	P4hb
0.10348	9	1555	2.01056	Adenyl ribonucleotide binding	http://amigo.geneontology.org/amigo/term/GO:0032559	Nme2 Hspd1 Dbi Hspa5 Scp2 Ak2 Actb Mki67 Top1
0.10348	1	12	28.9484	Voltage-gated calcium channel activity involved in regulation of cytosolic calcium levels	http://amigo.geneontology.org/amigo/term/GO:0099511	Marcksl1
0.10348	1	12	28.9484	Voltage-gated calcium channel activity involved in regulation of presynaptic cytosolic calcium levels	http://amigo.geneontology.org/amigo/term/GO:0099626	Marcksl1
0.104972	9	1569	1.99262	Adenyl nucleotide binding	http://amigo.geneontology.org/amigo/term/GO:0030554	Nme2 Hspd1 Dbi Hspa5 Scp2 Ak2 Actb Mki67 Top1
0.109613	1	13	26.7216	Glucose binding	http://amigo.geneontology.org/amigo/term/GO:0005536	G6pdx
0.110505	2	106	6.55436	Ubiquitin-like protein binding	http://amigo.geneontology.org/amigo/term/GO:0032182	Serbp1 Ddi2
0.115473	1	14	24.8129	S100 protein binding	http://amigo.geneontology.org/amigo/term/GO:0044548	S100a6
0.119877	1	15	23.1587	Tropomyosin binding	http://amigo.geneontology.org/amigo/term/GO:0005523	S100a6
0.119877	1	15	23.1587	Protein tag	http://amigo.geneontology.org/amigo/term/GO:0031386	Uba52
0.119877	1	15	23.1587	Proton-transporting ATP synthase activity, rotational mechanism	http://amigo.geneontology.org/amigo/term/GO:0046933	Atp5j
0.122519	3	272	3.83141	Cell adhesion molecule binding	http://amigo.geneontology.org/amigo/term/GO:0050839	P4hb Msn Cd177
0.12496	1	17	20.4342	Protein disulfide isomerase activity	http://amigo.geneontology.org/amigo/term/GO:0003756	P4hb
0.12496	1	17	20.4342	Intramolecular oxidoreductase activity, transposing S-S bonds	http://amigo.geneontology.org/amigo/term/GO:0016864	P4hb
0.12496	10	1930	1.7999	Purine nucleotide binding	http://amigo.geneontology.org/amigo/term/GO:0017076	Nme2 Hspd1 Dbi Hspa5 Scp2 Ak2 Actb Mki67 Eef1a1 Top1
0.12496	1	16	21.7113	SUMO binding	http://amigo.geneontology.org/amigo/term/GO:0032183	Serbp1
0.12496	10	1933	1.79711	Ribonucleotide binding	http://amigo.geneontology.org/amigo/term/GO:0032553	Nme2 Hspd1 Dbi Hspa5 Scp2 Ak2 Actb Mki67 Eef1a1 Top1
0.12496	10	1915	1.814	Purine ribonucleotide binding	http://amigo.geneontology.org/amigo/term/GO:0032555	Nme2 Hspd1 Dbi Hspa5 Scp2 Ak2 Actb Mki67 Eef1a1 Top1
0.12496	1	17	20.4342	Apolipoprotein binding	http://amigo.geneontology.org/amigo/term/GO:0034185	Hspd1
0.12496	1	17	20.4342	Nucleoside monophosphate kinase activity	http://amigo.geneontology.org/amigo/term/GO:0050145	Ak2
0.12496	2	118	5.88781	Immune receptor activity	http://amigo.geneontology.org/amigo/term/GO:0140375	C5ar1 Fcer1g
0.130485	3	291	3.58125	MRNA binding	http://amigo.geneontology.org/amigo/term/GO:0003729	Ncl Serbp1 Eef1a1
0.130485	2	126	5.51398	Ion channel regulator activity	http://amigo.geneontology.org/amigo/term/GO:0099106	Flna Ddi2
0.138192	1	20	17.369	Complement binding	http://amigo.geneontology.org/amigo/term/GO:0001848	C5ar1
0.138192	2	132	5.26335	Integrin binding	http://amigo.geneontology.org/amigo/term/GO:0005178	P4hb Cd177
0.138192	1	20	17.369	Phosphatidylcholine transporter activity	http://amigo.geneontology.org/amigo/term/GO:0008525	Scp2
0.13943	2	134	5.18479	Channel regulator activity	http://amigo.geneontology.org/amigo/term/GO:0016247	Flna Ddi2
0.141244	1	21	16.542	Proton channel activity	http://amigo.geneontology.org/amigo/term/GO:0015252	Atp5j
0.141244	1	21	16.542	Nucleosomal DNA binding	http://amigo.geneontology.org/amigo/term/GO:0031492	H1f1
0.142957	1	22	15.79	C-acyltransferase activity	http://amigo.geneontology.org/amigo/term/GO:0016408	Scp2
0.142957	1	22	15.79	Nitric-oxide synthase binding	http://amigo.geneontology.org/amigo/term/GO:0050998	Actb
0.142957	1	22	15.79	Structural constituent of postsynapse	http://amigo.geneontology.org/amigo/term/GO:0099186	Actb
0.142957	1	22	15.79	Cholesterol transfer activity	http://amigo.geneontology.org/amigo/term/GO:0120020	Scp2
0.144545	1	23	15.1035	Structural constituent of eye lens	http://amigo.geneontology.org/amigo/term/GO:0005212	Vim
0.144545	1	23	15.1035	O-methyltransferase activity	http://amigo.geneontology.org/amigo/term/GO:0008171	Pcmt1
0.144545	1	23	15.1035	Phospholipid transfer activity	http://amigo.geneontology.org/amigo/term/GO:0120014	Scp2
0.144545	1	23	15.1035	Sterol transfer activity	http://amigo.geneontology.org/amigo/term/GO:0120015	Scp2
0.144619	2	144	4.82474	Transmembrane transporter binding	http://amigo.geneontology.org/amigo/term/GO:0044325	Prkcsh Flna
0.148283	1	24	14.4742	Misfolded protein binding	http://amigo.geneontology.org/amigo/term/GO:0051787	Hspa5
0.153058	1	25	13.8952	MRNA 5 -UTR binding	http://amigo.geneontology.org/amigo/term/GO:0048027	Ncl
0.164724	5	786	2.2098	Lipid binding	http://amigo.geneontology.org/amigo/term/GO:0008289	Nme2 Hspd1 Dbi Scp2 Cfl1
0.164724	2	158	4.39723	Ribonucleoprotein complex binding	http://amigo.geneontology.org/amigo/term/GO:0043021	Hspa5 Serbp1
0.165119	3	344	3.02949	ATP hydrolysis activity	http://amigo.geneontology.org/amigo/term/GO:0016887	Atp5j Hspd1 Hspa5
0.168766	1	29	11.9787	Lipopolysaccharide binding	http://amigo.geneontology.org/amigo/term/GO:0001530	Hspd1
0.168766	1	29	11.9787	Ion channel inhibitor activity	http://amigo.geneontology.org/amigo/term/GO:0008200	Ddi2
0.168766	1	29	11.9787	MHC protein binding	http://amigo.geneontology.org/amigo/term/GO:0042287	Cyrib
0.170578	1	30	11.5794	MiRNA binding	http://amigo.geneontology.org/amigo/term/GO:0035198	Hnrnpa1
0.170578	1	30	11.5794	Lipoprotein particle binding	http://amigo.geneontology.org/amigo/term/GO:0071813	Hspd1
0.170578	1	30	11.5794	Protein-lipid complex binding	http://amigo.geneontology.org/amigo/term/GO:0071814	Hspd1
0.171094	1	31	11.2058	Aspartic-type endopeptidase activity	http://amigo.geneontology.org/amigo/term/GO:0004190	Ddi2
0.171094	1	31	11.2058	Sterol transporter activity	http://amigo.geneontology.org/amigo/term/GO:0015248	Scp2
0.171094	1	31	11.2058	Channel inhibitor activity	http://amigo.geneontology.org/amigo/term/GO:0016248	Ddi2
0.171094	1	31	11.2058	Structural constituent of synapse	http://amigo.geneontology.org/amigo/term/GO:0098918	Actb
0.175142	1	32	10.8557	Aspartic-type peptidase activity	http://amigo.geneontology.org/amigo/term/GO:0070001	Ddi2
0.176814	2	174	3.99288	Carboxylic acid binding	http://amigo.geneontology.org/amigo/term/GO:0031406	Nme2 Scp2
0.181781	1	34	10.2171	Sodium channel regulator activity	http://amigo.geneontology.org/amigo/term/GO:0017080	Ddi2
0.181781	1	34	10.2171	Telomeric DNA binding	http://amigo.geneontology.org/amigo/term/GO:0042162	Ncl
0.185604	1	35	9.92517	Protein folding chaperone	http://amigo.geneontology.org/amigo/term/GO:0044183	Hspa5
0.187337	2	183	3.79651	Calmodulin binding	http://amigo.geneontology.org/amigo/term/GO:0005516	Eef1a1 Marcksl1
0.197996	1	38	9.1416	Chemoattractant activity	http://amigo.geneontology.org/amigo/term/GO:0042056	Lgals3
