# Supplementary material for: G-CSF/NAMPT signaling drives neutrophil dysfunction and enhances bacterial infection susceptibility in cancer patients
Source: Nat Commun. 2025 Dec 12;16:11137. doi: 10.1038/s41467-025-67471-4 (PMC12705696; doi:10.1038/s41467-025-67471-4)
Supplement: Supplementary file 12 — Source Data [file 41467_2025_67471_MOESM12_ESM.xlsx]

## Sheet: 1a
		Healthy	HNC
		n=28	n=45
Male, %		0.52	0.78
Mean age, years		61	64
Active smokers, %		0.35	0.65
Mean pack-years		14.8	35.5
HPV-positive, %		-	0.38
UICC stage	I	-	13
	II	-	12
	III	-	3
	IV	-	17
Tumor localization	Oral, oropharynx	-	28
	Hypopharynx	-	6
	Larynx	-	10
	Other	-	1
Detection of Gram-negative pathogens, %		0.087	0.3125

## Sheet: 1b
Survival
Months	NObact	YESbact
23	1
24	0
20	1
24	0
24	0
7	1
24	0
24	0
24	0
24	0
24	0
24	0
24	0
24	0
24	0
24	0
24	0
12		1
9		1
14		1
24		0
7		1
24		0
3		1
24		0
24		0
8		1
p=.03

## Sheet: 1c
Sample ID	Age	sample date	Time between sampling and infection, months	later infections	Infection_group	GramnegativeBacteria	Sourse	Infectious agent
ON12				none	no	no	NA	NA
ON16				none	no		NA	NA
ON20				none	no	no	NA	NA
ON21				none	no	no	NA	NA
ON24				nothing until 08/2020	no	no	NA	NA
ON29				nothing until 07/2021	no	no	NA	NA
ON31				none	no	no	NA	NA
ON36				none	no		NA	NA
ON37				none	no		NA	NA
ON38				none	no		NA	NA
ON19				E. cloacae (Trachealsekret 01/2020 + 02/2020. Bronchialsekret 02/2020). S. epidermidis (Blut 05/2020)	yes	yes	Tracheal secret, bronchial secret	E. cloacae
ON25				Klebsiella aerogenes (Rachenflora 01/2020). E. coli (01/2020). Sprosspilze (01/2020). no information after 12/2020	yes	yes	Throat	E. coli
ON26				Acinetobacter Iwoffi (Breast (invasive-ductal carcinoma 02/2020). 02/2020)	yes	yes	Breast	A. lwoffi
ON30				pneumogenic Sepsis (06/2020)	yes	no	Blood (pneumogenic sepsis)	NA
ON32				Bacillus cereus (Blut/ Port 03/2020. S. mitis/oralis (PEG-Punktionsstelle 08/2020). E. coli (PEG-Punktionsstelle 08/2020). Klebsiella pneumoniae (PEG-Punktionsstelle 08/2020). S. haemolyticus (Blut 09/2020). E. avium (09/2020)	yes	yes	Blood	B. cereus, S. oralis, E. coli, K. pneumoniae
ON40				inflammation of tooth (03/2021)	yes		Oral cavity	NA
ON42				E.coli-Pneumonia (06/2021)	yes		Pneumonia	E. coli
ON50				S. epidermidis (Demerskatheter 11/2021. Candida (BAL 11/2021)	yes	yes	Demerskatheter, BAL	S. epidermidis, Candida
meanNO	62.2	(49-76)	24.5	(7-36)
meanYes	54.75	(40-77)	4	(1-12)
		Groups	Mean age (min-max) at admission, years	Mean time interval (min-max), months	Sourse of infection	Infectious agent	Gram-neg bacteria at admission
		No infection (n=10)	62.2 (49-76)	24.5 (7-36)	NA	NA	60% (no), 0% (yes), 40% (NA)
		Later infection (n=8)	54.7 (40-77)	4 (1-12)	Tracheal secret, bronchial secret	E. cloacae	12.5% (no), 62.5% (yes), 25% (NA)
					Throat	E. coli
					Breast	A. lwoffi
					Blood (pneumogenic sepsis)	NA
					Blood	B. cereus, S. oralis, E. coli, K. pneumoniae
					Oral cavity	NA
					Pneumonia	E. coli
					Demerskatheter, BAL	S. epidermidis, Candida
Group	Mean age (min-max) at admission, years	Mean time interval (min-max), months	Sourse of infection	Infectious agent	Gram-neg bacteria at admission
No infection (n=10)	62.2 (49-76)	24.5 (7-36)	No	No	60% (no), 0% (yes), 40% (NA)
Later infection (n=8)	54.7 (40-77)	4 (1-12)	See below	See below	12.5% (no), 62.5% (yes), 25% (NA)
ID19			Tracheal secret, bronchial secret	E. cloacae	yes
ID25			Throat	E. coli	yes
ID26			Breast	A. lwoffi	yes
ID30			Blood (pneumogenic)	NA	no
ID32			Blood	B. cereus, S. oralis, E. coli, K. pneumoniae	yes
ID40			Odontogenic	NA	NA
ID42			Pneumonia	E. coli	NA
ID50			Demerskatheter, BAL	S. epidermidis, Candida	yes

## Sheet: 1d
GCSF
Healthy plasma	HNC plasma	HNC tumor
4.04814	1.41131	546.817
6.18395	4.34873	3097.1
4.04814	2.27652	836.308
		215.97
		4728.36
7.43749	0.279182
3.45152	3.15548
1.98659
1.41131	2.27652	1773.71
9.36253	3.15548	105.687
4.04814	0.279182
5.25956	25.0794
3.74907	3.15548	29.8681
	3.45152
	1.69818
	3.45152
		3209.68
	2.86097
		1546.25
	1.12597
	2.86097	2060.9
	0.84217	4664.03
		1580.71
	7.12186	760.489
	0.84217
		3685.27
		4898.38
		2821.39
		243.54
		3457.81
		413.559
		1256.76
		278.004
p=0.02	p=0.0001	p=0.0001

## Sheet: 1e
G-CSF in saliva, pg/ml
Healthy	HNC
153,679	169,928
121,181	202,426
56,185	494,908
218,675	1112,37
316,169	429,912
803,639	251,173
316,169	137,43
397,414	169,928
218,675	234,924
218,675	299,92
348,667	413,663
72,434	803,639
23,687	137,43
137,43	462,41
234,924	852,386
576,153	446,161
251,173	381,165
543,655	2000
176,28108
121,62028	1800
97,02292	706,145
125,71984	624,9
286,9692	706,145
	234,924
143,4846	142,11808
103,85552	140,75156
112,05464	163,9824
114,78768	191,3128
136,652	118,88724
	116,1542
	99,75596
	131,18592
	403,1234
	162,61588
	98,38944
	330,69784
p=.018

## Sheet: 1g
G-CSF depending on the presence of Gram-negative in HNSCC
no	yes
202.426	494.908
429.912	1112.37
251.173	169.928
137.43	2000
299.92	1800
381.165	624.9
	140.752
7.438	403.123
706.145
706.145
234.924
142.118
163.982
191.313
118.887
116.154
99.756
131.186
p=.015

## Sheet: 2a
G-CSF levels human and mouse
Lower	Upper	Control	MOPC	GMOPC
105.687	1773.71	131.548	230.919	3923.72
215.97	2060.9	35.5498	141.126	4045.56
278.003	2821.39	188.82	53.4126	4035.75
413.559	3097.1	80.6396	77.6507	5120.58
546.817	3209.68	59.9486	54.1361
760.489	3457.81	73.9301		3923.72
836.308	3685.27			4045.56
1256.76	4664.03			4035.75
1546.25	4728.36			3923.72
1580.71	4898.38
p=.0001		p=.93	p=.0003	p=.0016

## Sheet: 2b
CFUs in BAL
co	MOPC	GMOPC
0	0	20240
0	0	2970
0	0	0
0	0	0
	0	445.5
	0	0
	0	0
	0	412.5
		1540
		206250
		16720
		973.5
		123.75
		16.5
p=0.027	p=0.027	in comparison to GMOPC

## Sheet: 2d
Aerated area
control	MOPC	GMOPC
71.85	71	67.6
75.35	75.87	70.76
73.7	78.55	70.33
69.46	77.48	72.26
71.81	74.55	76.1
76.6	77.2	77.67
71.28		70.58
75.42		68.67
		72.03
	p=0.049	in comparison to GMOPC

## Sheet: 2e
TNFa in lung SN, pg/ml
control	MOPC	GMOPC
933.453	915.082	1827.51
1230.45	1254.94	2161.25
979.38	1475.4	1401.91
921.205	1551.94	1561.13
p=0.029	p=0.11	in comparison to GMOPC

[truncated: 69 more sheets: 2f, 2g, 2h, 3b, 3c, 3d, 3f, 3g, 3h, 3j, 3k, 3m, 3n, 3o, 4b, 4c, 4d, 4e, 4f, 4g …]
